# Supplementary material for: Effects of statin on circulating microRNAome and predicted function regulatory network in patients with unstable angina
Source: BMC Med Genomics. 2015 Mar 13;8:12. doi: 10.1186/s12920-015-0082-4 (PMC4364658; doi:10.1186/s12920-015-0082-4)
Supplement: Additional file 4: Table S2. — Enriched pathways of the MiRNAs’ target genes. Target genes list of significant differential MiRNAs predicted by TargetScan, miRanda, and Diana-microT. [file 12920_2015_82_MOESM4_ESM.xlsx]

## Sheet: mir-15b
MicroRNA	Gene	DIANAmT	miRanda	Targetscan	SUM		Category	Term	Count	%	PValue	Genes	List Total	Pop Hits	Pop Total	Fold Enrichment	Bonferroni	Benjamini	FDR
hsa-miR-15b	AKT3	1	1	1	3		REACTOME_PATHWAY	REACT_11061:Signalling by NGF	53	0.199136	2.6932e-09	RTN4, ADCY1, FOXO1, NFKB1, CLTC, PRKAR2A, PDPK1, PRKACA, FRS2, RAPGEF1, CHUK, AKT3, AKT2, PPP2R1A, IRS2, PRKCI, IRS1, PRKCD, BCL2L11, MAPK1, PRDM4, MAPK3, NGFR, SH3GL2, ADORA2A, GRB2, ADRBK1, LINGO1, KRAS, PPP2CA, SOS1, PCSK6, PIK3R1, ARHGDIA, PIK3R2, MAP2K1, NR4A1, RAF1, RICTOR, FURIN, ITPR1, ITPR2, DUSP3, CDKN1A, RPS6KA3, HDAC2, AP2A1, NTRK2, PRKAR1A, IKBKB, OMG, CALM1, DNAL4	446	176	3398	2.29431	1.77751e-07	1.77751e-07	2.75363e-06
hsa-miR-15b	ZBTB33	1	1	1	3		REACTOME_PATHWAY	REACT_498:Signaling by Insulin receptor	20	0.0751456	6.4498e-08	IRS2, MAP2K1, GRB2, RAF1, PDE3B, RPS6KB1, IRS1, EIF4G1, MAPK1, PDPK1, KRAS, EIF4E, TSC1, SOS1, MAPK3, EEF2K, INSR, PIK3R1, AKT2, PIK3R2	446	39	3398	3.90709	4.25686e-06	2.12843e-06	6.59453e-05
hsa-miR-15b	BCL2L11	1	1	1	3		REACTOME_PATHWAY	REACT_508:Signal attenuation	7	0.026301	0.00126083	IRS2, GRB10, GRB2, SOS1, MAPK3, INSR, IRS1	446	11	3398	4.84835	0.0798949	0.0273741	1.28165
hsa-miR-15b	FRAT1	1	1	1	3		REACTOME_PATHWAY	REACT_12034:Signaling by BMP	10	0.0375728	0.00156196	ACVR2A, ACVR2B, SMAD7, SMAD5, SMAD4, BMPR2, FSTL1, SMURF2, SMURF1, BMPR1A	446	23	3398	3.31254	0.0980264	0.0254627	1.58556
hsa-miR-15b	HMG2L1	1	1	1	3		REACTOME_PATHWAY	REACT_11044:Signaling by Rho GTPases	29	0.108961	0.00187613	ARHGAP19, AKAP13, ARHGAP18, OCRL, MCF2L, STARD13, ARHGAP12, ARHGAP22, ARHGAP5, ARHGAP20, SOS1, ARHGAP1, RHOD, TRIP10, ARHGDIA, PIK3R2, ARHGEF4, GDI2, BCR, RALBP1, RICH2, ARHGEF9, VAV2, ARHGEF12, RACGAP1, ARHGAP26, SYDE1, KALRN, ARHGAP10	446	123	3398	1.79631	0.116568	0.0244835	1.90172
hsa-miR-15b	SH2D3C	1	1	1	3		REACTOME_PATHWAY	REACT_16888:Signaling by PDGF	18	0.067631	0.00269795	COL4A4, COL4A1, MAP2K1, GRB2, RAF1, FURIN, MAPK1, COL9A2, CRKL, KRAS, SOS1, MAPK3, COL29A1, GRB7, THBS2, RAPGEF1, PIK3R1, PIK3R2	446	64	3398	2.1428	0.163313	0.0292804	2.72442
hsa-miR-15b	MAMLD1	1	1	1	3		REACTOME_PATHWAY	REACT_9417:Signaling by EGFR	14	0.0526019	0.00575432	ADAM10, MAP2K1, GRB2, CBL, RAF1, CLTC, MAPK1, KRAS, AP2A1, SOS1, MAPK3, PIK3R1, SH3GL2, PAG1	446	47	3398	2.26944	0.316741	0.0529579	5.72973
hsa-miR-15b	DNAJB6	1	1	1	3		REACTOME_PATHWAY	REACT_6844:Signaling by TGF beta	7	0.026301	0.00860433	SMAD7, SMAD4, SMAD3, SMAD2, SMURF2, SMURF1, FURIN	446	15	3398	3.55546	0.434668	0.0688108	8.45639
hsa-miR-15b	ABCC5	1	1	1	3		REACTOME_PATHWAY	REACT_18266:Axon guidance	13	0.0488446	0.0210698	COL4A4, FGFR1, COL4A1, MAP2K1, GRB2, RAF1, MAPK1, COL9A2, KRAS, SOS1, MAPK3, COL29A1, SPTB	446	49	3398	2.02132	0.754747	0.14458	19.5656
hsa-miR-15b	ABCF2	1	1	1	3		REACTOME_PATHWAY	REACT_13685:Synaptic Transmission	17	0.0638738	0.0570777	PRKCA, STX1A, CPLX1, PANX1, CAMK2G, STXBP1, CACNB1, SLC1A2, AP2B1, EPB41L1, AP2A1, GLS, CACNA1E, SLC38A1, SNAP25, SLC22A2, NSF	446	81	3398	1.59901	0.979327	0.321514	45.1683
hsa-miR-15b	ABCF2	1	1	1	3		REACTOME_PATHWAY	REACT_12472:Regulatory RNA pathways	6	0.0225437	0.0756648	TARBP2, POLR2E, DGCR8, XPO5, DICER1, POLR2A	446	18	3398	2.53961	0.994444	0.376298	55.2671
hsa-miR-15b	ACTR2	1	1	1	3		REACTOME_PATHWAY	REACT_11123:Membrane Trafficking	10	0.0375728	0.0788177	AP1S3, AP1S2, SEC24A, VAMP8, ARCN1, VTI1B, SNAP23, CLTC, SH3GL2, HSPA8	446	41	3398	1.85825	0.995566	0.36335	56.8028
hsa-miR-15b	TSPAN5	1	1	1	3		REACTOME_PATHWAY	REACT_15518:Transmembrane transport of small molecules	10	0.0375728	0.0892882	SLC36A1, PEX19, SLC7A2, SLC7A1, SLC6A6, SLC6A14, SLC38A1, SLC3A1, SLC43A1, SLC7A5	446	42	3398	1.81401	0.997915	0.378015	61.5678
hsa-miR-15b	PPIF	1	1	1	3		REACTOME_PATHWAY	REACT_11193:Metabolism of vitamins and cofactors	11	0.0413301	0.0987753	NMNAT2, MTHFR, AASDHPPT, SLC2A4, RFK, PANK1, SLC2A3, FASN, QPRT, SLC19A2, SLC46A1	446	49	3398	1.71035	0.998955	0.387551	65.4701
hsa-miR-15b	CTDSP2	1	1	1	3
hsa-miR-15b	SGK2	1	1	1	3
hsa-miR-15b	RAD50	1	1	1	3
hsa-miR-15b	ACTR1A	1	1	1	3
hsa-miR-15b	DNAL4	1	1	1	3
hsa-miR-15b	LRPPRC	1	1	1	3
hsa-miR-15b	PDIA6	1	1	1	3
hsa-miR-15b	ARFRP1	1	1	1	3
hsa-miR-15b	EBI3	1	1	1	3
hsa-miR-15b	MBNL2	1	1	1	3
hsa-miR-15b	ABI2	1	1	1	3
hsa-miR-15b	WASF2	1	1	1	3
hsa-miR-15b	SERF2	1	1	1	3
hsa-miR-15b	RCL1	1	1	1	3
hsa-miR-15b	RBM7	1	1	1	3
hsa-miR-15b	RBM6	1	1	1	3
hsa-miR-15b	TNK2	1	1	1	3
hsa-miR-15b	RNF41	1	1	1	3
hsa-miR-15b	PSME3	1	1	1	3
hsa-miR-15b	CTDSPL	1	1	1	3
hsa-miR-15b	WDR68	1	1	1	3
hsa-miR-15b	CDKN1A	1	1	1	3
hsa-miR-15b	FSTL3	1	1	1	3
hsa-miR-15b	UBE4B	1	1	1	3
hsa-miR-15b	DNAJA2	1	1	1	3
hsa-miR-15b	APC2	1	1	1	3
hsa-miR-15b	ZNF267	1	1	1	3
hsa-miR-15b	RTN3	1	1	1	3
hsa-miR-15b	RTN3	1	1	1	3
hsa-miR-15b	TNIP1	1	1	1	3
hsa-miR-15b	SMYD5	1	1	1	3
hsa-miR-15b	SIRPB1	1	1	1	3
hsa-miR-15b	TFG	1	1	1	3
hsa-miR-15b	HMG20A	1	1	1	3
hsa-miR-15b	CBARA1	1	1	1	3
hsa-miR-15b	SEMA3A	1	1	1	3
hsa-miR-15b	NOD1	1	1	1	3
hsa-miR-15b	ATP8A1	1	1	1	3
hsa-miR-15b	ADARB1	1	1	1	3
hsa-miR-15b	PEMT	1	1	1	3
hsa-miR-15b	YAP1	1	1	1	3
hsa-miR-15b	SPON2	1	1	1	3
hsa-miR-15b	UBAC1	1	1	1	3
hsa-miR-15b	CDC42EP2	1	1	1	3
hsa-miR-15b	PPIH	1	1	1	3
hsa-miR-15b	CAP2	1	1	1	3
hsa-miR-15b	VTI1B	1	1	1	3
hsa-miR-15b	VAT1	1	1	1	3
hsa-miR-15b	CARM1	1	1	1	3
hsa-miR-15b	IPO8	1	1	1	3
hsa-miR-15b	NEBL	1	1	1	3
hsa-miR-15b	CEBPG	1	1	1	3
hsa-miR-15b	AGPAT2	1	1	1	3
hsa-miR-15b	SPTLC1	1	1	1	3
hsa-miR-15b	RABAC1	1	1	1	3
hsa-miR-15b	NPC2	1	1	1	3
hsa-miR-15b	AHSA1	1	1	1	3
hsa-miR-15b	MXD4	1	1	1	3
hsa-miR-15b	PDLIM5	1	1	1	3
hsa-miR-15b	TGOLN2	1	1	1	3
hsa-miR-15b	POLR3F	1	1	1	3
hsa-miR-15b	IVNS1ABP	1	1	1	3
hsa-miR-15b	TXNIP	1	1	1	3
hsa-miR-15b	EXOC5	1	1	1	3
hsa-miR-15b	CAMKK2	1	1	1	3
hsa-miR-15b	CAMKK2	1	1	1	3
hsa-miR-15b	SLMO1	1	1	1	3
hsa-miR-15b	RRAGA	1	1	1	3
hsa-miR-15b	CSPG5	1	1	1	3
hsa-miR-15b	B3GNT2	1	1	1	3
hsa-miR-15b	ADCY1	1	1	1	3
hsa-miR-15b	C1orf2	1	1	1	3
hsa-miR-15b	SLC12A7	1	1	1	3
hsa-miR-15b	NFAT5	1	1	1	3
hsa-miR-15b	TCFL5	1	1	1	3
hsa-miR-15b	MAP3K2	1	1	1	3
hsa-miR-15b	KIF1C	1	1	1	3
hsa-miR-15b	NUP50	1	1	1	3
hsa-miR-15b	ARPP-19	1	1	1	3
hsa-miR-15b	ARPP-21	1	1	1	3
hsa-miR-15b	ARPP-21	1	1	1	3
hsa-miR-15b	2013-09-09	1	1	1	3
hsa-miR-15b	CCR9	1	1	1	3
hsa-miR-15b	SDCCAG3	1	1	1	3
hsa-miR-15b	CPLX1	1	1	1	3
hsa-miR-15b	FRS2	1	1	1	3
hsa-miR-15b	TSPAN9	1	1	1	3
hsa-miR-15b	USP20	1	1	1	3
hsa-miR-15b	CEACAM7	1	1	1	3
hsa-miR-15b	RAB10	1	1	1	3
hsa-miR-15b	MMP24	1	1	1	3
hsa-miR-15b	MTMR11	1	1	1	3
hsa-miR-15b	BLCAP	1	1	1	3
hsa-miR-15b	TRAFD1	1	1	1	3
hsa-miR-15b	PNPLA6	1	1	1	3
hsa-miR-15b	GADD45G	1	1	1	3
hsa-miR-15b	EDAR	1	1	1	3
hsa-miR-15b	RNPS1	1	1	1	3
hsa-miR-15b	RALBP1	1	1	1	3
hsa-miR-15b	APOBEC2	1	1	1	3
hsa-miR-15b	EHD1	1	1	1	3
hsa-miR-15b	SF3A3	1	1	1	3
hsa-miR-15b	TOMM34	1	1	1	3
hsa-miR-15b	OS9	1	1	1	3
hsa-miR-15b	ASCC3	1	1	1	3
hsa-miR-15b	KIF2C	1	1	1	3
hsa-miR-15b	GLIPR1	1	1	1	3
hsa-miR-15b	CENTA1	1	1	1	3
hsa-miR-15b	DDX52	1	1	1	3
hsa-miR-15b	ABHD2	1	1	1	3
hsa-miR-15b	WWP1	1	1	1	3
hsa-miR-15b	HSF2BP	1	1	1	3
hsa-miR-15b	RER1	1	1	1	3
hsa-miR-15b	DNAJB4	1	1	1	3
hsa-miR-15b	ADAMTS5	1	1	1	3
hsa-miR-15b	RPP14	1	1	1	3
hsa-miR-15b	PRDM4	1	1	1	3
hsa-miR-15b	PTPRT	1	1	1	3
hsa-miR-15b	SFRS16	1	1	1	3
hsa-miR-15b	CHGA	1	1	1	3
hsa-miR-15b	LDB3	1	1	1	3
hsa-miR-15b	ERLIN2	1	1	1	3
hsa-miR-15b	C14orf1	1	1	1	3
hsa-miR-15b	FSTL1	1	1	1	3
hsa-miR-15b	WDHD1	1	1	1	3
hsa-miR-15b	ADAMTS6	1	1	1	3
hsa-miR-15b	BAZ2A	1	1	1	3
hsa-miR-15b	NISCH	1	1	1	3
hsa-miR-15b	WIF1	1	1	1	3
hsa-miR-15b	SUPT16H	1	1	1	3
hsa-miR-15b	PROSC	1	1	1	3
hsa-miR-15b	AKAP13	1	1	1	3
hsa-miR-15b	AKAP11	1	1	1	3
hsa-miR-15b	DUSP10	1	1	1	3
hsa-miR-15b	EGLN2	1	1	1	3
hsa-miR-15b	ZHX1	1	1	1	3
hsa-miR-15b	NXPH4	1	1	1	3
hsa-miR-15b	SLC6A14	1	1	1	3
hsa-miR-15b	CHP	1	1	1	3
hsa-miR-15b	PXMP4	1	1	1	3
hsa-miR-15b	BTBD14B	1	1	1	3
hsa-miR-15b	LYST	1	1	1	3
hsa-miR-15b	LYPLA2	1	1	1	3
hsa-miR-15b	AHNAK2	1	1	1	3
hsa-miR-15b	C19orf36	1	1	1	3
hsa-miR-15b	CHST14	1	1	1	3
hsa-miR-15b	MGAT4A	1	1	1	3
hsa-miR-15b	KIF12	1	1	1	3
hsa-miR-15b	SLC46A1	1	1	1	3
hsa-miR-15b	STK38	1	1	1	3
hsa-miR-15b	ACOT7	1	1	1	3
hsa-miR-15b	PDAP1	1	1	1	3
hsa-miR-15b	OIP5	1	1	1	3
hsa-miR-15b	TEX261	1	1	1	3
hsa-miR-15b	CMTM1	1	1	1	3
hsa-miR-15b	PIK3IP1	1	1	1	3
hsa-miR-15b	CHRNA5	1	1	1	3
hsa-miR-15b	SLC35A4	1	1	1	3
hsa-miR-15b	TRIM9	1	1	1	3
hsa-miR-15b	CHRNB2	1	1	1	3
hsa-miR-15b	CHUK	1	1	1	3
hsa-miR-15b	CYGB	1	1	1	3
hsa-miR-15b	SLITRK1	1	1	1	3
hsa-miR-15b	GALNT13	1	1	1	3
hsa-miR-15b	SORCS1	1	1	1	3
hsa-miR-15b	SORCS1	1	1	1	3
hsa-miR-15b	RHPN1	1	1	1	3
hsa-miR-15b	SMYD4	1	1	1	3
hsa-miR-15b	TSGA13	1	1	1	3
hsa-miR-15b	WDR31	1	1	1	3
hsa-miR-15b	CKB	1	1	1	3
hsa-miR-15b	KCTD12	1	1	1	3
hsa-miR-15b	ZNF501	1	1	1	3
hsa-miR-15b	ARL11	1	1	1	3
hsa-miR-15b	FOXP4	1	1	1	3
hsa-miR-15b	FAM122A	1	1	1	3
hsa-miR-15b	C1orf19	1	1	1	3
hsa-miR-15b	C1orf19	1	1	1	3
hsa-miR-15b	C1orf142	1	1	1	3
hsa-miR-15b	CENTD1	1	1	1	3
hsa-miR-15b	CENTG1	1	1	1	3
hsa-miR-15b	RAB3IP	1	1	1	3
hsa-miR-15b	RAB3IP	1	1	1	3
hsa-miR-15b	IHPK3	1	1	1	3
hsa-miR-15b	CLCN4	1	1	1	3
hsa-miR-15b	CLCN5	1	1	1	3
hsa-miR-15b	CLCN7	1	1	1	3
hsa-miR-15b	ZNF488	1	1	1	3
hsa-miR-15b	C10orf83	1	1	1	3
hsa-miR-15b	C10orf4	1	1	1	3
hsa-miR-15b	SFXN2	1	1	1	3
hsa-miR-15b	ADD2	1	1	1	3
hsa-miR-15b	ADD2	1	1	1	3
hsa-miR-15b	CLU	1	1	1	3
hsa-miR-15b	CPXM2	1	1	1	3
hsa-miR-15b	GYLTL1B	1	1	1	3
hsa-miR-15b	DPH4	1	1	1	3
hsa-miR-15b	CLTB	1	1	1	3
hsa-miR-15b	AEBP2	1	1	1	3
hsa-miR-15b	AEBP2	1	1	1	3
hsa-miR-15b	C14orf79	1	1	1	3
hsa-miR-15b	FRMD6	1	1	1	3
hsa-miR-15b	C15orf40	1	1	1	3
hsa-miR-15b	C16orf63	1	1	1	3
hsa-miR-15b	C16orf55	1	1	1	3
hsa-miR-15b	CYB5D1	1	1	1	3
hsa-miR-15b	ANKRD13B	1	1	1	3
hsa-miR-15b	OSCAR	1	1	1	3
hsa-miR-15b	OSCAR	1	1	1	3
hsa-miR-15b	CNN1	1	1	1	3
hsa-miR-15b	FBXO27	1	1	1	3
hsa-miR-15b	B3GALT6	1	1	1	3
hsa-miR-15b	C1orf173	1	1	1	3
hsa-miR-15b	TPRG1L	1	1	1	3
hsa-miR-15b	PODN	1	1	1	3
hsa-miR-15b	TEDDM1	1	1	1	3
hsa-miR-15b	C1orf102	1	1	1	3
hsa-miR-15b	UBXD3	1	1	1	3
hsa-miR-15b	UHMK1	1	1	1	3
hsa-miR-15b	EDARADD	1	1	1	3
hsa-miR-15b	TATDN3	1	1	1	3
hsa-miR-15b	NKAIN4	1	1	1	3
hsa-miR-15b	COL4A4	1	1	1	3
hsa-miR-15b	ZNF831	1	1	1	3
hsa-miR-15b	TBC1D20	1	1	1	3
hsa-miR-15b	CST9L	1	1	1	3
hsa-miR-15b	CST9	1	1	1	3
hsa-miR-15b	CHMP4B	1	1	1	3
hsa-miR-15b	GAB4	1	1	1	3
hsa-miR-15b	NUP35	1	1	1	3
hsa-miR-15b	C2orf60	1	1	1	3
hsa-miR-15b	TAF8	1	1	1	3
hsa-miR-15b	COL9A2	1	1	1	3
hsa-miR-15b	COL12A1	1	1	1	3
hsa-miR-15b	AP1S3	1	1	1	3
hsa-miR-15b	OSR1	1	1	1	3
hsa-miR-15b	UBR3	1	1	1	3
hsa-miR-15b	GALM	1	1	1	3
hsa-miR-15b	TMEM198	1	1	1	3
hsa-miR-15b	LYZL4	1	1	1	3
hsa-miR-15b	CD200R1	1	1	1	3
hsa-miR-15b	DCBLD2	1	1	1	3
hsa-miR-15b	LRRC15	1	1	1	3
hsa-miR-15b	SLC31A1	1	1	1	3
hsa-miR-15b	CPEB2	1	1	1	3
hsa-miR-15b	LSM11	1	1	1	3
hsa-miR-15b	ADAT2	1	1	1	3
hsa-miR-15b	ADORA2A	1	1	1	3
hsa-miR-15b	PACRG	1	1	1	3
hsa-miR-15b	C6orf57	1	1	1	3
hsa-miR-15b	TMEM139	1	1	1	3
hsa-miR-15b	CPD	1	1	1	3
hsa-miR-15b	CPT1B	1	1	1	3
hsa-miR-15b	LOC137886	1	1	1	3
hsa-miR-15b	HGSNAT	1	1	1	3
hsa-miR-15b	PTPDC1	1	1	1	3
hsa-miR-15b	CREBL2	1	1	1	3
hsa-miR-15b	FAM123B	1	1	1	3
hsa-miR-15b	CRHR1	1	1	1	3
hsa-miR-15b	GAB3	1	1	1	3
hsa-miR-15b	CRKL	1	1	1	3
hsa-miR-15b	CRP	1	1	1	3
hsa-miR-15b	ASB6	1	1	1	3
hsa-miR-15b	ASB6	1	1	1	3
hsa-miR-15b	ZFP28	1	1	1	3
hsa-miR-15b	C20orf96	1	1	1	3
hsa-miR-15b	ZBTB46	1	1	1	3
hsa-miR-15b	SAMD10	1	1	1	3
hsa-miR-15b	CRY2	1	1	1	3
hsa-miR-15b	ZSWIM3	1	1	1	3
hsa-miR-15b	ADPRH	1	1	1	3
hsa-miR-15b	CRYM	1	1	1	3
hsa-miR-15b	MPP7	1	1	1	3
hsa-miR-15b	VTI1A	1	1	1	3
hsa-miR-15b	C10orf46	1	1	1	3
hsa-miR-15b	XRRA1	1	1	1	3
hsa-miR-15b	UBQLNL	1	1	1	3
hsa-miR-15b	PLEKHA7	1	1	1	3
hsa-miR-15b	TMEM86A	1	1	1	3
hsa-miR-15b	FAM101A	1	1	1	3
hsa-miR-15b	LYRM5	1	1	1	3
hsa-miR-15b	GLT1D1	1	1	1	3
hsa-miR-15b	MIPOL1	1	1	1	3
hsa-miR-15b	C14orf37	1	1	1	3
hsa-miR-15b	THSD3	1	1	1	3
hsa-miR-15b	FAM81A	1	1	1	3
hsa-miR-15b	CMTM4	1	1	1	3
hsa-miR-15b	CMTM4	1	1	1	3
hsa-miR-15b	CSPG4	1	1	1	3
hsa-miR-15b	C17orf56	1	1	1	3
hsa-miR-15b	SLFN13	1	1	1	3
hsa-miR-15b	CD300LG	1	1	1	3
hsa-miR-15b	C18orf25	1	1	1	3
hsa-miR-15b	CST6	1	1	1	3
hsa-miR-15b	ANKRD29	1	1	1	3
hsa-miR-15b	ZNF548	1	1	1	3
hsa-miR-15b	C19orf55	1	1	1	3
hsa-miR-15b	C19orf25	1	1	1	3
hsa-miR-15b	SYT6	1	1	1	3
hsa-miR-15b	ZNF362	1	1	1	3
hsa-miR-15b	CNIH3	1	1	1	3
hsa-miR-15b	ADRA2A	1	1	1	3
hsa-miR-15b	CTNND1	1	1	1	3
hsa-miR-15b	SNF1LK	1	1	1	3
hsa-miR-15b	LOC150383	1	1	1	3
hsa-miR-15b	PPM1L	1	1	1	3
hsa-miR-15b	CCDC80	1	1	1	3
hsa-miR-15b	BTLA	1	1	1	3
hsa-miR-15b	CTSO	1	1	1	3
hsa-miR-15b	RNF38	1	1	1	3
hsa-miR-15b	CCDC52	1	1	1	3
hsa-miR-15b	CX3CR1	1	1	1	3
hsa-miR-15b	PAQR3	1	1	1	3
hsa-miR-15b	THAP6	1	1	1	3
hsa-miR-15b	RASGEF1B	1	1	1	3
hsa-miR-15b	DAB2IP	1	1	1	3
hsa-miR-15b	SLC38A9	1	1	1	3
hsa-miR-15b	C5orf41	1	1	1	3
hsa-miR-15b	TMEM161B	1	1	1	3
hsa-miR-15b	CYB561	1	1	1	3
hsa-miR-15b	PLEKHG4B	1	1	1	3
hsa-miR-15b	ADRB2	1	1	1	3
hsa-miR-15b	CYLD	1	1	1	3
hsa-miR-15b	C6orf151	1	1	1	3
hsa-miR-15b	RNF217	1	1	1	3
hsa-miR-15b	CYP1B1	1	1	1	3
hsa-miR-15b	AMOT	1	1	1	3
hsa-miR-15b	AMOTL1	1	1	1	3
hsa-miR-15b	RBM33	1	1	1	3
hsa-miR-15b	ADRBK1	1	1	1	3
hsa-miR-15b	ANKRD46	1	1	1	3
hsa-miR-15b	FAM84B	1	1	1	3
hsa-miR-15b	VPS13B	1	1	1	3
hsa-miR-15b	FAM91A1	1	1	1	3
hsa-miR-15b	C9orf66	1	1	1	3
hsa-miR-15b	NXNL2	1	1	1	3
hsa-miR-15b	C9orf163	1	1	1	3
hsa-miR-15b	FAM120AOS	1	1	1	3
hsa-miR-15b	ZDHHC15	1	1	1	3
hsa-miR-15b	ADSS	1	1	1	3
hsa-miR-15b	FAM122B	1	1	1	3
hsa-miR-15b	FAM122C	1	1	1	3
hsa-miR-15b	CYP27B1	1	1	1	3
hsa-miR-15b	AP2A1	1	1	1	3
hsa-miR-15b	PATE	1	1	1	3
hsa-miR-15b	DACH1	1	1	1	3
hsa-miR-15b	C11orf42	1	1	1	3
hsa-miR-15b	PPTC7	1	1	1	3
hsa-miR-15b	C14orf83	1	1	1	3
hsa-miR-15b	EML5	1	1	1	3
hsa-miR-15b	FAM134C	1	1	1	3
hsa-miR-15b	ZNF497	1	1	1	3
hsa-miR-15b	AP2B1	1	1	1	3
hsa-miR-15b	DCC	1	1	1	3
hsa-miR-15b	DENND2C	1	1	1	3
hsa-miR-15b	IL28RA	1	1	1	3
hsa-miR-15b	IL28RA	1	1	1	3
hsa-miR-15b	FAM43B	1	1	1	3
hsa-miR-15b	DCX	1	1	1	3
hsa-miR-15b	DDX3X	1	1	1	3
hsa-miR-15b	PRICKLE2	1	1	1	3
hsa-miR-15b	MGC42105	1	1	1	3
hsa-miR-15b	SLC30A8	1	1	1	3
hsa-miR-15b	GLIS3	1	1	1	3
hsa-miR-15b	ZNF169	1	1	1	3
hsa-miR-15b	PWWP2B	1	1	1	3
hsa-miR-15b	PWWP2B	1	1	1	3
hsa-miR-15b	PSORS1C2	1	1	1	3
hsa-miR-15b	ADAMTS18	1	1	1	3
hsa-miR-15b	KCNG3	1	1	1	3
hsa-miR-15b	ASXL1	1	1	1	3
hsa-miR-15b	DIAPH1	1	1	1	3
hsa-miR-15b	DKC1	1	1	1	3
hsa-miR-15b	DLD	1	1	1	3
hsa-miR-15b	DLST	1	1	1	3
hsa-miR-15b	AGA	1	1	1	3
hsa-miR-15b	DMD	1	1	1	3
hsa-miR-15b	DMD	1	1	1	3
hsa-miR-15b	DMPK	1	1	1	3
hsa-miR-15b	DNASE1L1	1	1	1	3
hsa-miR-15b	DNASE1L2	1	1	1	3
hsa-miR-15b	DYNC1I1	1	1	1	3
hsa-miR-15b	DYNC1LI2	1	1	1	3
hsa-miR-15b	DPH2	1	1	1	3
hsa-miR-15b	DPT	1	1	1	3
hsa-miR-15b	DPYSL2	1	1	1	3
hsa-miR-15b	DPYSL3	1	1	1	3
hsa-miR-15b	DRD1	1	1	1	3
hsa-miR-15b	DRD5	1	1	1	3
hsa-miR-15b	ATN1	1	1	1	3
hsa-miR-15b	DSG3	1	1	1	3
hsa-miR-15b	TSC22D3	1	1	1	3
hsa-miR-15b	SLC26A2	1	1	1	3
hsa-miR-15b	DTNA	1	1	1	3
hsa-miR-15b	DUSP2	1	1	1	3
hsa-miR-15b	DUSP3	1	1	1	3
hsa-miR-15b	DUSP9	1	1	1	3
hsa-miR-15b	DVL1	1	1	1	3
hsa-miR-15b	DVL3	1	1	1	3
hsa-miR-15b	DYRK1A	1	1	1	3
hsa-miR-15b	DYRK1A	1	1	1	3
hsa-miR-15b	E2F3	1	1	1	3
hsa-miR-15b	PGAM5	1	1	1	3
hsa-miR-15b	EIF2C4	1	1	1	3
hsa-miR-15b	SCAMP5	1	1	1	3
hsa-miR-15b	EFNA3	1	1	1	3
hsa-miR-15b	EFNB1	1	1	1	3
hsa-miR-15b	EFNB2	1	1	1	3
hsa-miR-15b	EGR3	1	1	1	3
hsa-miR-15b	EIF1AX	1	1	1	3
hsa-miR-15b	P76	1	1	1	3
hsa-miR-15b	C12orf53	1	1	1	3
hsa-miR-15b	GRAMD2	1	1	1	3
hsa-miR-15b	UBR1	1	1	1	3
hsa-miR-15b	EIF4E	1	1	1	3
hsa-miR-15b	ELAVL1	1	1	1	3
hsa-miR-15b	ZNF627	1	1	1	3
hsa-miR-15b	TMEM201	1	1	1	3
hsa-miR-15b	ELF4	1	1	1	3
hsa-miR-15b	CC2D1B	1	1	1	3
hsa-miR-15b	C1orf69	1	1	1	3
hsa-miR-15b	APOBEC3F	1	1	1	3
hsa-miR-15b	CREG2	1	1	1	3
hsa-miR-15b	PIP5K3	1	1	1	3
hsa-miR-15b	KLHDC8B	1	1	1	3
hsa-miR-15b	FLCN	1	1	1	3
hsa-miR-15b	EMX1	1	1	1	3
hsa-miR-15b	FAM116A	1	1	1	3
hsa-miR-15b	TMEM154	1	1	1	3
hsa-miR-15b	AIM1	1	1	1	3
hsa-miR-15b	EN2	1	1	1	3
hsa-miR-15b	DNAJC18	1	1	1	3
hsa-miR-15b	CCDC125	1	1	1	3
hsa-miR-15b	ENSA	1	1	1	3
hsa-miR-15b	TMEM184A	1	1	1	3
hsa-miR-15b	TUBB	1	1	1	3
hsa-miR-15b	C9orf25	1	1	1	3
hsa-miR-15b	SLC25A43	1	1	1	3
hsa-miR-15b	ZCCHC5	1	1	1	3
hsa-miR-15b	DDX26B	1	1	1	3
hsa-miR-15b	ZNF449	1	1	1	3
hsa-miR-15b	LOC203547	1	1	1	3
hsa-miR-15b	EPB41L1	1	1	1	3
hsa-miR-15b	EPB49	1	1	1	3
hsa-miR-15b	EPHA1	1	1	1	3
hsa-miR-15b	LASS3	1	1	1	3
hsa-miR-15b	EPHA7	1	1	1	3
hsa-miR-15b	EPHB2	1	1	1	3
hsa-miR-15b	EPHX2	1	1	1	3
hsa-miR-15b	FLJ38973	1	1	1	3
hsa-miR-15b	C3orf58	1	1	1	3
hsa-miR-15b	FLJ90650	1	1	1	3
hsa-miR-15b	SLC36A1	1	1	1	3
hsa-miR-15b	EYA4	1	1	1	3
hsa-miR-15b	AKT2	1	1	1	3
hsa-miR-15b	ALAD	1	1	1	3
hsa-miR-15b	ESRRA	1	1	1	3
hsa-miR-15b	ESRRG	1	1	1	3
hsa-miR-15b	ETS2	1	1	1	3
hsa-miR-15b	ETV6	1	1	1	3
hsa-miR-15b	EXT2	1	1	1	3
hsa-miR-15b	EXTL3	1	1	1	3
hsa-miR-15b	EYA1	1	1	1	3
hsa-miR-15b	EZH1	1	1	1	3
hsa-miR-15b	F2RL1	1	1	1	3
hsa-miR-15b	F7	1	1	1	3
hsa-miR-15b	F11	1	1	1	3
hsa-miR-15b	ACSL1	1	1	1	3
hsa-miR-15b	BPTF	1	1	1	3
hsa-miR-15b	FARSA	1	1	1	3
hsa-miR-15b	FASN	1	1	1	3
hsa-miR-15b	FAT2	1	1	1	3
hsa-miR-15b	C10orf63	1	1	1	3
hsa-miR-15b	C11orf45	1	1	1	3
hsa-miR-15b	SLC37A2	1	1	1	3
hsa-miR-15b	ALDH1A3	1	1	1	3
hsa-miR-15b	CCDC83	1	1	1	3
hsa-miR-15b	MS4A2	1	1	1	3
hsa-miR-15b	REEP3	1	1	1	3
hsa-miR-15b	ARL5B	1	1	1	3
hsa-miR-15b	ALKBH3	1	1	1	3
hsa-miR-15b	C6orf199	1	1	1	3
hsa-miR-15b	C6orf128	1	1	1	3
hsa-miR-15b	ZBTB9	1	1	1	3
hsa-miR-15b	ZNF498	1	1	1	3
hsa-miR-15b	FOXK1	1	1	1	3
hsa-miR-15b	FLJ37078	1	1	1	3
hsa-miR-15b	FDFT1	1	1	1	3
hsa-miR-15b	NAPEPLD	1	1	1	3
hsa-miR-15b	ATXN7L1	1	1	1	3
hsa-miR-15b	LHFPL5	1	1	1	3
hsa-miR-15b	ZNRF2	1	1	1	3
hsa-miR-15b	SEMA3D	1	1	1	3
hsa-miR-15b	FECH	1	1	1	3
hsa-miR-15b	FGF7	1	1	1	3
hsa-miR-15b	FGFR1	1	1	1	3
hsa-miR-15b	FGFR2	1	1	1	3
hsa-miR-15b	FIGF	1	1	1	3
hsa-miR-15b	TFEC	1	1	1	3
hsa-miR-15b	FKBP1A	1	1	1	3
hsa-miR-15b	IKZF2	1	1	1	3
hsa-miR-15b	MRAS	1	1	1	3
hsa-miR-15b	FKBP1B	1	1	1	3
hsa-miR-15b	FKBP1B	1	1	1	3
hsa-miR-15b	HSPA4L	1	1	1	3
hsa-miR-15b	PUF60	1	1	1	3
hsa-miR-15b	RAB11FIP2	1	1	1	3
hsa-miR-15b	PPM1E	1	1	1	3
hsa-miR-15b	ADNP2	1	1	1	3
hsa-miR-15b	LPHN1	1	1	1	3
hsa-miR-15b	FNDC3A	1	1	1	3
hsa-miR-15b	KIAA0831	1	1	1	3
hsa-miR-15b	PLEKHA6	1	1	1	3
hsa-miR-15b	MON1B	1	1	1	3
hsa-miR-15b	CLSTN1	1	1	1	3
hsa-miR-15b	WDR37	1	1	1	3
hsa-miR-15b	SACM1L	1	1	1	3
hsa-miR-15b	MAPRE1	1	1	1	3
hsa-miR-15b	MSRB2	1	1	1	3
hsa-miR-15b	MAPRE3	1	1	1	3
hsa-miR-15b	ATF6	1	1	1	3
hsa-miR-15b	FOXF1	1	1	1	3
hsa-miR-15b	SHANK2	1	1	1	3
hsa-miR-15b	PDCD11	1	1	1	3
hsa-miR-15b	ABCF1	1	1	1	3
hsa-miR-15b	KIAA0265	1	1	1	3
hsa-miR-15b	STK38L	1	1	1	3
hsa-miR-15b	FBXO21	1	1	1	3
hsa-miR-15b	TMCC1	1	1	1	3
hsa-miR-15b	UNC13A	1	1	1	3
hsa-miR-15b	PHLPPL	1	1	1	3
hsa-miR-15b	MYT1L	1	1	1	3
hsa-miR-15b	KIF21B	1	1	1	3
hsa-miR-15b	ZHX3	1	1	1	3
hsa-miR-15b	NMNAT2	1	1	1	3
hsa-miR-15b	ZNF609	1	1	1	3
hsa-miR-15b	HECW1	1	1	1	3
hsa-miR-15b	SWAP70	1	1	1	3
hsa-miR-15b	RRP1B	1	1	1	3
hsa-miR-15b	KIAA0564	1	1	1	3
hsa-miR-15b	FOXO1	1	1	1	3
hsa-miR-15b	KIAA0241	1	1	1	3
hsa-miR-15b	TRIM35	1	1	1	3
hsa-miR-15b	ZNF423	1	1	1	3
hsa-miR-15b	ARHGAP26	1	1	1	3
hsa-miR-15b	TTLL5	1	1	1	3
hsa-miR-15b	KIF1B	1	1	1	3
hsa-miR-15b	KIF1B	1	1	1	3
hsa-miR-15b	TBC1D2B	1	1	1	3
hsa-miR-15b	TBC1D2B	1	1	1	3
hsa-miR-15b	HIC2	1	1	1	3
hsa-miR-15b	GLT25D2	1	1	1	3
hsa-miR-15b	PLXND1	1	1	1	3
hsa-miR-15b	GPATCH8	1	1	1	3
hsa-miR-15b	N4BP3	1	1	1	3
hsa-miR-15b	ZZEF1	1	1	1	3
hsa-miR-15b	DCUN1D4	1	1	1	3
hsa-miR-15b	GRAMD4	1	1	1	3
hsa-miR-15b	MAPK8IP3	1	1	1	3
hsa-miR-15b	GGA3	1	1	1	3
hsa-miR-15b	RTF1	1	1	1	3
hsa-miR-15b	FLNB	1	1	1	3
hsa-miR-15b	CEP68	1	1	1	3
hsa-miR-15b	DIP2A	1	1	1	3
hsa-miR-15b	RCOR1	1	1	1	3
hsa-miR-15b	FLOT2	1	1	1	3
hsa-miR-15b	UBXD2	1	1	1	3
hsa-miR-15b	CYFIP1	1	1	1	3
hsa-miR-15b	ATG4B	1	1	1	3
hsa-miR-15b	ATG4B	1	1	1	3
hsa-miR-15b	UBXD8	1	1	1	3
hsa-miR-15b	KIAA0182	1	1	1	3
hsa-miR-15b	ACSBG1	1	1	1	3
hsa-miR-15b	BAT2D1	1	1	1	3
hsa-miR-15b	TBC1D1	1	1	1	3
hsa-miR-15b	NUP210	1	1	1	3
hsa-miR-15b	SNF1LK2	1	1	1	3
hsa-miR-15b	ARC	1	1	1	3
hsa-miR-15b	KIAA0556	1	1	1	3
hsa-miR-15b	OTUD3	1	1	1	3
hsa-miR-15b	ANKRD12	1	1	1	3
hsa-miR-15b	MCF2L	1	1	1	3
hsa-miR-15b	LPHN2	1	1	1	3
hsa-miR-15b	CAMSAP1L1	1	1	1	3
hsa-miR-15b	CLEC16A	1	1	1	3
hsa-miR-15b	KIAA0664	1	1	1	3
hsa-miR-15b	IQCE	1	1	1	3
hsa-miR-15b	FBXW11	1	1	1	3
hsa-miR-15b	SMG6	1	1	1	3
hsa-miR-15b	ANKS1A	1	1	1	3
hsa-miR-15b	MGRN1	1	1	1	3
hsa-miR-15b	WSCD1	1	1	1	3
hsa-miR-15b	TMEM194	1	1	1	3
hsa-miR-15b	ICOSLG	1	1	1	3
hsa-miR-15b	C22orf9	1	1	1	3
hsa-miR-15b	SATB2	1	1	1	3
hsa-miR-15b	SLC9A8	1	1	1	3
hsa-miR-15b	USP22	1	1	1	3
hsa-miR-15b	WDR7	1	1	1	3
hsa-miR-15b	PHF15	1	1	1	3
hsa-miR-15b	AFF2	1	1	1	3
hsa-miR-15b	DNAJC16	1	1	1	3
hsa-miR-15b	FAM62A	1	1	1	3
hsa-miR-15b	KIAA1045	1	1	1	3
hsa-miR-15b	SR140	1	1	1	3
hsa-miR-15b	KIAA0323	1	1	1	3
hsa-miR-15b	UNC84A	1	1	1	3
hsa-miR-15b	ANGEL1	1	1	1	3
hsa-miR-15b	ZNF629	1	1	1	3
hsa-miR-15b	ARHGEF12	1	1	1	3
hsa-miR-15b	KIAA0895	1	1	1	3
hsa-miR-15b	PPP1R13B	1	1	1	3
hsa-miR-15b	AHCYL2	1	1	1	3
hsa-miR-15b	NUDCD3	1	1	1	3
hsa-miR-15b	FNTA	1	1	1	3
hsa-miR-15b	ATP13A2	1	1	1	3
hsa-miR-15b	DICER1	1	1	1	3
hsa-miR-15b	SIRT5	1	1	1	3
hsa-miR-15b	FREQ	1	1	1	3
hsa-miR-15b	KCNH4	1	1	1	3
hsa-miR-15b	FNTB	1	1	1	3
hsa-miR-15b	RYBP	1	1	1	3
hsa-miR-15b	SLC44A1	1	1	1	3
hsa-miR-15b	ICMT	1	1	1	3
hsa-miR-15b	TRAM1	1	1	1	3
hsa-miR-15b	QPRT	1	1	1	3
hsa-miR-15b	HEY2	1	1	1	3
hsa-miR-15b	FOLR2	1	1	1	3
hsa-miR-15b	RIMBP2	1	1	1	3
hsa-miR-15b	KIAA0240	1	1	1	3
hsa-miR-15b	NUP188	1	1	1	3
hsa-miR-15b	SUZ12	1	1	1	3
hsa-miR-15b	MMD	1	1	1	3
hsa-miR-15b	SLC16A8	1	1	1	3
hsa-miR-15b	MAPK8IP2	1	1	1	3
hsa-miR-15b	TTC33	1	1	1	3
hsa-miR-15b	FOSL2	1	1	1	3
hsa-miR-15b	PSD4	1	1	1	3
hsa-miR-15b	CCRK	1	1	1	3
hsa-miR-15b	ZNF346	1	1	1	3
hsa-miR-15b	CD2AP	1	1	1	3
hsa-miR-15b	PHLDA3	1	1	1	3
hsa-miR-15b	ZMYND8	1	1	1	3
hsa-miR-15b	BACE1	1	1	1	3
hsa-miR-15b	KPNA6	1	1	1	3
hsa-miR-15b	RABGAP1	1	1	1	3
hsa-miR-15b	LYPLA3	1	1	1	3
hsa-miR-15b	SGK3	1	1	1	3
hsa-miR-15b	PRKD3	1	1	1	3
hsa-miR-15b	C9orf5	1	1	1	3
hsa-miR-15b	BRD1	1	1	1	3
hsa-miR-15b	ALOX12	1	1	1	3
hsa-miR-15b	FXN	1	1	1	3
hsa-miR-15b	FXN	1	1	1	3
hsa-miR-15b	PANX1	1	1	1	3
hsa-miR-15b	VGLL2	1	1	1	3
hsa-miR-15b	ATP6V1C2	1	1	1	3
hsa-miR-15b	CNOT6L	1	1	1	3
hsa-miR-15b	RNASEH1	1	1	1	3
hsa-miR-15b	NR5A1	1	1	1	3
hsa-miR-15b	FUT2	1	1	1	3
hsa-miR-15b	FUT3	1	1	1	3
hsa-miR-15b	FNDC5	1	1	1	3
hsa-miR-15b	KDSR	1	1	1	3
hsa-miR-15b	RICTOR	1	1	1	3
hsa-miR-15b	LASS6	1	1	1	3
hsa-miR-15b	G6PD	1	1	1	3
hsa-miR-15b	GARNL1	1	1	1	3
hsa-miR-15b	RNF169	1	1	1	3
hsa-miR-15b	CNIH2	1	1	1	3
hsa-miR-15b	ZDHHC23	1	1	1	3
hsa-miR-15b	TMEM86B	1	1	1	3
hsa-miR-15b	GABPA	1	1	1	3
hsa-miR-15b	GABRA1	1	1	1	3
hsa-miR-15b	RASGEF1C	1	1	1	3
hsa-miR-15b	RNF144B	1	1	1	3
hsa-miR-15b	COL24A1	1	1	1	3
hsa-miR-15b	COL29A1	1	1	1	3
hsa-miR-15b	GABRE	1	1	1	3
hsa-miR-15b	GABRP	1	1	1	3
hsa-miR-15b	SNX33	1	1	1	3
hsa-miR-15b	MAP3K7IP3	1	1	1	3
hsa-miR-15b	ANKS4B	1	1	1	3
hsa-miR-15b	TBC1D22A	1	1	1	3
hsa-miR-15b	CCDC19	1	1	1	3
hsa-miR-15b	PGLS	1	1	1	3
hsa-miR-15b	BRI3	1	1	1	3
hsa-miR-15b	GALC	1	1	1	3
hsa-miR-15b	BACE2	1	1	1	3
hsa-miR-15b	TXN2	1	1	1	3
hsa-miR-15b	TMEM184B	1	1	1	3
hsa-miR-15b	HECTD1	1	1	1	3
hsa-miR-15b	ABTB2	1	1	1	3
hsa-miR-15b	MOBKL3	1	1	1	3
hsa-miR-15b	ANAPC13	1	1	1	3
hsa-miR-15b	DKFZP564O0823	1	1	1	3
hsa-miR-15b	POLR1A	1	1	1	3
hsa-miR-15b	GALNT1	1	1	1	3
hsa-miR-15b	TRIM58	1	1	1	3
hsa-miR-15b	CCDC28A	1	1	1	3
hsa-miR-15b	MYRIP	1	1	1	3
hsa-miR-15b	NSL1	1	1	1	3
hsa-miR-15b	NSL1	1	1	1	3
hsa-miR-15b	KBTBD2	1	1	1	3
hsa-miR-15b	GPR124	1	1	1	3
hsa-miR-15b	TMEM87A	1	1	1	3
hsa-miR-15b	C2CD2	1	1	1	3
hsa-miR-15b	NECAP1	1	1	1	3
hsa-miR-15b	HIGD1A	1	1	1	3
hsa-miR-15b	GORASP2	1	1	1	3
hsa-miR-15b	NELF	1	1	1	3
hsa-miR-15b	FAM32A	1	1	1	3
hsa-miR-15b	LRP10	1	1	1	3
hsa-miR-15b	OSBPL3	1	1	1	3
hsa-miR-15b	ATRNL1	1	1	1	3
hsa-miR-15b	CNTNAP2	1	1	1	3
hsa-miR-15b	PPP1R16B	1	1	1	3
hsa-miR-15b	RAB11FIP5	1	1	1	3
hsa-miR-15b	ERC2	1	1	1	3
hsa-miR-15b	WDR21A	1	1	1	3
hsa-miR-15b	C1orf144	1	1	1	3
hsa-miR-15b	LRIT1	1	1	1	3
hsa-miR-15b	WSB1	1	1	1	3
hsa-miR-15b	SERBP1	1	1	1	3
hsa-miR-15b	PHF19	1	1	1	3
hsa-miR-15b	LRRC32	1	1	1	3
hsa-miR-15b	RGS22	1	1	1	3
hsa-miR-15b	STEAP2	1	1	1	3
hsa-miR-15b	B3GAT3	1	1	1	3
hsa-miR-15b	PLDN	1	1	1	3
hsa-miR-15b	GATA4	1	1	1	3
hsa-miR-15b	FBXO10	1	1	1	3
hsa-miR-15b	VPS33B	1	1	1	3
hsa-miR-15b	PTPN18	1	1	1	3
hsa-miR-15b	CNNM3	1	1	1	3
hsa-miR-15b	HEYL	1	1	1	3
hsa-miR-15b	TIMM13	1	1	1	3
hsa-miR-15b	EIF2C1	1	1	1	3
hsa-miR-15b	IL1F5	1	1	1	3
hsa-miR-15b	GDI2	1	1	1	3
hsa-miR-15b	BEST4	1	1	1	3
hsa-miR-15b	MDGA1	1	1	1	3
hsa-miR-15b	GFAP	1	1	1	3
hsa-miR-15b	GFER	1	1	1	3
hsa-miR-15b	GFPT1	1	1	1	3
hsa-miR-15b	B4GALT1	1	1	1	3
hsa-miR-15b	GHR	1	1	1	3
hsa-miR-15b	CHORDC1	1	1	1	3
hsa-miR-15b	GJA3	1	1	1	3
hsa-miR-15b	MLH3	1	1	1	3
hsa-miR-15b	HTF9C	1	1	1	3
hsa-miR-15b	D4S234E	1	1	1	3
hsa-miR-15b	VPS41	1	1	1	3
hsa-miR-15b	LAMP3	1	1	1	3
hsa-miR-15b	B3GAT1	1	1	1	3
hsa-miR-15b	SDCBP2	1	1	1	3
hsa-miR-15b	PDE7B	1	1	1	3
hsa-miR-15b	AFF4	1	1	1	3
hsa-miR-15b	HSPB7	1	1	1	3
hsa-miR-15b	CIDEB	1	1	1	3
hsa-miR-15b	KIAA1274	1	1	1	3
hsa-miR-15b	BRPF3	1	1	1	3
hsa-miR-15b	SALL3	1	1	1	3
hsa-miR-15b	VPS4A	1	1	1	3
hsa-miR-15b	AMPD3	1	1	1	3
hsa-miR-15b	SESN1	1	1	1	3
hsa-miR-15b	PDCD4	1	1	1	3
hsa-miR-15b	PCDH17	1	1	1	3
hsa-miR-15b	GCLC	1	1	1	3
hsa-miR-15b	FRAG1	1	1	1	3
hsa-miR-15b	TOR1B	1	1	1	3
hsa-miR-15b	HTRA2	1	1	1	3
hsa-miR-15b	GLS	1	1	1	3
hsa-miR-15b	GLRX	1	1	1	3
hsa-miR-15b	GLRX	1	1	1	3
hsa-miR-15b	GLUD1	1	1	1	3
hsa-miR-15b	GLUD2	1	1	1	3
hsa-miR-15b	GNA12	1	1	1	3
hsa-miR-15b	GNB1	1	1	1	3
hsa-miR-15b	GOLGA1	1	1	1	3
hsa-miR-15b	GOLGA3	1	1	1	3
hsa-miR-15b	GOLGA4	1	1	1	3
hsa-miR-15b	GPC1	1	1	1	3
hsa-miR-15b	GPD1	1	1	1	3
hsa-miR-15b	AQP11	1	1	1	3
hsa-miR-15b	BCL9L	1	1	1	3
hsa-miR-15b	PGM2L1	1	1	1	3
hsa-miR-15b	EFCAB4A	1	1	1	3
hsa-miR-15b	KCNRG	1	1	1	3
hsa-miR-15b	KCNRG	1	1	1	3
hsa-miR-15b	SLC46A3	1	1	1	3
hsa-miR-15b	LOC283871	1	1	1	3
hsa-miR-15b	CCDC57	1	1	1	3
hsa-miR-15b	SLC13A5	1	1	1	3
hsa-miR-15b	TMEM105	1	1	1	3
hsa-miR-15b	ZADH2	1	1	1	3
hsa-miR-15b	C18orf62	1	1	1	3
hsa-miR-15b	ZIK1	1	1	1	3
hsa-miR-15b	FLJ36070	1	1	1	3
hsa-miR-15b	WDR62	1	1	1	3
hsa-miR-15b	SLC25A42	1	1	1	3
hsa-miR-15b	RSPO1	1	1	1	3
hsa-miR-15b	SLC25A34	1	1	1	3
hsa-miR-15b	SEC14L4	1	1	1	3
hsa-miR-15b	DNAJC5G	1	1	1	3
hsa-miR-15b	DLL1	1	1	1	3
hsa-miR-15b	GPER	1	1	1	3
hsa-miR-15b	RABL3	1	1	1	3
hsa-miR-15b	C3orf23	1	1	1	3
hsa-miR-15b	ZNF660	1	1	1	3
hsa-miR-15b	LOC285382	1	1	1	3
hsa-miR-15b	RNF212	1	1	1	3
hsa-miR-15b	RNF212	1	1	1	3
hsa-miR-15b	FRYL	1	1	1	3
hsa-miR-15b	SH3PXD2B	1	1	1	3
hsa-miR-15b	ARL10	1	1	1	3
hsa-miR-15b	FLJ37543	1	1	1	3
hsa-miR-15b	SFRS12IP1	1	1	1	3
hsa-miR-15b	RGMB	1	1	1	3
hsa-miR-15b	CNPY1	1	1	1	3
hsa-miR-15b	WBSCR19	1	1	1	3
hsa-miR-15b	DPY19L4	1	1	1	3
hsa-miR-15b	CRB2	1	1	1	3
hsa-miR-15b	FAM78A	1	1	1	3
hsa-miR-15b	C9orf150	1	1	1	3
hsa-miR-15b	FAM133A	1	1	1	3
hsa-miR-15b	ILDR1	1	1	1	3
hsa-miR-15b	ANK2	1	1	1	3
hsa-miR-15b	GRK6	1	1	1	3
hsa-miR-15b	GPS1	1	1	1	3
hsa-miR-15b	GRB2	1	1	1	3
hsa-miR-15b	GRB7	1	1	1	3
hsa-miR-15b	GRB10	1	1	1	3
hsa-miR-15b	RAPGEF1	1	1	1	3
hsa-miR-15b	OSTM1	1	1	1	3
hsa-miR-15b	GIT1	1	1	1	3
hsa-miR-15b	ACAD9	1	1	1	3
hsa-miR-15b	NOB1	1	1	1	3
hsa-miR-15b	C16orf72	1	1	1	3
hsa-miR-15b	GRIN2B	1	1	1	3
hsa-miR-15b	THYN1	1	1	1	3
hsa-miR-15b	THYN1	1	1	1	3
hsa-miR-15b	N6AMT1	1	1	1	3
hsa-miR-15b	GRM1	1	1	1	3
hsa-miR-15b	GRM1	1	1	1	3
hsa-miR-15b	ANKRD11	1	1	1	3
hsa-miR-15b	CD274	1	1	1	3
hsa-miR-15b	RACGAP1	1	1	1	3
hsa-miR-15b	GRM7	1	1	1	3
hsa-miR-15b	GRM7	1	1	1	3
hsa-miR-15b	USP25	1	1	1	3
hsa-miR-15b	CARD10	1	1	1	3
hsa-miR-15b	CYP2S1	1	1	1	3
hsa-miR-15b	GUCA1B	1	1	1	3
hsa-miR-15b	TFCP2L1	1	1	1	3
hsa-miR-15b	ICOS	1	1	1	3
hsa-miR-15b	EEF2K	1	1	1	3
hsa-miR-15b	GPR171	1	1	1	3
hsa-miR-15b	SNX11	1	1	1	3
hsa-miR-15b	SEC61A1	1	1	1	3
hsa-miR-15b	TIMM22	1	1	1	3
hsa-miR-15b	PADI1	1	1	1	3
hsa-miR-15b	POMT2	1	1	1	3
hsa-miR-15b	NRBP1	1	1	1	3
hsa-miR-15b	PSAT1	1	1	1	3
hsa-miR-15b	GYS1	1	1	1	3
hsa-miR-15b	RHOD	1	1	1	3
hsa-miR-15b	SLC2A8	1	1	1	3
hsa-miR-15b	PILRB	1	1	1	3
hsa-miR-15b	NXPH1	1	1	1	3
hsa-miR-15b	HADH	1	1	1	3
hsa-miR-15b	HAS3	1	1	1	3
hsa-miR-15b	HDAC2	1	1	1	3
hsa-miR-15b	HDGF	1	1	1	3
hsa-miR-15b	HDLBP	1	1	1	3
hsa-miR-15b	HEXA	1	1	1	3
hsa-miR-15b	EMR2	1	1	1	3
hsa-miR-15b	KCNIP3	1	1	1	3
hsa-miR-15b	KCNIP1	1	1	1	3
hsa-miR-15b	CD209	1	1	1	3
hsa-miR-15b	TAX1BP3	1	1	1	3
hsa-miR-15b	HIP1	1	1	1	3
hsa-miR-15b	HK2	1	1	1	3
hsa-miR-15b	ACACA	1	1	1	3
hsa-miR-15b	ANXA11	1	1	1	3
hsa-miR-15b	HLA-DQA1	1	1	1	3
hsa-miR-15b	HMGB3	1	1	1	3
hsa-miR-15b	HMGA1	1	1	1	3
hsa-miR-15b	HMOX2	1	1	1	3
hsa-miR-15b	NR4A1	1	1	1	3
hsa-miR-15b	HNRNPA1	1	1	1	3
hsa-miR-15b	KRT73	1	1	1	3
hsa-miR-15b	ACACB	1	1	1	3
hsa-miR-15b	HOXA7	1	1	1	3
hsa-miR-15b	HOXB7	1	1	1	3
hsa-miR-15b	HOXC8	1	1	1	3
hsa-miR-15b	HOXC11	1	1	1	3
hsa-miR-15b	HOXC13	1	1	1	3
hsa-miR-15b	HOXD1	1	1	1	3
hsa-miR-15b	HOXD9	1	1	1	3
hsa-miR-15b	MMAB	1	1	1	3
hsa-miR-15b	HRBL	1	1	1	3
hsa-miR-15b	HSPA1B	1	1	1	3
hsa-miR-15b	BIRC5	1	1	1	3
hsa-miR-15b	BIRC5	1	1	1	3
hsa-miR-15b	IGSF3	1	1	1	3
hsa-miR-15b	HSPG2	1	1	1	3
hsa-miR-15b	APLP2	1	1	1	3
hsa-miR-15b	HTR2A	1	1	1	3
hsa-miR-15b	HTR2C	1	1	1	3
hsa-miR-15b	HTR4	1	1	1	3
hsa-miR-15b	IARS	1	1	1	3
hsa-miR-15b	KRTAP11-1	1	1	1	3
hsa-miR-15b	S100A7A	1	1	1	3
hsa-miR-15b	TMEM119	1	1	1	3
hsa-miR-15b	CCDC137	1	1	1	3
hsa-miR-15b	MSL-1	1	1	1	3
hsa-miR-15b	TMEM52	1	1	1	3
hsa-miR-15b	TFAP2E	1	1	1	3
hsa-miR-15b	SLC35E4	1	1	1	3
hsa-miR-15b	CYP27C1	1	1	1	3
hsa-miR-15b	MYLK4	1	1	1	3
hsa-miR-15b	TSPAN33	1	1	1	3
hsa-miR-15b	RSPO2	1	1	1	3
hsa-miR-15b	KIAA2022	1	1	1	3
hsa-miR-15b	ZC3H12B	1	1	1	3
hsa-miR-15b	C11orf53	1	1	1	3
hsa-miR-15b	IDH3A	1	1	1	3
hsa-miR-15b	ZKSCAN2	1	1	1	3
hsa-miR-15b	ZSCAN22	1	1	1	3
hsa-miR-15b	CCDC18	1	1	1	3
hsa-miR-15b	KCNT2	1	1	1	3
hsa-miR-15b	APOC3	1	1	1	3
hsa-miR-15b	IFNAR1	1	1	1	3
hsa-miR-15b	PLCXD3	1	1	1	3
hsa-miR-15b	IFNGR2	1	1	1	3
hsa-miR-15b	ZNF81	1	1	1	3
hsa-miR-15b	PDDC1	1	1	1	3
hsa-miR-15b	IGF2R	1	1	1	3
hsa-miR-15b	HCN1	1	1	1	3
hsa-miR-15b	APP	1	1	1	3
hsa-miR-15b	C19orf51	1	1	1	3
hsa-miR-15b	SLCO4C1	1	1	1	3
hsa-miR-15b	ZNF445	1	1	1	3
hsa-miR-15b	BMP8A	1	1	1	3
hsa-miR-15b	IHH	1	1	1	3
hsa-miR-15b	IKBKB	1	1	1	3
hsa-miR-15b	IL1R1	1	1	1	3
hsa-miR-15b	IL3	1	1	1	3
hsa-miR-15b	IL6R	1	1	1	3
hsa-miR-15b	IL6R	1	1	1	3
hsa-miR-15b	IL10RA	1	1	1	3
hsa-miR-15b	AQP2	1	1	1	3
hsa-miR-15b	FAM101B	1	1	1	3
hsa-miR-15b	IRF2BP2	1	1	1	3
hsa-miR-15b	IL15	1	1	1	3
hsa-miR-15b	ZBTB41	1	1	1	3
hsa-miR-15b	ILF3	1	1	1	3
hsa-miR-15b	AQP4	1	1	1	3
hsa-miR-15b	INCENP	1	1	1	3
hsa-miR-15b	CXCL10	1	1	1	3
hsa-miR-15b	INSR	1	1	1	3
hsa-miR-15b	IRAK2	1	1	1	3
hsa-miR-15b	IRS1	1	1	1	3
hsa-miR-15b	ISLR	1	1	1	3
hsa-miR-15b	ITGAX	1	1	1	3
hsa-miR-15b	ITGB5	1	1	1	3
hsa-miR-15b	ITGB8	1	1	1	3
hsa-miR-15b	ITIH1	1	1	1	3
hsa-miR-15b	ITK	1	1	1	3
hsa-miR-15b	ITPR2	1	1	1	3
hsa-miR-15b	ARCN1	1	1	1	3
hsa-miR-15b	JARID2	1	1	1	3
hsa-miR-15b	JUP	1	1	1	3
hsa-miR-15b	KARS	1	1	1	3
hsa-miR-15b	KCNA1	1	1	1	3
hsa-miR-15b	KCNA3	1	1	1	3
hsa-miR-15b	KRT77	1	1	1	3
hsa-miR-15b	EFCAB5	1	1	1	3
hsa-miR-15b	C18orf34	1	1	1	3
hsa-miR-15b	KCNC4	1	1	1	3
hsa-miR-15b	KCNC4	1	1	1	3
hsa-miR-15b	FAM73A	1	1	1	3
hsa-miR-15b	PEAR1	1	1	1	3
hsa-miR-15b	MIA3	1	1	1	3
hsa-miR-15b	FAM89A	1	1	1	3
hsa-miR-15b	C7orf52	1	1	1	3
hsa-miR-15b	KCNJ2	1	1	1	3
hsa-miR-15b	RAB15	1	1	1	3
hsa-miR-15b	KCNJ12	1	1	1	3
hsa-miR-15b	ZC3H6	1	1	1	3
hsa-miR-15b	ARF3	1	1	1	3
hsa-miR-15b	KCNJ16	1	1	1	3
hsa-miR-15b	KCNK1	1	1	1	3
hsa-miR-15b	KDR	1	1	1	3
hsa-miR-15b	KIF5A	1	1	1	3
hsa-miR-15b	KIF5B	1	1	1	3
hsa-miR-15b	KIF5C	1	1	1	3
hsa-miR-15b	KIFC3	1	1	1	3
hsa-miR-15b	KLK2	1	1	1	3
hsa-miR-15b	KLK2	1	1	1	3
hsa-miR-15b	KPNA1	1	1	1	3
hsa-miR-15b	KPNA3	1	1	1	3
hsa-miR-15b	KPNA4	1	1	1	3
hsa-miR-15b	TNPO1	1	1	1	3
hsa-miR-15b	KRAS	1	1	1	3
hsa-miR-15b	KRAS	1	1	1	3
hsa-miR-15b	ZKSCAN4	1	1	1	3
hsa-miR-15b	FIBIN	1	1	1	3
hsa-miR-15b	CLEC12B	1	1	1	3
hsa-miR-15b	C15orf52	1	1	1	3
hsa-miR-15b	LOC388969	1	1	1	3
hsa-miR-15b	SP5	1	1	1	3
hsa-miR-15b	VGLL3	1	1	1	3
hsa-miR-15b	LIN28B	1	1	1	3
hsa-miR-15b	IYD	1	1	1	3
hsa-miR-15b	LOC389541	1	1	1	3
hsa-miR-15b	LAMC1	1	1	1	3
hsa-miR-15b	LAMP1	1	1	1	3
hsa-miR-15b	ARHGAP1	1	1	1	3
hsa-miR-15b	LAMP2	1	1	1	3
hsa-miR-15b	LAMP2	1	1	1	3
hsa-miR-15b	LAMP2	1	1	1	3
hsa-miR-15b	LCP1	1	1	1	3
hsa-miR-15b	ARHGAP5	1	1	1	3
hsa-miR-15b	LEP	1	1	1	3
hsa-miR-15b	ARHGDIA	1	1	1	3
hsa-miR-15b	FAM102A	1	1	1	3
hsa-miR-15b	ARL1	1	1	1	3
hsa-miR-15b	FLJ40142	1	1	1	3
hsa-miR-15b	C14orf180	1	1	1	3
hsa-miR-15b	LOC400451	1	1	1	3
hsa-miR-15b	MED11	1	1	1	3
hsa-miR-15b	FLJ35767	1	1	1	3
hsa-miR-15b	LMO7	1	1	1	3
hsa-miR-15b	LOC401152	1	1	1	3
hsa-miR-15b	SNX30	1	1	1	3
hsa-miR-15b	MCART6	1	1	1	3
hsa-miR-15b	LOXL2	1	1	1	3
hsa-miR-15b	ARL2	1	1	1	3
hsa-miR-15b	SRRD	1	1	1	3
hsa-miR-15b	LPP	1	1	1	3
hsa-miR-15b	ARL3	1	1	1	3
hsa-miR-15b	PPAPDC2	1	1	1	3
hsa-miR-15b	ZBTB34	1	1	1	3
hsa-miR-15b	LRCH4	1	1	1	3
hsa-miR-15b	LRP6	1	1	1	3
hsa-miR-15b	HAPLN4	1	1	1	3
hsa-miR-15b	LTBP1	1	1	1	3
hsa-miR-15b	LY9	1	1	1	3
hsa-miR-15b	CD180	1	1	1	3
hsa-miR-15b	TM4SF1	1	1	1	3
hsa-miR-15b	M6PR	1	1	1	3
hsa-miR-15b	CAPRIN1	1	1	1	3
hsa-miR-15b	SMAD2	1	1	1	3
hsa-miR-15b	SMAD4	1	1	1	3
hsa-miR-15b	SMAD7	1	1	1	3
hsa-miR-15b	MAF	1	1	1	3
hsa-miR-15b	MAFG	1	1	1	3
hsa-miR-15b	MAGEB4	1	1	1	3
hsa-miR-15b	MAK	1	1	1	3
hsa-miR-15b	MAN2A2	1	1	1	3
hsa-miR-15b	MAP1A	1	1	1	3
hsa-miR-15b	DDI1	1	1	1	3
hsa-miR-15b	LCN10	1	1	1	3
hsa-miR-15b	PIM3	1	1	1	3
hsa-miR-15b	MBD1	1	1	1	3
hsa-miR-15b	MBD1	1	1	1	3
hsa-miR-15b	MBP	1	1	1	3
hsa-miR-15b	CHST6	1	1	1	3
hsa-miR-15b	ADAM11	1	1	1	3
hsa-miR-15b	MEFV	1	1	1	3
hsa-miR-15b	MAP3K3	1	1	1	3
hsa-miR-15b	MEOX1	1	1	1	3
hsa-miR-15b	MEOX1	1	1	1	3
hsa-miR-15b	MEOX2	1	1	1	3
hsa-miR-15b	MGAT5	1	1	1	3
hsa-miR-15b	KITLG	1	1	1	3
hsa-miR-15b	MICB	1	1	1	3
hsa-miR-15b	MAP3K9	1	1	1	3
hsa-miR-15b	MLLT1	1	1	1	3
hsa-miR-15b	ASCL2	1	1	1	3
hsa-miR-15b	MMP3	1	1	1	3
hsa-miR-15b	MMP16	1	1	1	3
hsa-miR-15b	MN1	1	1	1	3
hsa-miR-15b	MNT	1	1	1	3
hsa-miR-15b	MOCS1	1	1	1	3
hsa-miR-15b	MOV10	1	1	1	3
hsa-miR-15b	MPL	1	1	1	3
hsa-miR-15b	MPP2	1	1	1	3
hsa-miR-15b	CCDC88C	1	1	1	3
hsa-miR-15b	LSDP5	1	1	1	3
hsa-miR-15b	C1orf151	1	1	1	3
hsa-miR-15b	OOEP	1	1	1	3
hsa-miR-15b	ASPH	1	1	1	3
hsa-miR-15b	MTAP	1	1	1	3
hsa-miR-15b	MTCP1	1	1	1	3
hsa-miR-15b	MTHFR	1	1	1	3
hsa-miR-15b	MTM1	1	1	1	3
hsa-miR-15b	MTRR	1	1	1	3
hsa-miR-15b	ASTN1	1	1	1	3
hsa-miR-15b	MYB	1	1	1	3
hsa-miR-15b	MYBPC1	1	1	1	3
hsa-miR-15b	MYCL1	1	1	1	3
hsa-miR-15b	ZFHX3	1	1	1	3
hsa-miR-15b	MYL1	1	1	1	3
hsa-miR-15b	MYO1D	1	1	1	3
hsa-miR-15b	MYO5A	1	1	1	3
hsa-miR-15b	MYO5B	1	1	1	3
hsa-miR-15b	ATF3	1	1	1	3
hsa-miR-15b	NARS	1	1	1	3
hsa-miR-15b	CEACAM6	1	1	1	3
hsa-miR-15b	2013-09-02	1	1	1	3
hsa-miR-15b	NF1	1	1	1	3
hsa-miR-15b	NF2	1	1	1	3
hsa-miR-15b	NF2	1	1	1	3
hsa-miR-15b	NF2	1	1	1	3
hsa-miR-15b	NF2	1	1	1	3
hsa-miR-15b	NFATC3	1	1	1	3
hsa-miR-15b	NFE2L1	1	1	1	3
hsa-miR-15b	NFIC	1	1	1	3
hsa-miR-15b	NFKB1	1	1	1	3
hsa-miR-15b	NFKBIL1	1	1	1	3
hsa-miR-15b	NGFR	1	1	1	3
hsa-miR-15b	ATP1B2	1	1	1	3
hsa-miR-15b	NKX3-1	1	1	1	3
hsa-miR-15b	NMT1	1	1	1	3
hsa-miR-15b	NOS1	1	1	1	3
hsa-miR-15b	NOS2A	1	1	1	3
hsa-miR-15b	SLC11A2	1	1	1	3
hsa-miR-15b	NSF	1	1	1	3
hsa-miR-15b	ATP2B2	1	1	1	3
hsa-miR-15b	ATP2B3	1	1	1	3
hsa-miR-15b	NUCB1	1	1	1	3
hsa-miR-15b	RNF165	1	1	1	3
hsa-miR-15b	ATP4B	1	1	1	3
hsa-miR-15b	OMG	1	1	1	3
hsa-miR-15b	OPRL1	1	1	1	3
hsa-miR-15b	OTX1	1	1	1	3
hsa-miR-15b	PA2G4	1	1	1	3
hsa-miR-15b	FURIN	1	1	1	3
hsa-miR-15b	PCSK6	1	1	1	3
hsa-miR-15b	PCSK6	1	1	1	3
hsa-miR-15b	PAFAH1B1	1	1	1	3
hsa-miR-15b	PAFAH2	1	1	1	3
hsa-miR-15b	PAK2	1	1	1	3
hsa-miR-15b	ARHGEF4	1	1	1	3
hsa-miR-15b	CNTN3	1	1	1	3
hsa-miR-15b	NEUROG3	1	1	1	3
hsa-miR-15b	PAPPA	1	1	1	3
hsa-miR-15b	WDR42A	1	1	1	3
hsa-miR-15b	PAX2	1	1	1	3
hsa-miR-15b	PAX2	1	1	1	3
hsa-miR-15b	DDEF1	1	1	1	3
hsa-miR-15b	COPS7A	1	1	1	3
hsa-miR-15b	PDCL	1	1	1	3
hsa-miR-15b	SPOCK3	1	1	1	3
hsa-miR-15b	PBX3	1	1	1	3
hsa-miR-15b	SOST	1	1	1	3
hsa-miR-15b	PCDH1	1	1	1	3
hsa-miR-15b	ACOX1	1	1	1	3
hsa-miR-15b	PCDH9	1	1	1	3
hsa-miR-15b	EXOSC1	1	1	1	3
hsa-miR-15b	ISOC1	1	1	1	3
hsa-miR-15b	GOLT1B	1	1	1	3
hsa-miR-15b	VPS36	1	1	1	3
hsa-miR-15b	ST8SIA3	1	1	1	3
hsa-miR-15b	ZNF691	1	1	1	3
hsa-miR-15b	YARS2	1	1	1	3
hsa-miR-15b	NMD3	1	1	1	3
hsa-miR-15b	FCF1	1	1	1	3
hsa-miR-15b	SCCPDH	1	1	1	3
hsa-miR-15b	PCMT1	1	1	1	3
hsa-miR-15b	MECR	1	1	1	3
hsa-miR-15b	METTL9	1	1	1	3
hsa-miR-15b	MRPS2	1	1	1	3
hsa-miR-15b	SLC45A2	1	1	1	3
hsa-miR-15b	SERPINA10	1	1	1	3
hsa-miR-15b	AADAT	1	1	1	3
hsa-miR-15b	ATPBD1C	1	1	1	3
hsa-miR-15b	NIN	1	1	1	3
hsa-miR-15b	ABI3	1	1	1	3
hsa-miR-15b	PHF20	1	1	1	3
hsa-miR-15b	CRIM1	1	1	1	3
hsa-miR-15b	ANKRD39	1	1	1	3
hsa-miR-15b	MRPL37	1	1	1	3
hsa-miR-15b	PCSK2	1	1	1	3
hsa-miR-15b	UBAP1	1	1	1	3
hsa-miR-15b	BET1L	1	1	1	3
hsa-miR-15b	BET1L	1	1	1	3
hsa-miR-15b	RBJ	1	1	1	3
hsa-miR-15b	PCTK2	1	1	1	3
hsa-miR-15b	TLR7	1	1	1	3
hsa-miR-15b	RASL12	1	1	1	3
hsa-miR-15b	PLUNC	1	1	1	3
hsa-miR-15b	NRN1	1	1	1	3
hsa-miR-15b	ARMCX1	1	1	1	3
hsa-miR-15b	MEX3C	1	1	1	3
hsa-miR-15b	KRT76	1	1	1	3
hsa-miR-15b	C19orf56	1	1	1	3
hsa-miR-15b	SNX9	1	1	1	3
hsa-miR-15b	PDE4D	1	1	1	3
hsa-miR-15b	HPCAL4	1	1	1	3
hsa-miR-15b	RNF138	1	1	1	3
hsa-miR-15b	C22orf28	1	1	1	3
hsa-miR-15b	PTPLAD1	1	1	1	3
hsa-miR-15b	TMEM138	1	1	1	3
hsa-miR-15b	C14orf129	1	1	1	3
hsa-miR-15b	VTA1	1	1	1	3
hsa-miR-15b	CINP	1	1	1	3
hsa-miR-15b	NT5DC3	1	1	1	3
hsa-miR-15b	RAB6B	1	1	1	3
hsa-miR-15b	MED15	1	1	1	3
hsa-miR-15b	KIAA0859	1	1	1	3
hsa-miR-15b	DPH5	1	1	1	3
hsa-miR-15b	TAF9B	1	1	1	3
hsa-miR-15b	CDK5RAP1	1	1	1	3
hsa-miR-15b	BRP44L	1	1	1	3
hsa-miR-15b	ASB1	1	1	1	3
hsa-miR-15b	TPPP3	1	1	1	3
hsa-miR-15b	LSM7	1	1	1	3
hsa-miR-15b	PDPK1	1	1	1	3
hsa-miR-15b	ACSL5	1	1	1	3
hsa-miR-15b	EMCN	1	1	1	3
hsa-miR-15b	RAB23	1	1	1	3
hsa-miR-15b	CAB39	1	1	1	3
hsa-miR-15b	CMPK1	1	1	1	3
hsa-miR-15b	WBP11	1	1	1	3
hsa-miR-15b	PDYN	1	1	1	3
hsa-miR-15b	RAB8B	1	1	1	3
hsa-miR-15b	SIX4	1	1	1	3
hsa-miR-15b	CALML5	1	1	1	3
hsa-miR-15b	GALNT7	1	1	1	3
hsa-miR-15b	CECR1	1	1	1	3
hsa-miR-15b	PEX12	1	1	1	3
hsa-miR-15b	PEX13	1	1	1	3
hsa-miR-15b	PFKFB2	1	1	1	3
hsa-miR-15b	PFKFB4	1	1	1	3
hsa-miR-15b	VIT	1	1	1	3
hsa-miR-15b	PGM1	1	1	1	3
hsa-miR-15b	PHB	1	1	1	3
hsa-miR-15b	ATP6V1B2	1	1	1	3
hsa-miR-15b	SERPINB9	1	1	1	3
hsa-miR-15b	ATP6V1C1	1	1	1	3
hsa-miR-15b	PIK3C2B	1	1	1	3
hsa-miR-15b	PIM1	1	1	1	3
hsa-miR-15b	PIK3R1	1	1	1	3
hsa-miR-15b	PIK3R2	1	1	1	3
hsa-miR-15b	PI4KB	1	1	1	3
hsa-miR-15b	PLAG1	1	1	1	3
hsa-miR-15b	PLAGL1	1	1	1	3
hsa-miR-15b	ATP6V0B	1	1	1	3
hsa-miR-15b	UBASH3A	1	1	1	3
hsa-miR-15b	ZFYVE1	1	1	1	3
hsa-miR-15b	PANK1	1	1	1	3
hsa-miR-15b	PLD1	1	1	1	3
hsa-miR-15b	PLRG1	1	1	1	3
hsa-miR-15b	PLS1	1	1	1	3
hsa-miR-15b	PLXNA1	1	1	1	3
hsa-miR-15b	MBD3	1	1	1	3
hsa-miR-15b	PLXNB1	1	1	1	3
hsa-miR-15b	PMM1	1	1	1	3
hsa-miR-15b	PMP2	1	1	1	3
hsa-miR-15b	PMP22	1	1	1	3
hsa-miR-15b	ATP7A	1	1	1	3
hsa-miR-15b	C11orf24	1	1	1	3
hsa-miR-15b	RAB4B	1	1	1	3
hsa-miR-15b	EXOSC10	1	1	1	3
hsa-miR-15b	PRRX1	1	1	1	3
hsa-miR-15b	PRRX1	1	1	1	3
hsa-miR-15b	ATP7B	1	1	1	3
hsa-miR-15b	RIPK4	1	1	1	3
hsa-miR-15b	CHRAC1	1	1	1	3
hsa-miR-15b	GPR88	1	1	1	3
hsa-miR-15b	UBL3	1	1	1	3
hsa-miR-15b	C1orf190	1	1	1	3
hsa-miR-15b	DCUN1D1	1	1	1	3
hsa-miR-15b	PODXL	1	1	1	3
hsa-miR-15b	CYCS	1	1	1	3
hsa-miR-15b	POLE	1	1	1	3
hsa-miR-15b	POLR2A	1	1	1	3
hsa-miR-15b	POLR2E	1	1	1	3
hsa-miR-15b	SEMA5B	1	1	1	3
hsa-miR-15b	ANLN	1	1	1	3
hsa-miR-15b	TAF7L	1	1	1	3
hsa-miR-15b	TOLLIP	1	1	1	3
hsa-miR-15b	RNF216	1	1	1	3
hsa-miR-15b	DGCR8	1	1	1	3
hsa-miR-15b	POU2AF1	1	1	1	3
hsa-miR-15b	ASNSD1	1	1	1	3
hsa-miR-15b	MIER2	1	1	1	3
hsa-miR-15b	USP53	1	1	1	3
hsa-miR-15b	POU3F2	1	1	1	3
hsa-miR-15b	GNL3L	1	1	1	3
hsa-miR-15b	EPB41L4B	1	1	1	3
hsa-miR-15b	EPB41L4B	1	1	1	3
hsa-miR-15b	DLL4	1	1	1	3
hsa-miR-15b	POU4F2	1	1	1	3
hsa-miR-15b	EGLN1	1	1	1	3
hsa-miR-15b	LZTFL1	1	1	1	3
hsa-miR-15b	CCNJ	1	1	1	3
hsa-miR-15b	PARP14	1	1	1	3
hsa-miR-15b	FAM63B	1	1	1	3
hsa-miR-15b	POU6F1	1	1	1	3
hsa-miR-15b	PPARA	1	1	1	3
hsa-miR-15b	RSBN1	1	1	1	3
hsa-miR-15b	LRRN3	1	1	1	3
hsa-miR-15b	2013-03-05	1	1	1	3
hsa-miR-15b	OTUD4	1	1	1	3
hsa-miR-15b	FNDC8	1	1	1	3
hsa-miR-15b	ZRANB1	1	1	1	3
hsa-miR-15b	DIRAS2	1	1	1	3
hsa-miR-15b	RNF111	1	1	1	3
hsa-miR-15b	TET2	1	1	1	3
hsa-miR-15b	BNC2	1	1	1	3
hsa-miR-15b	FAM29A	1	1	1	3
hsa-miR-15b	CNNM2	1	1	1	3
hsa-miR-15b	GATAD2A	1	1	1	3
hsa-miR-15b	BSPRY	1	1	1	3
hsa-miR-15b	C10orf26	1	1	1	3
hsa-miR-15b	APTX	1	1	1	3
hsa-miR-15b	APTX	1	1	1	3
hsa-miR-15b	SYTL2	1	1	1	3
hsa-miR-15b	RBM35A	1	1	1	3
hsa-miR-15b	SIDT1	1	1	1	3
hsa-miR-15b	DEF8	1	1	1	3
hsa-miR-15b	FAM46C	1	1	1	3
hsa-miR-15b	GDPD2	1	1	1	3
hsa-miR-15b	bA16L21.2.1	1	1	1	3
hsa-miR-15b	ZCCHC2	1	1	1	3
hsa-miR-15b	ST7L	1	1	1	3
hsa-miR-15b	TBC1D8B	1	1	1	3
hsa-miR-15b	UHRF1BP1	1	1	1	3
hsa-miR-15b	RNF43	1	1	1	3
hsa-miR-15b	CASZ1	1	1	1	3
hsa-miR-15b	CASZ1	1	1	1	3
hsa-miR-15b	ELOVL2	1	1	1	3
hsa-miR-15b	RPP25	1	1	1	3
hsa-miR-15b	YTHDF1	1	1	1	3
hsa-miR-15b	CMTM6	1	1	1	3
hsa-miR-15b	PPL	1	1	1	3
hsa-miR-15b	RNF125	1	1	1	3
hsa-miR-15b	SLC41A3	1	1	1	3
hsa-miR-15b	C11orf79	1	1	1	3
hsa-miR-15b	FAM120C	1	1	1	3
hsa-miR-15b	SLC25A38	1	1	1	3
hsa-miR-15b	C2orf18	1	1	1	3
hsa-miR-15b	C2orf42	1	1	1	3
hsa-miR-15b	C20orf11	1	1	1	3
hsa-miR-15b	AURKAIP1	1	1	1	3
hsa-miR-15b	HERC6	1	1	1	3
hsa-miR-15b	PPP1R1A	1	1	1	3
hsa-miR-15b	FLJ20699	1	1	1	3
hsa-miR-15b	PHIP	1	1	1	3
hsa-miR-15b	FAM70A	1	1	1	3
hsa-miR-15b	PTCD3	1	1	1	3
hsa-miR-15b	CDCA4	1	1	1	3
hsa-miR-15b	CDCA4	1	1	1	3
hsa-miR-15b	PPP1R2	1	1	1	3
hsa-miR-15b	PLEKHB2	1	1	1	3
hsa-miR-15b	VPS37C	1	1	1	3
hsa-miR-15b	PDPR	1	1	1	3
hsa-miR-15b	C7orf42	1	1	1	3
hsa-miR-15b	IFT57	1	1	1	3
hsa-miR-15b	SOBP	1	1	1	3
hsa-miR-15b	MED9	1	1	1	3
hsa-miR-15b	BSDC1	1	1	1	3
hsa-miR-15b	PLEKHJ1	1	1	1	3
hsa-miR-15b	CRTAC1	1	1	1	3
hsa-miR-15b	ELP3	1	1	1	3
hsa-miR-15b	CEP27	1	1	1	3
hsa-miR-15b	RBM23	1	1	1	3
hsa-miR-15b	PPP2CA	1	1	1	3
hsa-miR-15b	ARMC1	1	1	1	3
hsa-miR-15b	RFWD3	1	1	1	3
hsa-miR-15b	TMEM33	1	1	1	3
hsa-miR-15b	PNPO	1	1	1	3
hsa-miR-15b	CEP55	1	1	1	3
hsa-miR-15b	MRPS18A	1	1	1	3
hsa-miR-15b	TBCCD1	1	1	1	3
hsa-miR-15b	PPP2R1A	1	1	1	3
hsa-miR-15b	RIF1	1	1	1	3
hsa-miR-15b	VPS13D	1	1	1	3
hsa-miR-15b	NUDT11	1	1	1	3
hsa-miR-15b	P15RS	1	1	1	3
hsa-miR-15b	LGI2	1	1	1	3
hsa-miR-15b	ARL8B	1	1	1	3
hsa-miR-15b	DPPA4	1	1	1	3
hsa-miR-15b	LEPREL1	1	1	1	3
hsa-miR-15b	NAT10	1	1	1	3
hsa-miR-15b	SMU1	1	1	1	3
hsa-miR-15b	PPP2R4	1	1	1	3
hsa-miR-15b	CCDC25	1	1	1	3
hsa-miR-15b	TMEM143	1	1	1	3
hsa-miR-15b	TMEM100	1	1	1	3
hsa-miR-15b	ZNF654	1	1	1	3
hsa-miR-15b	FBXW7	1	1	1	3
hsa-miR-15b	KLHL26	1	1	1	3
hsa-miR-15b	PI4K2B	1	1	1	3
hsa-miR-15b	SPTLC3	1	1	1	3
hsa-miR-15b	RFK	1	1	1	3
hsa-miR-15b	C20orf29	1	1	1	3
hsa-miR-15b	C20orf46	1	1	1	3
hsa-miR-15b	ABCF3	1	1	1	3
hsa-miR-15b	AGPAT5	1	1	1	3
hsa-miR-15b	DRAM	1	1	1	3
hsa-miR-15b	SLC39A9	1	1	1	3
hsa-miR-15b	WDR33	1	1	1	3
hsa-miR-15b	GIMAP5	1	1	1	3
hsa-miR-15b	PPP6C	1	1	1	3
hsa-miR-15b	PPT1	1	1	1	3
hsa-miR-15b	YOD1	1	1	1	3
hsa-miR-15b	PRELP	1	1	1	3
hsa-miR-15b	TNFRSF19	1	1	1	3
hsa-miR-15b	ELAC1	1	1	1	3
hsa-miR-15b	TRIM36	1	1	1	3
hsa-miR-15b	DHTKD1	1	1	1	3
hsa-miR-15b	TMEM55A	1	1	1	3
hsa-miR-15b	ELMOD1	1	1	1	3
hsa-miR-15b	SLC30A10	1	1	1	3
hsa-miR-15b	RBM38	1	1	1	3
hsa-miR-15b	RBM38	1	1	1	3
hsa-miR-15b	CDV3	1	1	1	3
hsa-miR-15b	CDV3	1	1	1	3
hsa-miR-15b	UBE2Q1	1	1	1	3
hsa-miR-15b	MIOX	1	1	1	3
hsa-miR-15b	KIF21A	1	1	1	3
hsa-miR-15b	ZNF280C	1	1	1	3
hsa-miR-15b	OTUB1	1	1	1	3
hsa-miR-15b	MTMR8	1	1	1	3
hsa-miR-15b	TASP1	1	1	1	3
hsa-miR-15b	PRKAA1	1	1	1	3
hsa-miR-15b	THUMPD1	1	1	1	3
hsa-miR-15b	PNRC2	1	1	1	3
hsa-miR-15b	KIAA1333	1	1	1	3
hsa-miR-15b	CHD7	1	1	1	3
hsa-miR-15b	BTBD2	1	1	1	3
hsa-miR-15b	PRKAB2	1	1	1	3
hsa-miR-15b	BCAS4	1	1	1	3
hsa-miR-15b	BCAS4	1	1	1	3
hsa-miR-15b	TMEM127	1	1	1	3
hsa-miR-15b	PRKACA	1	1	1	3
hsa-miR-15b	CDC37L1	1	1	1	3
hsa-miR-15b	TRMU	1	1	1	3
hsa-miR-15b	YEATS2	1	1	1	3
hsa-miR-15b	CCDC94	1	1	1	3
hsa-miR-15b	IPO9	1	1	1	3
hsa-miR-15b	DOK4	1	1	1	3
hsa-miR-15b	C10orf6	1	1	1	3
hsa-miR-15b	PRKAR1A	1	1	1	3
hsa-miR-15b	ENAH	1	1	1	3
hsa-miR-15b	AGK	1	1	1	3
hsa-miR-15b	2013-09-11	1	1	1	3
hsa-miR-15b	PRKAR2A	1	1	1	3
hsa-miR-15b	ZNF701	1	1	1	3
hsa-miR-15b	EXOC2	1	1	1	3
hsa-miR-15b	C6orf64	1	1	1	3
hsa-miR-15b	PRKCA	1	1	1	3
hsa-miR-15b	C1orf103	1	1	1	3
hsa-miR-15b	SCN3B	1	1	1	3
hsa-miR-15b	HR	1	1	1	3
hsa-miR-15b	PAG1	1	1	1	3
hsa-miR-15b	PRKCI	1	1	1	3
hsa-miR-15b	PPP2R2D	1	1	1	3
hsa-miR-15b	ECHDC1	1	1	1	3
hsa-miR-15b	ASH1L	1	1	1	3
hsa-miR-15b	PRKCZ	1	1	1	3
hsa-miR-15b	ACSS2	1	1	1	3
hsa-miR-15b	ZNF313	1	1	1	3
hsa-miR-15b	PRKG1	1	1	1	3
hsa-miR-15b	MYO5C	1	1	1	3
hsa-miR-15b	MAPK1	1	1	1	3
hsa-miR-15b	MAPK3	1	1	1	3
hsa-miR-15b	MAPK3	1	1	1	3
hsa-miR-15b	GNG12	1	1	1	3
hsa-miR-15b	MAPK9	1	1	1	3
hsa-miR-15b	MAP2K1	1	1	1	3
hsa-miR-15b	MAP2K3	1	1	1	3
hsa-miR-15b	UBFD1	1	1	1	3
hsa-miR-15b	MAP2K7	1	1	1	3
hsa-miR-15b	PCDHA6	1	1	1	3
hsa-miR-15b	PCDHA6	1	1	1	3
hsa-miR-15b	NDNL2	1	1	1	3
hsa-miR-15b	PRPS2	1	1	1	3
hsa-miR-15b	RPRM	1	1	1	3
hsa-miR-15b	MASP1	1	1	1	3
hsa-miR-15b	MASP1	1	1	1	3
hsa-miR-15b	PRSS7	1	1	1	3
hsa-miR-15b	KLK10	1	1	1	3
hsa-miR-15b	CYP26B1	1	1	1	3
hsa-miR-15b	EIF5A2	1	1	1	3
hsa-miR-15b	TMPRSS4	1	1	1	3
hsa-miR-15b	POLE4	1	1	1	3
hsa-miR-15b	JPH1	1	1	1	3
hsa-miR-15b	PSKH1	1	1	1	3
hsa-miR-15b	SPHK2	1	1	1	3
hsa-miR-15b	C8orf4	1	1	1	3
hsa-miR-15b	AGPAT3	1	1	1	3
hsa-miR-15b	AGPAT4	1	1	1	3
hsa-miR-15b	BDH2	1	1	1	3
hsa-miR-15b	C15orf39	1	1	1	3
hsa-miR-15b	DHX33	1	1	1	3
hsa-miR-15b	FEM1C	1	1	1	3
hsa-miR-15b	TMEPAI	1	1	1	3
hsa-miR-15b	C3orf37	1	1	1	3
hsa-miR-15b	RGMA	1	1	1	3
hsa-miR-15b	STOX2	1	1	1	3
hsa-miR-15b	CDC42SE2	1	1	1	3
hsa-miR-15b	CABC1	1	1	1	3
hsa-miR-15b	BAAT	1	1	1	3
hsa-miR-15b	CCDC47	1	1	1	3
hsa-miR-15b	CIAPIN1	1	1	1	3
hsa-miR-15b	PLSCR4	1	1	1	3
hsa-miR-15b	ENTPD7	1	1	1	3
hsa-miR-15b	AVEN	1	1	1	3
hsa-miR-15b	C12orf4	1	1	1	3
hsa-miR-15b	C12orf5	1	1	1	3
hsa-miR-15b	PLXDC1	1	1	1	3
hsa-miR-15b	RHBG	1	1	1	3
hsa-miR-15b	PSMD7	1	1	1	3
hsa-miR-15b	C20orf3	1	1	1	3
hsa-miR-15b	RTN4	1	1	1	3
hsa-miR-15b	PAK7	1	1	1	3
hsa-miR-15b	KIAA1219	1	1	1	3
hsa-miR-15b	PSMD9	1	1	1	3
hsa-miR-15b	SLURP1	1	1	1	3
hsa-miR-15b	SMURF1	1	1	1	3
hsa-miR-15b	TMEM63C	1	1	1	3
hsa-miR-15b	JPH2	1	1	1	3
hsa-miR-15b	PELI2	1	1	1	3
hsa-miR-15b	SALL4	1	1	1	3
hsa-miR-15b	DOLPP1	1	1	1	3
hsa-miR-15b	ACTR3B	1	1	1	3
hsa-miR-15b	SLC39A10	1	1	1	3
hsa-miR-15b	C13orf1	1	1	1	3
hsa-miR-15b	KIAA1199	1	1	1	3
hsa-miR-15b	PTCH1	1	1	1	3
hsa-miR-15b	ZNF304	1	1	1	3
hsa-miR-15b	PTGFR	1	1	1	3
hsa-miR-15b	MRS2	1	1	1	3
hsa-miR-15b	CLK4	1	1	1	3
hsa-miR-15b	RAB22A	1	1	1	3
hsa-miR-15b	PTH	1	1	1	3
hsa-miR-15b	SLC24A3	1	1	1	3
hsa-miR-15b	TMCC3	1	1	1	3
hsa-miR-15b	LRRC47	1	1	1	3
hsa-miR-15b	CNOT6	1	1	1	3
hsa-miR-15b	PLEKHH1	1	1	1	3
hsa-miR-15b	SHROOM4	1	1	1	3
hsa-miR-15b	MKL2	1	1	1	3
hsa-miR-15b	BAI1	1	1	1	3
hsa-miR-15b	KIAA1257	1	1	1	3
hsa-miR-15b	XPO5	1	1	1	3
hsa-miR-15b	CASKIN1	1	1	1	3
hsa-miR-15b	PCDH19	1	1	1	3
hsa-miR-15b	CGN	1	1	1	3
hsa-miR-15b	TBC1D14	1	1	1	3
hsa-miR-15b	MIB1	1	1	1	3
hsa-miR-15b	ALPK3	1	1	1	3
hsa-miR-15b	LRRC7	1	1	1	3
hsa-miR-15b	SIPA1L2	1	1	1	3
hsa-miR-15b	ARHGAP20	1	1	1	3
hsa-miR-15b	TRMT5	1	1	1	3
hsa-miR-15b	CRAMP1L	1	1	1	3
hsa-miR-15b	RANBP10	1	1	1	3
hsa-miR-15b	SHROOM3	1	1	1	3
hsa-miR-15b	ZBTB2	1	1	1	3
hsa-miR-15b	ZFAT	1	1	1	3
hsa-miR-15b	KIAA1530	1	1	1	3
hsa-miR-15b	EPB41L5	1	1	1	3
hsa-miR-15b	RNF213	1	1	1	3
hsa-miR-15b	GPAM	1	1	1	3
hsa-miR-15b	KIAA1576	1	1	1	3
hsa-miR-15b	ZNF317	1	1	1	3
hsa-miR-15b	KIAA1600	1	1	1	3
hsa-miR-15b	KIAA1609	1	1	1	3
hsa-miR-15b	PTPN3	1	1	1	3
hsa-miR-15b	PTPN4	1	1	1	3
hsa-miR-15b	C1orf114	1	1	1	3
hsa-miR-15b	RAP2C	1	1	1	3
hsa-miR-15b	C6orf47	1	1	1	3
hsa-miR-15b	PTPRD	1	1	1	3
hsa-miR-15b	PTPRM	1	1	1	3
hsa-miR-15b	PTPRR	1	1	1	3
hsa-miR-15b	PURA	1	1	1	3
hsa-miR-15b	PURB	1	1	1	3
hsa-miR-15b	PVRL1	1	1	1	3
hsa-miR-15b	PVRL2	1	1	1	3
hsa-miR-15b	CTDSP1	1	1	1	3
hsa-miR-15b	MS4A7	1	1	1	3
hsa-miR-15b	SRPRB	1	1	1	3
hsa-miR-15b	C20orf77	1	1	1	3
hsa-miR-15b	ZNF71	1	1	1	3
hsa-miR-15b	ARHGAP22	1	1	1	3
hsa-miR-15b	MLL3	1	1	1	3
hsa-miR-15b	SNX6	1	1	1	3
hsa-miR-15b	RAB3B	1	1	1	3
hsa-miR-15b	RAD9A	1	1	1	3
hsa-miR-15b	RAD23B	1	1	1	3
hsa-miR-15b	RAD51L1	1	1	1	3
hsa-miR-15b	RAGE	1	1	1	3
hsa-miR-15b	RAF1	1	1	1	3
hsa-miR-15b	RARB	1	1	1	3
hsa-miR-15b	RBBP6	1	1	1	3
hsa-miR-15b	PRDM12	1	1	1	3
hsa-miR-15b	PLEKHA1	1	1	1	3
hsa-miR-15b	SENP2	1	1	1	3
hsa-miR-15b	CCND1	1	1	1	3
hsa-miR-15b	BCL2	1	1	1	3
hsa-miR-15b	PRPH2	1	1	1	3
hsa-miR-15b	RET	1	1	1	3
hsa-miR-15b	BCL2L2	1	1	1	3
hsa-miR-15b	RGS3	1	1	1	3
hsa-miR-15b	RGS3	1	1	1	3
hsa-miR-15b	RGS12	1	1	1	3
hsa-miR-15b	AFAP1	1	1	1	3
hsa-miR-15b	SLC25A19	1	1	1	3
hsa-miR-15b	EDA2R	1	1	1	3
hsa-miR-15b	EXOC4	1	1	1	3
hsa-miR-15b	TGIF2	1	1	1	3
hsa-miR-15b	BACH2	1	1	1	3
hsa-miR-15b	SAV1	1	1	1	3
hsa-miR-15b	HPSE2	1	1	1	3
hsa-miR-15b	BCL7A	1	1	1	3
hsa-miR-15b	DHX35	1	1	1	3
hsa-miR-15b	RIC8A	1	1	1	3
hsa-miR-15b	LOC606495	1	1	1	3
hsa-miR-15b	SMAP1	1	1	1	3
hsa-miR-15b	RPL28	1	1	1	3
hsa-miR-15b	LOC619208	1	1	1	3
hsa-miR-15b	RPS6KA3	1	1	1	3
hsa-miR-15b	RPS6KB1	1	1	1	3
hsa-miR-15b	RREB1	1	1	1	3
hsa-miR-15b	RS1	1	1	1	3
hsa-miR-15b	S100A5	1	1	1	3
hsa-miR-15b	SALL1	1	1	1	3
hsa-miR-15b	BCORL1	1	1	1	3
hsa-miR-15b	ATXN2	1	1	1	3
hsa-miR-15b	SCN4B	1	1	1	3
hsa-miR-15b	SRL	1	1	1	3
hsa-miR-15b	CX3CL1	1	1	1	3
hsa-miR-15b	FAM111A	1	1	1	3
hsa-miR-15b	MANBAL	1	1	1	3
hsa-miR-15b	SDHC	1	1	1	3
hsa-miR-15b	SDHC	1	1	1	3
hsa-miR-15b	ELMO2	1	1	1	3
hsa-miR-15b	GPSM3	1	1	1	3
hsa-miR-15b	DMRTB1	1	1	1	3
hsa-miR-15b	TMEM16C	1	1	1	3
hsa-miR-15b	SELPLG	1	1	1	3
hsa-miR-15b	TSPYL2	1	1	1	3
hsa-miR-15b	PERP	1	1	1	3
hsa-miR-15b	GFRA4	1	1	1	3
hsa-miR-15b	EPB41L4A	1	1	1	3
hsa-miR-15b	C10orf54	1	1	1	3
hsa-miR-15b	DUS1L	1	1	1	3
hsa-miR-15b	RRAGC	1	1	1	3
hsa-miR-15b	XYLT1	1	1	1	3
hsa-miR-15b	ABCG4	1	1	1	3
hsa-miR-15b	ZFYVE20	1	1	1	3
hsa-miR-15b	BLMH	1	1	1	3
hsa-miR-15b	SFRS1	1	1	1	3
hsa-miR-15b	SFRS2	1	1	1	3
hsa-miR-15b	RFWD2	1	1	1	3
hsa-miR-15b	XPO4	1	1	1	3
hsa-miR-15b	IKZF4	1	1	1	3
hsa-miR-15b	SFTPB	1	1	1	3
hsa-miR-15b	SFTPB	1	1	1	3
hsa-miR-15b	WBSCR17	1	1	1	3
hsa-miR-15b	SGCA	1	1	1	3
hsa-miR-15b	SUSD1	1	1	1	3
hsa-miR-15b	TTC31	1	1	1	3
hsa-miR-15b	MRPS25	1	1	1	3
hsa-miR-15b	SGCD	1	1	1	3
hsa-miR-15b	SH3GL2	1	1	1	3
hsa-miR-15b	PABPC1L2B	1	1	1	3
hsa-miR-15b	GIGYF1	1	1	1	3
hsa-miR-15b	PLA2G2F	1	1	1	3
hsa-miR-15b	SHB	1	1	1	3
hsa-miR-15b	AXUD1	1	1	1	3
hsa-miR-15b	FBXW4	1	1	1	3
hsa-miR-15b	GORASP1	1	1	1	3
hsa-miR-15b	COPS7B	1	1	1	3
hsa-miR-15b	SMAP2	1	1	1	3
hsa-miR-15b	SMURF2	1	1	1	3
hsa-miR-15b	ATPAF1	1	1	1	3
hsa-miR-15b	MOSC1	1	1	1	3
hsa-miR-15b	TNS3	1	1	1	3
hsa-miR-15b	PARP12	1	1	1	3
hsa-miR-15b	FAM59A	1	1	1	3
hsa-miR-15b	IPPK	1	1	1	3
hsa-miR-15b	SIAH1	1	1	1	3
hsa-miR-15b	C6orf106	1	1	1	3
hsa-miR-15b	FLJ21865	1	1	1	3
hsa-miR-15b	FNDC3B	1	1	1	3
hsa-miR-15b	CRTC3	1	1	1	3
hsa-miR-15b	CCDC21	1	1	1	3
hsa-miR-15b	IL25	1	1	1	3
hsa-miR-15b	KLC2	1	1	1	3
hsa-miR-15b	FNDC4	1	1	1	3
hsa-miR-15b	ST3GAL4	1	1	1	3
hsa-miR-15b	SLC13A3	1	1	1	3
hsa-miR-15b	FAM129B	1	1	1	3
hsa-miR-15b	METTL4	1	1	1	3
hsa-miR-15b	LPIN3	1	1	1	3
hsa-miR-15b	BCL11B	1	1	1	3
hsa-miR-15b	TTC23	1	1	1	3
hsa-miR-15b	STAG3L4	1	1	1	3
hsa-miR-15b	REEP1	1	1	1	3
hsa-miR-15b	SLC1A2	1	1	1	3
hsa-miR-15b	ALS2CR4	1	1	1	3
hsa-miR-15b	TMEM135	1	1	1	3
hsa-miR-15b	ANKRD57	1	1	1	3
hsa-miR-15b	SLC2A3	1	1	1	3
hsa-miR-15b	SLC2A4	1	1	1	3
hsa-miR-15b	SLC3A1	1	1	1	3
hsa-miR-15b	SLC5A3	1	1	1	3
hsa-miR-15b	WNK3	1	1	1	3
hsa-miR-15b	FLJ30851	1	1	1	3
hsa-miR-15b	SLC6A4	1	1	1	3
hsa-miR-15b	SLC6A6	1	1	1	3
hsa-miR-15b	LOC653319	1	1	1	3
hsa-miR-15b	SLC6A8	1	1	1	3
hsa-miR-15b	SLC7A1	1	1	1	3
hsa-miR-15b	SLC7A2	1	1	1	3
hsa-miR-15b	SLC9A1	1	1	1	3
hsa-miR-15b	SLC9A5	1	1	1	3
hsa-miR-15b	SLC12A1	1	1	1	3
hsa-miR-15b	SLC12A2	1	1	1	3
hsa-miR-15b	SLC16A1	1	1	1	3
hsa-miR-15b	BMPR1A	1	1	1	3
hsa-miR-15b	SLC18A1	1	1	1	3
hsa-miR-15b	SLC20A2	1	1	1	3
hsa-miR-15b	SLC22A2	1	1	1	3
hsa-miR-15b	SLN	1	1	1	3
hsa-miR-15b	BMPR2	1	1	1	3
hsa-miR-15b	STK33	1	1	1	3
hsa-miR-15b	PHACTR4	1	1	1	3
hsa-miR-15b	AACS	1	1	1	3
hsa-miR-15b	ZBTB10	1	1	1	3
hsa-miR-15b	ZNF747	1	1	1	3
hsa-miR-15b	BMX	1	1	1	3
hsa-miR-15b	LYNX1	1	1	1	3
hsa-miR-15b	CHID1	1	1	1	3
hsa-miR-15b	SMARCD2	1	1	1	3
hsa-miR-15b	MTMR9	1	1	1	3
hsa-miR-15b	SMPD1	1	1	1	3
hsa-miR-15b	POLR3D	1	1	1	3
hsa-miR-15b	SUMO3	1	1	1	3
hsa-miR-15b	SNAP25	1	1	1	3
hsa-miR-15b	BNIP1	1	1	1	3
hsa-miR-15b	SNCG	1	1	1	3
hsa-miR-15b	SNRPC	1	1	1	3
hsa-miR-15b	SNRPD1	1	1	1	3
hsa-miR-15b	SNX1	1	1	1	3
hsa-miR-15b	SNTB2	1	1	1	3
hsa-miR-15b	SOS1	1	1	1	3
hsa-miR-15b	SOX5	1	1	1	3
hsa-miR-15b	SOX9	1	1	1	3
hsa-miR-15b	SOX11	1	1	1	3
hsa-miR-15b	SPP2	1	1	1	3
hsa-miR-15b	SPTB	1	1	1	3
hsa-miR-15b	SPTBN2	1	1	1	3
hsa-miR-15b	SRD5A2	1	1	1	3
hsa-miR-15b	SRP72	1	1	1	3
hsa-miR-15b	SRPK1	1	1	1	3
hsa-miR-15b	SRPR	1	1	1	3
hsa-miR-15b	SSR1	1	1	1	3
hsa-miR-15b	SSRP1	1	1	1	3
hsa-miR-15b	STC1	1	1	1	3
hsa-miR-15b	STIM1	1	1	1	3
hsa-miR-15b	STX1A	1	1	1	3
hsa-miR-15b	STXBP1	1	1	1	3
hsa-miR-15b	STXBP1	1	1	1	3
hsa-miR-15b	STXBP3	1	1	1	3
hsa-miR-15b	SURF4	1	1	1	3
hsa-miR-15b	MED22	1	1	1	3
hsa-miR-15b	SVIL	1	1	1	3
hsa-miR-15b	VAMP1	1	1	1	3
hsa-miR-15b	VAMP1	1	1	1	3
hsa-miR-15b	SYPL1	1	1	1	3
hsa-miR-15b	SYT4	1	1	1	3
hsa-miR-15b	TACC1	1	1	1	3
hsa-miR-15b	TAF5	1	1	1	3
hsa-miR-15b	TAF7	1	1	1	3
hsa-miR-15b	MAP3K7	1	1	1	3
hsa-miR-15b	MAP3K7	1	1	1	3
hsa-miR-15b	BTF3	1	1	1	3
hsa-miR-15b	TARBP1	1	1	1	3
hsa-miR-15b	TBL1X	1	1	1	3
hsa-miR-15b	TBP	1	1	1	3
hsa-miR-15b	TBX2	1	1	1	3
hsa-miR-15b	HNF1A	1	1	1	3
hsa-miR-15b	TCF7	1	1	1	3
hsa-miR-15b	TCF7	1	1	1	3
hsa-miR-15b	TCF21	1	1	1	3
hsa-miR-15b	BTN1A1	1	1	1	3
hsa-miR-15b	DYNLT3	1	1	1	3
hsa-miR-15b	PPP1R11	1	1	1	3
hsa-miR-15b	ACTC1	1	1	1	3
hsa-miR-15b	TEAD1	1	1	1	3
hsa-miR-15b	TFAP2A	1	1	1	3
hsa-miR-15b	TFAP2C	1	1	1	3
hsa-miR-15b	TFAP4	1	1	1	3
hsa-miR-15b	TGFBR3	1	1	1	3
hsa-miR-15b	THBS2	1	1	1	3
hsa-miR-15b	TK2	1	1	1	3
hsa-miR-15b	TLE4	1	1	1	3
hsa-miR-15b	TLOC1	1	1	1	3
hsa-miR-15b	TLR1	1	1	1	3
hsa-miR-15b	TLR4	1	1	1	3
hsa-miR-15b	TMOD1	1	1	1	3
hsa-miR-15b	TNFAIP1	1	1	1	3
hsa-miR-15b	C1QB	1	1	1	3
hsa-miR-15b	TNS1	1	1	1	3
hsa-miR-15b	TRAF1	1	1	1	3
hsa-miR-15b	TRAF5	1	1	1	3
hsa-miR-15b	TRPC1	1	1	1	3
hsa-miR-15b	TSN	1	1	1	3
hsa-miR-15b	TSC1	1	1	1	3
hsa-miR-15b	CAPN5	1	1	1	3
hsa-miR-15b	TTC1	1	1	1	3
hsa-miR-15b	TUB	1	1	1	3
hsa-miR-15b	TUFT1	1	1	1	3
hsa-miR-15b	HIRA	1	1	1	3
hsa-miR-15b	TYRO3	1	1	1	3
hsa-miR-15b	UBE2B	1	1	1	3
hsa-miR-15b	UBE2H	1	1	1	3
hsa-miR-15b	UBE2I	1	1	1	3
hsa-miR-15b	UBP1	1	1	1	3
hsa-miR-15b	UMOD	1	1	1	3
hsa-miR-15b	UNG	1	1	1	3
hsa-miR-15b	UTRN	1	1	1	3
hsa-miR-15b	VAV2	1	1	1	3
hsa-miR-15b	VCL	1	1	1	3
hsa-miR-15b	VEGFA	1	1	1	3
hsa-miR-15b	VEGFA	1	1	1	3
hsa-miR-15b	VEGFA	1	1	1	3
hsa-miR-15b	C11orf10	1	1	1	3
hsa-miR-15b	WHSC1	1	1	1	3
hsa-miR-15b	WNT8A	1	1	1	3
hsa-miR-15b	WNT2B	1	1	1	3
hsa-miR-15b	WT1	1	1	1	3
hsa-miR-15b	XDH	1	1	1	3
hsa-miR-15b	XPC	1	1	1	3
hsa-miR-15b	C18orf1	1	1	1	3
hsa-miR-15b	YWHAH	1	1	1	3
hsa-miR-15b	ZIC1	1	1	1	3
hsa-miR-15b	ZNF10	1	1	1	3
hsa-miR-15b	ZKSCAN1	1	1	1	3
hsa-miR-15b	CA2	1	1	1	3
hsa-miR-15b	ZNF76	1	1	1	3
hsa-miR-15b	ZNF91	1	1	1	3
hsa-miR-15b	CA8	1	1	1	3
hsa-miR-15b	ZNF135	1	1	1	3
hsa-miR-15b	ZNF192	1	1	1	3
hsa-miR-15b	ZNF193	1	1	1	3
hsa-miR-15b	CACNA1C	1	1	1	3
hsa-miR-15b	ZNF213	1	1	1	3
hsa-miR-15b	ZNF215	1	1	1	3
hsa-miR-15b	CACNA1E	1	1	1	3
hsa-miR-15b	SLC30A4	1	1	1	3
hsa-miR-15b	ZYX	1	1	1	3
hsa-miR-15b	DNALI1	1	1	1	3
hsa-miR-15b	BSND	1	1	1	3
hsa-miR-15b	EVI5	1	1	1	3
hsa-miR-15b	CACNB1	1	1	1	3
hsa-miR-15b	BTG2	1	1	1	3
hsa-miR-15b	PAX8	1	1	1	3
hsa-miR-15b	PAX8	1	1	1	3
hsa-miR-15b	KCNAB1	1	1	1	3
hsa-miR-15b	DUSP26	1	1	1	3
hsa-miR-15b	CRELD1	1	1	1	3
hsa-miR-15b	CRELD1	1	1	1	3
hsa-miR-15b	OTUB2	1	1	1	3
hsa-miR-15b	PCYOX1L	1	1	1	3
hsa-miR-15b	C7orf49	1	1	1	3
hsa-miR-15b	CAMKV	1	1	1	3
hsa-miR-15b	SECISBP2	1	1	1	3
hsa-miR-15b	ATG9A	1	1	1	3
hsa-miR-15b	ELOVL6	1	1	1	3
hsa-miR-15b	TMEM109	1	1	1	3
hsa-miR-15b	C1orf116	1	1	1	3
hsa-miR-15b	FAM134A	1	1	1	3
hsa-miR-15b	FKRP	1	1	1	3
hsa-miR-15b	ALDH5A1	1	1	1	3
hsa-miR-15b	TNIP2	1	1	1	3
hsa-miR-15b	ATAD4	1	1	1	3
hsa-miR-15b	ZNF343	1	1	1	3
hsa-miR-15b	C20orf121	1	1	1	3
hsa-miR-15b	TMEM43	1	1	1	3
hsa-miR-15b	WDR32	1	1	1	3
hsa-miR-15b	BHLHB3	1	1	1	3
hsa-miR-15b	FCRL2	1	1	1	3
hsa-miR-15b	B3GNT4	1	1	1	3
hsa-miR-15b	C17orf62	1	1	1	3
hsa-miR-15b	C4orf15	1	1	1	3
hsa-miR-15b	GCC1	1	1	1	3
hsa-miR-15b	CORO7	1	1	1	3
hsa-miR-15b	CARS2	1	1	1	3
hsa-miR-15b	C10orf76	1	1	1	3
hsa-miR-15b	CCNJL	1	1	1	3
hsa-miR-15b	ROGDI	1	1	1	3
hsa-miR-15b	C16orf57	1	1	1	3
hsa-miR-15b	ARHGAP10	1	1	1	3
hsa-miR-15b	NLRX1	1	1	1	3
hsa-miR-15b	NLRX1	1	1	1	3
hsa-miR-15b	FN3KRP	1	1	1	3
hsa-miR-15b	SMC6	1	1	1	3
hsa-miR-15b	VTCN1	1	1	1	3
hsa-miR-15b	C22orf29	1	1	1	3
hsa-miR-15b	ZDHHC14	1	1	1	3
hsa-miR-15b	YRDC	1	1	1	3
hsa-miR-15b	GALNT12	1	1	1	3
hsa-miR-15b	LRRK1	1	1	1	3
hsa-miR-15b	VPS37B	1	1	1	3
hsa-miR-15b	WDR59	1	1	1	3
hsa-miR-15b	LIN28	1	1	1	3
hsa-miR-15b	NSUN7	1	1	1	3
hsa-miR-15b	CLIP4	1	1	1	3
hsa-miR-15b	MAFK	1	1	1	3
hsa-miR-15b	SLC25A22	1	1	1	3
hsa-miR-15b	SNIP1	1	1	1	3
hsa-miR-15b	ZNF750	1	1	1	3
hsa-miR-15b	GSDMDC1	1	1	1	3
hsa-miR-15b	TFPI2	1	1	1	3
hsa-miR-15b	SGK269	1	1	1	3
hsa-miR-15b	PIP4K2C	1	1	1	3
hsa-miR-15b	ZDHHC11	1	1	1	3
hsa-miR-15b	TMEM180	1	1	1	3
hsa-miR-15b	FLJ12529	1	1	1	3
hsa-miR-15b	THSD4	1	1	1	3
hsa-miR-15b	DCAKD	1	1	1	3
hsa-miR-15b	CCDC134	1	1	1	3
hsa-miR-15b	C9orf82	1	1	1	3
hsa-miR-15b	FLJ14213	1	1	1	3
hsa-miR-15b	CYBRD1	1	1	1	3
hsa-miR-15b	CYBRD1	1	1	1	3
hsa-miR-15b	MAGIX	1	1	1	3
hsa-miR-15b	KIAA0319L	1	1	1	3
hsa-miR-15b	CNTD2	1	1	1	3
hsa-miR-15b	L2HGDH	1	1	1	3
hsa-miR-15b	DHDDS	1	1	1	3
hsa-miR-15b	C10orf81	1	1	1	3
hsa-miR-15b	C20orf39	1	1	1	3
hsa-miR-15b	ERMP1	1	1	1	3
hsa-miR-15b	PHF17	1	1	1	3
hsa-miR-15b	DNAJB14	1	1	1	3
hsa-miR-15b	POF1B	1	1	1	3
hsa-miR-15b	SVEP1	1	1	1	3
hsa-miR-15b	ELOVL7	1	1	1	3
hsa-miR-15b	RBM35B	1	1	1	3
hsa-miR-15b	C12orf30	1	1	1	3
hsa-miR-15b	UBTD1	1	1	1	3
hsa-miR-15b	SEMA6D	1	1	1	3
hsa-miR-15b	SEMA6D	1	1	1	3
hsa-miR-15b	ATF7IP2	1	1	1	3
hsa-miR-15b	C2orf37	1	1	1	3
hsa-miR-15b	CALM1	1	1	1	3
hsa-miR-15b	NARG1	1	1	1	3
hsa-miR-15b	ATHL1	1	1	1	3
hsa-miR-15b	DBF4B	1	1	1	3
hsa-miR-15b	C13orf18	1	1	1	3
hsa-miR-15b	TMEM134	1	1	1	3
hsa-miR-15b	CHD9	1	1	1	3
hsa-miR-15b	LHX3	1	1	1	3
hsa-miR-15b	RAB11FIP1	1	1	1	3
hsa-miR-15b	CCDC6	1	1	1	3
hsa-miR-15b	C2orf44	1	1	1	3
hsa-miR-15b	LRRC27	1	1	1	3
hsa-miR-15b	CCDC68	1	1	1	3
hsa-miR-15b	WDR82	1	1	1	3
hsa-miR-15b	SHOC2	1	1	1	3
hsa-miR-15b	FGF23	1	1	1	3
hsa-miR-15b	ITIH5	1	1	1	3
hsa-miR-15b	ITIH5	1	1	1	3
hsa-miR-15b	CYB5B	1	1	1	3
hsa-miR-15b	ZNF436	1	1	1	3
hsa-miR-15b	SH3BP5L	1	1	1	3
hsa-miR-15b	JHDM1D	1	1	1	3
hsa-miR-15b	KIAA1715	1	1	1	3
hsa-miR-15b	ZBP1	1	1	1	3
hsa-miR-15b	GPR68	1	1	1	3
hsa-miR-15b	CALU	1	1	1	3
hsa-miR-15b	SLC7A5	1	1	1	3
[truncated: 6,579 more rows]

## Sheet: mir-145
MicroRNA	Gene	DIANAmT	miRanda	Targetscan	SUM		Category	Term	Count	%	PValue	Genes	List Total	Pop Hits	Pop Total	Fold Enrichment	Bonferroni	Benjamini	FDR
hsa-miR-145	CDH2	1	1	1	3		REACTOME_PATHWAY	REACT_6844:Signaling by TGF beta	7	0.0480307	0.000657852	ZFYVE9, TGFBR1, TGFBR2, SMAD4, SMAD3, SMAD2, SMURF1	272	15	3398	5.8299	0.0349117	0.0349117	0.642607
hsa-miR-145	ZBTB33	1	1	1	3		REACTOME_PATHWAY	REACT_15518:Transmembrane transport of small molecules	11	0.0754769	0.0013064	SLC1A4, SLC36A1, SLC38A2, PEX19, SLC7A2, SLC2A2, SLC7A1, SLC7A8, CFTR, SLC38A1, SLC7A6	272	42	3398	3.27188	0.068158	0.0346804	1.2725
hsa-miR-145	BCL2L11	1	1	1	3		REACTOME_PATHWAY	REACT_11044:Signaling by Rho GTPases	19	0.130369	0.00780093	NGEF, ABR, VAV3, BCR, ARHGEF6, ARHGAP28, ARHGAP17, ARHGEF9, ARHGAP24, ARHGEF12, ARHGAP26, MCF2L, ARHGAP6, ARHGAP5, SRGAP3, DEPDC1B, SRGAP1, SRGAP2, NET1	272	123	3398	1.92976	0.344857	0.131482	7.38525
hsa-miR-145	SH2B3	1	1	1	3		REACTOME_PATHWAY	REACT_13685:Synaptic Transmission	14	0.0960615	0.0106956	BCAT1, DDC, MYO6, CACNB2, CACNG4, GRIA4, CACNA2D2, SLC1A2, AP2B1, DLG4, CAMK2D, SLC38A1, SLC1A1, NSF	272	81	3398	2.15922	0.440479	0.135123	9.99855
hsa-miR-145	CDH5	1	1	1	3		REACTOME_PATHWAY	REACT_12034:Signaling by BMP	6	0.0411692	0.0317393	ACVR2A, ACVR2B, SMAD5, SMAD4, BMPR2, SMURF1	272	23	3398	3.25895	0.824779	0.294142	27.0923
hsa-miR-145	SCAMP3	1	1	1	3		REACTOME_PATHWAY	REACT_9417:Signaling by EGFR	8	0.0548923	0.0761891	EPS15, MAPK1, ADAM10, CBL, ADAM17, STAM, EPN1, PXN	272	47	3398	2.12641	0.986149	0.509942	53.9921
hsa-miR-145	ATP9A	1	1	1	3		REACTOME_PATHWAY	REACT_602:Metabolism of lipids and lipoproteins	18	0.123508	0.0855028	GPD2, BMP1, LDLR, ABCA1, ACACB, SLC25A20, APOB, SLCO1A2, BAAT, CYP7A1, DHCR7, MGLL, PRKACB, AGPAT4, AKR1D1, AGPAT3, SLC25A17, NSDHL	272	150	3398	1.49912	0.991986	0.498178	58.3398
hsa-miR-145	ARPC5	1	1	1	3
hsa-miR-145	ACTR3	1	1	1	3
hsa-miR-145	ACTR2	1	1	1	3
hsa-miR-145	CTDSP2	1	1	1	3
hsa-miR-145	G3BP1	1	1	1	3
hsa-miR-145	LHFPL2	1	1	1	3
hsa-miR-145	ADAM10	1	1	1	3
hsa-miR-145	CALCRL	1	1	1	3
hsa-miR-145	INADL	1	1	1	3
hsa-miR-145	CD96	1	1	1	3
hsa-miR-145	GPHN	1	1	1	3
hsa-miR-145	NET1	1	1	1	3
hsa-miR-145	SAP18	1	1	1	3
hsa-miR-145	LILRB2	1	1	1	3
hsa-miR-145	CDKN2B	1	1	1	3
hsa-miR-145	CDKN2B	1	1	1	3
hsa-miR-145	DSCR3	1	1	1	3
hsa-miR-145	RTN3	1	1	1	3
hsa-miR-145	RTN3	1	1	1	3
hsa-miR-145	IKZF1	1	1	1	3
hsa-miR-145	CITED2	1	1	1	3
hsa-miR-145	SEMA3A	1	1	1	3
hsa-miR-145	BTN2A2	1	1	1	3
hsa-miR-145	CORO2B	1	1	1	3
hsa-miR-145	ATP8A1	1	1	1	3
hsa-miR-145	VAV3	1	1	1	3
hsa-miR-145	MAP3K7IP1	1	1	1	3
hsa-miR-145	SLC25A17	1	1	1	3
hsa-miR-145	ENOX2	1	1	1	3
hsa-miR-145	CEBPG	1	1	1	3
hsa-miR-145	HBXIP	1	1	1	3
hsa-miR-145	SPTLC1	1	1	1	3
hsa-miR-145	SORBS1	1	1	1	3
hsa-miR-145	SMC2	1	1	1	3
hsa-miR-145	ERLIN1	1	1	1	3
hsa-miR-145	TGOLN2	1	1	1	3
hsa-miR-145	IVNS1ABP	1	1	1	3
hsa-miR-145	RASL10A	1	1	1	3
hsa-miR-145	RASL10A	1	1	1	3
hsa-miR-145	EXOC5	1	1	1	3
hsa-miR-145	GNB5	1	1	1	3
hsa-miR-145	ADCY1	1	1	1	3
hsa-miR-145	CFL2	1	1	1	3
hsa-miR-145	PHTF1	1	1	1	3
hsa-miR-145	GRAP	1	1	1	3
hsa-miR-145	AHCYL1	1	1	1	3
hsa-miR-145	ZBTB6	1	1	1	3
hsa-miR-145	POP4	1	1	1	3
hsa-miR-145	ADAM28	1	1	1	3
hsa-miR-145	LYVE1	1	1	1	3
hsa-miR-145	CPSF4	1	1	1	3
hsa-miR-145	BLCAP	1	1	1	3
hsa-miR-145	DBF4	1	1	1	3
hsa-miR-145	EHD1	1	1	1	3
hsa-miR-145	C11orf58	1	1	1	3
hsa-miR-145	OS9	1	1	1	3
hsa-miR-145	RBPMS	1	1	1	3
hsa-miR-145	RBPMS	1	1	1	3
hsa-miR-145	RBPMS	1	1	1	3
hsa-miR-145	POLS	1	1	1	3
hsa-miR-145	NUDT21	1	1	1	3
hsa-miR-145	ABHD2	1	1	1	3
hsa-miR-145	WWP2	1	1	1	3
hsa-miR-145	TPPP	1	1	1	3
hsa-miR-145	RER1	1	1	1	3
hsa-miR-145	ADAMTS5	1	1	1	3
hsa-miR-145	PTPRT	1	1	1	3
hsa-miR-145	RCAN3	1	1	1	3
hsa-miR-145	NUDT4	1	1	1	3
hsa-miR-145	SLC2A6	1	1	1	3
hsa-miR-145	WBP4	1	1	1	3
hsa-miR-145	CHP	1	1	1	3
hsa-miR-145	PXMP4	1	1	1	3
hsa-miR-145	MGAT4A	1	1	1	3
hsa-miR-145	SLC46A1	1	1	1	3
hsa-miR-145	TEX261	1	1	1	3
hsa-miR-145	MGLL	1	1	1	3
hsa-miR-145	GABARAPL2	1	1	1	3
hsa-miR-145	CHRNA3	1	1	1	3
hsa-miR-145	CYP2U1	1	1	1	3
hsa-miR-145	PIK3IP1	1	1	1	3
hsa-miR-145	CHRNA5	1	1	1	3
hsa-miR-145	CHRNB2	1	1	1	3
hsa-miR-145	SIGLEC11	1	1	1	3
hsa-miR-145	TIRAP	1	1	1	3
hsa-miR-145	SLC25A25	1	1	1	3
hsa-miR-145	FMNL2	1	1	1	3
hsa-miR-145	SORCS1	1	1	1	3
hsa-miR-145	SORCS1	1	1	1	3
hsa-miR-145	LENG8	1	1	1	3
hsa-miR-145	C1QTNF7	1	1	1	3
hsa-miR-145	VASN	1	1	1	3
hsa-miR-145	SLC26A9	1	1	1	3
hsa-miR-145	SLC26A7	1	1	1	3
hsa-miR-145	ARL11	1	1	1	3
hsa-miR-145	ADCYAP1	1	1	1	3
hsa-miR-145	DIRC1	1	1	1	3
hsa-miR-145	FOXP4	1	1	1	3
hsa-miR-145	FAM129A	1	1	1	3
hsa-miR-145	WDR17	1	1	1	3
hsa-miR-145	CENTG2	1	1	1	3
hsa-miR-145	THEM4	1	1	1	3
hsa-miR-145	SH2D1B	1	1	1	3
hsa-miR-145	RAB3IP	1	1	1	3
hsa-miR-145	RAB3IP	1	1	1	3
hsa-miR-145	CLCN5	1	1	1	3
hsa-miR-145	GPR62	1	1	1	3
hsa-miR-145	C10orf83	1	1	1	3
hsa-miR-145	ADD3	1	1	1	3
hsa-miR-145	CLN5	1	1	1	3
hsa-miR-145	C12orf59	1	1	1	3
hsa-miR-145	TMEM132D	1	1	1	3
hsa-miR-145	BTBD11	1	1	1	3
hsa-miR-145	FOXN4	1	1	1	3
hsa-miR-145	C14orf28	1	1	1	3
hsa-miR-145	RNASE11	1	1	1	3
hsa-miR-145	SOCS4	1	1	1	3
hsa-miR-145	SLC24A4	1	1	1	3
hsa-miR-145	SLC25A29	1	1	1	3
hsa-miR-145	TARSL2	1	1	1	3
hsa-miR-145	EARS2	1	1	1	3
hsa-miR-145	USH1G	1	1	1	3
hsa-miR-145	CCDC43	1	1	1	3
hsa-miR-145	SHE	1	1	1	3
hsa-miR-145	C1orf173	1	1	1	3
hsa-miR-145	C1orf93	1	1	1	3
hsa-miR-145	TEDDM1	1	1	1	3
hsa-miR-145	UHMK1	1	1	1	3
hsa-miR-145	KLF17	1	1	1	3
hsa-miR-145	ZNF831	1	1	1	3
hsa-miR-145	TBC1D20	1	1	1	3
hsa-miR-145	COL4A5	1	1	1	3
hsa-miR-145	ANKRD54	1	1	1	3
hsa-miR-145	XIRP2	1	1	1	3
hsa-miR-145	C2orf60	1	1	1	3
hsa-miR-145	CMPK2	1	1	1	3
hsa-miR-145	TAF8	1	1	1	3
hsa-miR-145	ADH7	1	1	1	3
hsa-miR-145	FAM131A	1	1	1	3
hsa-miR-145	TMEM42	1	1	1	3
hsa-miR-145	TMPRSS11B	1	1	1	3
hsa-miR-145	CMBL	1	1	1	3
hsa-miR-145	GRPEL2	1	1	1	3
hsa-miR-145	CD109	1	1	1	3
hsa-miR-145	COX15	1	1	1	3
hsa-miR-145	COX15	1	1	1	3
hsa-miR-145	SGCZ	1	1	1	3
hsa-miR-145	CREBL2	1	1	1	3
hsa-miR-145	SLITRK4	1	1	1	3
hsa-miR-145	CXorf20	1	1	1	3
hsa-miR-145	CRHR1	1	1	1	3
hsa-miR-145	GAB3	1	1	1	3
hsa-miR-145	CRK	1	1	1	3
hsa-miR-145	CRK	1	1	1	3
hsa-miR-145	CRKL	1	1	1	3
hsa-miR-145	CRP	1	1	1	3
hsa-miR-145	RIMS4	1	1	1	3
hsa-miR-145	TRPM6	1	1	1	3
hsa-miR-145	ZNF280B	1	1	1	3
hsa-miR-145	SIRPA	1	1	1	3
hsa-miR-145	MAPK14	1	1	1	3
hsa-miR-145	MAPK14	1	1	1	3
hsa-miR-145	FGFBP3	1	1	1	3
hsa-miR-145	XRRA1	1	1	1	3
hsa-miR-145	SPTY2D1	1	1	1	3
hsa-miR-145	CPNE8	1	1	1	3
hsa-miR-145	GLT1D1	1	1	1	3
hsa-miR-145	B3GALTL	1	1	1	3
hsa-miR-145	FAM81A	1	1	1	3
hsa-miR-145	ZFP90	1	1	1	3
hsa-miR-145	GSG1L	1	1	1	3
hsa-miR-145	CBLN2	1	1	1	3
hsa-miR-145	ZNF480	1	1	1	3
hsa-miR-145	ZNF418	1	1	1	3
hsa-miR-145	ZNF784	1	1	1	3
hsa-miR-145	TICAM1	1	1	1	3
hsa-miR-145	PHF13	1	1	1	3
hsa-miR-145	C1orf150	1	1	1	3
hsa-miR-145	SLC30A7	1	1	1	3
hsa-miR-145	CTGF	1	1	1	3
hsa-miR-145	CTLA4	1	1	1	3
hsa-miR-145	EXOC8	1	1	1	3
hsa-miR-145	BNIPL	1	1	1	3
hsa-miR-145	C20orf186	1	1	1	3
hsa-miR-145	CTNND1	1	1	1	3
hsa-miR-145	IGSF5	1	1	1	3
hsa-miR-145	GPR155	1	1	1	3
hsa-miR-145	PPM1L	1	1	1	3
hsa-miR-145	CCDC80	1	1	1	3
hsa-miR-145	CMTM8	1	1	1	3
hsa-miR-145	CNTN4	1	1	1	3
hsa-miR-145	THAP6	1	1	1	3
hsa-miR-145	PLEKHG4B	1	1	1	3
hsa-miR-145	CYBB	1	1	1	3
hsa-miR-145	CYLD	1	1	1	3
hsa-miR-145	C6orf151	1	1	1	3
hsa-miR-145	AMOT	1	1	1	3
hsa-miR-145	ADRB3	1	1	1	3
hsa-miR-145	ESCO2	1	1	1	3
hsa-miR-145	FAM84B	1	1	1	3
hsa-miR-145	C8orf42	1	1	1	3
hsa-miR-145	RPESP	1	1	1	3
hsa-miR-145	CYP7A1	1	1	1	3
hsa-miR-145	CYP27B1	1	1	1	3
hsa-miR-145	AARS	1	1	1	3
hsa-miR-145	DACH1	1	1	1	3
hsa-miR-145	DAG1	1	1	1	3
hsa-miR-145	MGC24039	1	1	1	3
hsa-miR-145	GPR180	1	1	1	3
hsa-miR-145	C14orf49	1	1	1	3
hsa-miR-145	EML5	1	1	1	3
hsa-miR-145	DYX1C1	1	1	1	3
hsa-miR-145	DYX1C1	1	1	1	3
hsa-miR-145	RHBDL3	1	1	1	3
hsa-miR-145	AP2B1	1	1	1	3
hsa-miR-145	ZNF114	1	1	1	3
hsa-miR-145	DCTD	1	1	1	3
hsa-miR-145	IL28RA	1	1	1	3
hsa-miR-145	IL28RA	1	1	1	3
hsa-miR-145	AP1G1	1	1	1	3
hsa-miR-145	WFDC13	1	1	1	3
hsa-miR-145	C20orf75	1	1	1	3
hsa-miR-145	DDC	1	1	1	3
hsa-miR-145	LONRF2	1	1	1	3
hsa-miR-145	PRICKLE2	1	1	1	3
hsa-miR-145	KLHDC6	1	1	1	3
hsa-miR-145	RASSF6	1	1	1	3
hsa-miR-145	PAPD4	1	1	1	3
hsa-miR-145	DCP2	1	1	1	3
hsa-miR-145	DFFB	1	1	1	3
hsa-miR-145	OLFML2A	1	1	1	3
hsa-miR-145	GLIS3	1	1	1	3
hsa-miR-145	ZNF169	1	1	1	3
hsa-miR-145	GPHA2	1	1	1	3
hsa-miR-145	DHCR7	1	1	1	3
hsa-miR-145	DIAPH1	1	1	1	3
hsa-miR-145	DLG4	1	1	1	3
hsa-miR-145	DLX6	1	1	1	3
hsa-miR-145	DNMT3B	1	1	1	3
hsa-miR-145	DPT	1	1	1	3
hsa-miR-145	DPYSL2	1	1	1	3
hsa-miR-145	RCAN1	1	1	1	3
hsa-miR-145	SLC26A2	1	1	1	3
hsa-miR-145	DTNA	1	1	1	3
hsa-miR-145	DTNA	1	1	1	3
hsa-miR-145	HBEGF	1	1	1	3
hsa-miR-145	DTX1	1	1	1	3
hsa-miR-145	DUSP6	1	1	1	3
hsa-miR-145	DYRK1A	1	1	1	3
hsa-miR-145	DYRK1A	1	1	1	3
hsa-miR-145	DYRK1A	1	1	1	3
hsa-miR-145	E2F3	1	1	1	3
hsa-miR-145	EDA	1	1	1	3
hsa-miR-145	ABCA1	1	1	1	3
hsa-miR-145	EFNA1	1	1	1	3
hsa-miR-145	EFNA3	1	1	1	3
hsa-miR-145	EFNB3	1	1	1	3
hsa-miR-145	CELSR2	1	1	1	3
hsa-miR-145	C9orf21	1	1	1	3
hsa-miR-145	C10orf72	1	1	1	3
hsa-miR-145	MLKL	1	1	1	3
hsa-miR-145	EIF4A2	1	1	1	3
hsa-miR-145	EIF4EBP2	1	1	1	3
hsa-miR-145	SLC5A9	1	1	1	3
hsa-miR-145	TCTEX1D1	1	1	1	3
hsa-miR-145	SPAG17	1	1	1	3
hsa-miR-145	C2orf51	1	1	1	3
hsa-miR-145	C2orf13	1	1	1	3
hsa-miR-145	PIP5K3	1	1	1	3
hsa-miR-145	ARL13B	1	1	1	3
hsa-miR-145	FBXO45	1	1	1	3
hsa-miR-145	TRIM65	1	1	1	3
hsa-miR-145	AIM1	1	1	1	3
hsa-miR-145	ENSA	1	1	1	3
hsa-miR-145	C9orf91	1	1	1	3
hsa-miR-145	C9orf25	1	1	1	3
hsa-miR-145	ANKS6	1	1	1	3
hsa-miR-145	EPB41	1	1	1	3
hsa-miR-145	LOC203547	1	1	1	3
hsa-miR-145	EPHA3	1	1	1	3
hsa-miR-145	EPHA4	1	1	1	3
hsa-miR-145	EPHB3	1	1	1	3
hsa-miR-145	C3orf58	1	1	1	3
hsa-miR-145	CLN8	1	1	1	3
hsa-miR-145	EPS15	1	1	1	3
hsa-miR-145	FLJ90650	1	1	1	3
hsa-miR-145	SLC36A1	1	1	1	3
hsa-miR-145	ERBB3	1	1	1	3
hsa-miR-145	ERBB4	1	1	1	3
hsa-miR-145	EYA4	1	1	1	3
hsa-miR-145	ERF	1	1	1	3
hsa-miR-145	ERG	1	1	1	3
hsa-miR-145	ESR1	1	1	1	3
hsa-miR-145	ALAD	1	1	1	3
hsa-miR-145	ETV6	1	1	1	3
hsa-miR-145	F11	1	1	1	3
hsa-miR-145	FAT2	1	1	1	3
hsa-miR-145	C10orf63	1	1	1	3
hsa-miR-145	ALDH1A3	1	1	1	3
hsa-miR-145	DOK6	1	1	1	3
hsa-miR-145	ARL5B	1	1	1	3
hsa-miR-145	N6AMT2	1	1	1	3
hsa-miR-145	KIF6	1	1	1	3
hsa-miR-145	FCGR3B	1	1	1	3
hsa-miR-145	FKTN	1	1	1	3
hsa-miR-145	SP8	1	1	1	3
hsa-miR-145	C7orf41	1	1	1	3
hsa-miR-145	ATXN7L1	1	1	1	3
hsa-miR-145	LHFPL5	1	1	1	3
hsa-miR-145	FDX1	1	1	1	3
hsa-miR-145	FGF5	1	1	1	3
hsa-miR-145	FGFR2	1	1	1	3
hsa-miR-145	TFEC	1	1	1	3
hsa-miR-145	ITGA11	1	1	1	3
hsa-miR-145	MRAS	1	1	1	3
hsa-miR-145	FNDC3A	1	1	1	3
hsa-miR-145	R3HDM2	1	1	1	3
hsa-miR-145	FKBP3	1	1	1	3
hsa-miR-145	ANKRD6	1	1	1	3
hsa-miR-145	WDR37	1	1	1	3
hsa-miR-145	UBOX5	1	1	1	3
hsa-miR-145	CARD8	1	1	1	3
hsa-miR-145	SACM1L	1	1	1	3
hsa-miR-145	CD93	1	1	1	3
hsa-miR-145	SHANK2	1	1	1	3
hsa-miR-145	FBXL11	1	1	1	3
hsa-miR-145	WDFY3	1	1	1	3
hsa-miR-145	FOXE3	1	1	1	3
hsa-miR-145	UNC13A	1	1	1	3
hsa-miR-145	FOXE1	1	1	1	3
hsa-miR-145	MON2	1	1	1	3
hsa-miR-145	ZHX3	1	1	1	3
hsa-miR-145	SETX	1	1	1	3
hsa-miR-145	TXNDC4	1	1	1	3
hsa-miR-145	FOXO1	1	1	1	3
hsa-miR-145	ZNF423	1	1	1	3
hsa-miR-145	ARHGAP26	1	1	1	3
hsa-miR-145	KIF1B	1	1	1	3
hsa-miR-145	KIF1B	1	1	1	3
hsa-miR-145	AKR1B1	1	1	1	3
hsa-miR-145	TBC1D2B	1	1	1	3
hsa-miR-145	TBC1D2B	1	1	1	3
hsa-miR-145	HIC2	1	1	1	3
hsa-miR-145	CLASP2	1	1	1	3
hsa-miR-145	POGZ	1	1	1	3
hsa-miR-145	FLI1	1	1	1	3
hsa-miR-145	2013-09-06	1	1	1	3
hsa-miR-145	2013-09-06	1	1	1	3
hsa-miR-145	WDR43	1	1	1	3
hsa-miR-145	FLNB	1	1	1	3
hsa-miR-145	ZCCHC14	1	1	1	3
hsa-miR-145	RGL1	1	1	1	3
hsa-miR-145	RCOR1	1	1	1	3
hsa-miR-145	GANAB	1	1	1	3
hsa-miR-145	MLC1	1	1	1	3
hsa-miR-145	SULF1	1	1	1	3
hsa-miR-145	FBXO28	1	1	1	3
hsa-miR-145	DTX4	1	1	1	3
hsa-miR-145	TBC1D12	1	1	1	3
hsa-miR-145	SNF1LK2	1	1	1	3
hsa-miR-145	ANKRD28	1	1	1	3
hsa-miR-145	TSPYL4	1	1	1	3
hsa-miR-145	CAMSAP1L1	1	1	1	3
hsa-miR-145	CLEC16A	1	1	1	3
hsa-miR-145	KLHL18	1	1	1	3
hsa-miR-145	C22orf9	1	1	1	3
hsa-miR-145	AFF2	1	1	1	3
hsa-miR-145	SMCHD1	1	1	1	3
hsa-miR-145	FN1	1	1	1	3
hsa-miR-145	PSD3	1	1	1	3
hsa-miR-145	ARHGEF12	1	1	1	3
hsa-miR-145	KIAA0895	1	1	1	3
hsa-miR-145	SRGAP2	1	1	1	3
hsa-miR-145	NUDCD3	1	1	1	3
hsa-miR-145	MED13L	1	1	1	3
hsa-miR-145	ATP13A2	1	1	1	3
hsa-miR-145	SIRT5	1	1	1	3
hsa-miR-145	SIRT5	1	1	1	3
hsa-miR-145	SIRT3	1	1	1	3
hsa-miR-145	ABCA5	1	1	1	3
hsa-miR-145	HEY1	1	1	1	3
hsa-miR-145	TRAM1	1	1	1	3
hsa-miR-145	ZFYVE26	1	1	1	3
hsa-miR-145	TTC9	1	1	1	3
hsa-miR-145	KCTD2	1	1	1	3
hsa-miR-145	TMEM50A	1	1	1	3
hsa-miR-145	BACE1	1	1	1	3
hsa-miR-145	SSBP3	1	1	1	3
hsa-miR-145	STX12	1	1	1	3
hsa-miR-145	PRKD3	1	1	1	3
hsa-miR-145	CNOT6L	1	1	1	3
hsa-miR-145	FUCA2	1	1	1	3
hsa-miR-145	FUS	1	1	1	3
hsa-miR-145	ZNF396	1	1	1	3
hsa-miR-145	SERHL2	1	1	1	3
hsa-miR-145	LYCAT	1	1	1	3
hsa-miR-145	EBF3	1	1	1	3
hsa-miR-145	RNF169	1	1	1	3
hsa-miR-145	C10orf47	1	1	1	3
hsa-miR-145	SLC41A1	1	1	1	3
hsa-miR-145	RASGEF1C	1	1	1	3
hsa-miR-145	RNF144B	1	1	1	3
hsa-miR-145	COL29A1	1	1	1	3
hsa-miR-145	TMEM196	1	1	1	3
hsa-miR-145	GK5	1	1	1	3
hsa-miR-145	ST6GALNAC3	1	1	1	3
hsa-miR-145	WDR72	1	1	1	3
hsa-miR-145	GCET2	1	1	1	3
hsa-miR-145	NEGR1	1	1	1	3
hsa-miR-145	NGEF	1	1	1	3
hsa-miR-145	GCA	1	1	1	3
hsa-miR-145	PRKD2	1	1	1	3
hsa-miR-145	GALR1	1	1	1	3
hsa-miR-145	CCDC28A	1	1	1	3
hsa-miR-145	ALS2CL	1	1	1	3
hsa-miR-145	HSPA12A	1	1	1	3
hsa-miR-145	NSL1	1	1	1	3
hsa-miR-145	NSL1	1	1	1	3
hsa-miR-145	CHMP2B	1	1	1	3
hsa-miR-145	SNED1	1	1	1	3
hsa-miR-145	CLIP3	1	1	1	3
hsa-miR-145	GORASP2	1	1	1	3
hsa-miR-145	C2CD3	1	1	1	3
hsa-miR-145	ATRNL1	1	1	1	3
hsa-miR-145	PIP3-E	1	1	1	3
hsa-miR-145	GLCE	1	1	1	3
hsa-miR-145	AUTS2	1	1	1	3
hsa-miR-145	SERBP1	1	1	1	3
hsa-miR-145	NAT9	1	1	1	3
hsa-miR-145	TIPRL	1	1	1	3
hsa-miR-145	PTPN22	1	1	1	3
hsa-miR-145	FBXL3	1	1	1	3
hsa-miR-145	FBXL4	1	1	1	3
hsa-miR-145	PLDN	1	1	1	3
hsa-miR-145	FBXO9	1	1	1	3
hsa-miR-145	SLC17A5	1	1	1	3
hsa-miR-145	GCNT2	1	1	1	3
hsa-miR-145	EIF2C1	1	1	1	3
hsa-miR-145	GFRA1	1	1	1	3
hsa-miR-145	GGT7	1	1	1	3
hsa-miR-145	GHRH	1	1	1	3
hsa-miR-145	GJA3	1	1	1	3
hsa-miR-145	ACAD8	1	1	1	3
hsa-miR-145	GJB2	1	1	1	3
hsa-miR-145	VPS41	1	1	1	3
hsa-miR-145	B3GAT1	1	1	1	3
hsa-miR-145	CACNG4	1	1	1	3
hsa-miR-145	EIF2AK1	1	1	1	3
hsa-miR-145	TMEM28	1	1	1	3
hsa-miR-145	BBC3	1	1	1	3
hsa-miR-145	BBC3	1	1	1	3
hsa-miR-145	PDE7B	1	1	1	3
hsa-miR-145	DENND2A	1	1	1	3
hsa-miR-145	AMPD3	1	1	1	3
hsa-miR-145	SERP1	1	1	1	3
hsa-miR-145	PDCD4	1	1	1	3
hsa-miR-145	VENTX	1	1	1	3
hsa-miR-145	GCLM	1	1	1	3
hsa-miR-145	RPS6KA6	1	1	1	3
hsa-miR-145	HTATSF1	1	1	1	3
hsa-miR-145	KCNMB4	1	1	1	3
hsa-miR-145	TMEM97	1	1	1	3
hsa-miR-145	GMFB	1	1	1	3
hsa-miR-145	GOLGA1	1	1	1	3
hsa-miR-145	SFN	1	1	1	3
hsa-miR-145	GP5	1	1	1	3
hsa-miR-145	GPD2	1	1	1	3
hsa-miR-145	PGM2L1	1	1	1	3
hsa-miR-145	CCDC88B	1	1	1	3
hsa-miR-145	LOC283514	1	1	1	3
hsa-miR-145	GPR137C	1	1	1	3
hsa-miR-145	ANGPT1	1	1	1	3
hsa-miR-145	ZNF776	1	1	1	3
hsa-miR-145	ZNF615	1	1	1	3
hsa-miR-145	SYPL2	1	1	1	3
hsa-miR-145	RSPO1	1	1	1	3
hsa-miR-145	ANGPT2	1	1	1	3
hsa-miR-145	ZNF621	1	1	1	3
hsa-miR-145	LOC285382	1	1	1	3
hsa-miR-145	WDR21B	1	1	1	3
hsa-miR-145	CYP4V2	1	1	1	3
hsa-miR-145	FRYL	1	1	1	3
hsa-miR-145	SH3PXD2B	1	1	1	3
hsa-miR-145	ARL10	1	1	1	3
hsa-miR-145	FLJ37543	1	1	1	3
hsa-miR-145	CNPY1	1	1	1	3
hsa-miR-145	DPY19L4	1	1	1	3
hsa-miR-145	GRB10	1	1	1	3
hsa-miR-145	GRIA4	1	1	1	3
hsa-miR-145	GRIA4	1	1	1	3
hsa-miR-145	GRIA4	1	1	1	3
hsa-miR-145	SNX24	1	1	1	3
hsa-miR-145	NOB1	1	1	1	3
hsa-miR-145	COMMD5	1	1	1	3
hsa-miR-145	ABR	1	1	1	3
hsa-miR-145	GRIN2A	1	1	1	3
hsa-miR-145	C16orf72	1	1	1	3
hsa-miR-145	GRIN2B	1	1	1	3
hsa-miR-145	CCDC59	1	1	1	3
hsa-miR-145	GTPBP8	1	1	1	3
hsa-miR-145	N6AMT1	1	1	1	3
hsa-miR-145	GRM6	1	1	1	3
hsa-miR-145	CXCL3	1	1	1	3
hsa-miR-145	GUCA1B	1	1	1	3
hsa-miR-145	YPEL1	1	1	1	3
hsa-miR-145	SENP1	1	1	1	3
hsa-miR-145	EEF2K	1	1	1	3
hsa-miR-145	SNX15	1	1	1	3
hsa-miR-145	GPR171	1	1	1	3
hsa-miR-145	HIG2	1	1	1	3
hsa-miR-145	EPN1	1	1	1	3
hsa-miR-145	GYPA	1	1	1	3
hsa-miR-145	POMT2	1	1	1	3
hsa-miR-145	PSAT1	1	1	1	3
hsa-miR-145	MDFIC	1	1	1	3
hsa-miR-145	SLC39A2	1	1	1	3
hsa-miR-145	EFEMP2	1	1	1	3
hsa-miR-145	HUNK	1	1	1	3
hsa-miR-145	SOCS7	1	1	1	3
hsa-miR-145	CDR2L	1	1	1	3
hsa-miR-145	HHEX	1	1	1	3
hsa-miR-145	HK2	1	1	1	3
hsa-miR-145	ANXA13	1	1	1	3
hsa-miR-145	HMGB3	1	1	1	3
hsa-miR-145	HMGA1	1	1	1	3
hsa-miR-145	APAF1	1	1	1	3
hsa-miR-145	APAF1	1	1	1	3
hsa-miR-145	HNRNPC	1	1	1	3
hsa-miR-145	HOXA1	1	1	1	3
hsa-miR-145	HOXA1	1	1	1	3
hsa-miR-145	ACACB	1	1	1	3
hsa-miR-145	HOXC11	1	1	1	3
hsa-miR-145	BIRC2	1	1	1	3
hsa-miR-145	HSPA5	1	1	1	3
hsa-miR-145	BIRC5	1	1	1	3
hsa-miR-145	BIRC5	1	1	1	3
hsa-miR-145	NDST1	1	1	1	3
hsa-miR-145	HTR2C	1	1	1	3
hsa-miR-145	FAM19A2	1	1	1	3
hsa-miR-145	ZNF546	1	1	1	3
hsa-miR-145	CLEC4G	1	1	1	3
hsa-miR-145	ANKRD45	1	1	1	3
hsa-miR-145	CYP27C1	1	1	1	3
hsa-miR-145	CCDC39	1	1	1	3
hsa-miR-145	MYLK4	1	1	1	3
hsa-miR-145	KIAA2022	1	1	1	3
hsa-miR-145	ZKSCAN2	1	1	1	3
hsa-miR-145	ZSCAN22	1	1	1	3
hsa-miR-145	IFNGR2	1	1	1	3
hsa-miR-145	ZNF81	1	1	1	3
hsa-miR-145	IGF1	1	1	1	3
hsa-miR-145	IGF1	1	1	1	3
hsa-miR-145	RBPMS2	1	1	1	3
hsa-miR-145	ICHTHYIN	1	1	1	3
hsa-miR-145	NUP43	1	1	1	3
hsa-miR-145	RILPL1	1	1	1	3
hsa-miR-145	IL8RB	1	1	1	3
hsa-miR-145	IL11	1	1	1	3
hsa-miR-145	INHBB	1	1	1	3
hsa-miR-145	ITGAL	1	1	1	3
hsa-miR-145	ITGB3	1	1	1	3
hsa-miR-145	ITGB7	1	1	1	3
hsa-miR-145	ITGB8	1	1	1	3
hsa-miR-145	STT3A	1	1	1	3
hsa-miR-145	ITPR2	1	1	1	3
hsa-miR-145	KCNA1	1	1	1	3
hsa-miR-145	KCNA4	1	1	1	3
hsa-miR-145	KIF7	1	1	1	3
hsa-miR-145	HDDC3	1	1	1	3
hsa-miR-145	LHFPL4	1	1	1	3
hsa-miR-145	C7orf52	1	1	1	3
hsa-miR-145	C9orf165	1	1	1	3
hsa-miR-145	SLC27A1	1	1	1	3
hsa-miR-145	KCNJ10	1	1	1	3
hsa-miR-145	KCNJ12	1	1	1	3
hsa-miR-145	KCNK1	1	1	1	3
hsa-miR-145	KPNA1	1	1	1	3
hsa-miR-145	NSUN4	1	1	1	3
hsa-miR-145	C17orf76	1	1	1	3
hsa-miR-145	C17orf76	1	1	1	3
hsa-miR-145	RNF207	1	1	1	3
hsa-miR-145	LYSMD1	1	1	1	3
hsa-miR-145	ZNF662	1	1	1	3
hsa-miR-145	SAMD5	1	1	1	3
hsa-miR-145	IYD	1	1	1	3
hsa-miR-145	LAMP2	1	1	1	3
hsa-miR-145	LAMP2	1	1	1	3
hsa-miR-145	LAMP2	1	1	1	3
hsa-miR-145	LASP1	1	1	1	3
hsa-miR-145	LCP1	1	1	1	3
hsa-miR-145	ARHGAP5	1	1	1	3
hsa-miR-145	LDLR	1	1	1	3
hsa-miR-145	ARHGAP6	1	1	1	3
hsa-miR-145	LHCGR	1	1	1	3
hsa-miR-145	LIG3	1	1	1	3
hsa-miR-145	FLJ40142	1	1	1	3
hsa-miR-145	LOC400120	1	1	1	3
hsa-miR-145	LOC400451	1	1	1	3
hsa-miR-145	KLHL31	1	1	1	3
hsa-miR-145	LOX	1	1	1	3
hsa-miR-145	C9orf152	1	1	1	3
hsa-miR-145	SNX30	1	1	1	3
hsa-miR-145	C10orf132	1	1	1	3
hsa-miR-145	CAPRIN1	1	1	1	3
hsa-miR-145	ARRB1	1	1	1	3
hsa-miR-145	SMAD2	1	1	1	3
hsa-miR-145	SMAD4	1	1	1	3
hsa-miR-145	MAF	1	1	1	3
hsa-miR-145	STS	1	1	1	3
hsa-miR-145	MBL2	1	1	1	3
hsa-miR-145	MBP	1	1	1	3
hsa-miR-145	MAP3K3	1	1	1	3
hsa-miR-145	MEST	1	1	1	3
hsa-miR-145	MFAP3	1	1	1	3
hsa-miR-145	MKLN1	1	1	1	3
hsa-miR-145	MMP11	1	1	1	3
hsa-miR-145	MOCS2	1	1	1	3
hsa-miR-145	MOCS2	1	1	1	3
hsa-miR-145	MOG	1	1	1	3
hsa-miR-145	MOG	1	1	1	3
hsa-miR-145	MOG	1	1	1	3
hsa-miR-145	MOG	1	1	1	3
hsa-miR-145	MOG	1	1	1	3
hsa-miR-145	CD200	1	1	1	3
hsa-miR-145	LOC440087	1	1	1	3
hsa-miR-145	RP11-11C5.2	1	1	1	3
hsa-miR-145	LOC441054	1	1	1	3
hsa-miR-145	MTF1	1	1	1	3
hsa-miR-145	NUDT1	1	1	1	3
hsa-miR-145	MUC1	1	1	1	3
hsa-miR-145	ASTN1	1	1	1	3
hsa-miR-145	MYO1D	1	1	1	3
hsa-miR-145	MYO5A	1	1	1	3
hsa-miR-145	MYO6	1	1	1	3
hsa-miR-145	ATF1	1	1	1	3
hsa-miR-145	NAP1L1	1	1	1	3
hsa-miR-145	NDN	1	1	1	3
hsa-miR-145	NDUFA4	1	1	1	3
hsa-miR-145	NDUFC2	1	1	1	3
hsa-miR-145	RERE	1	1	1	3
hsa-miR-145	DRG1	1	1	1	3
hsa-miR-145	NEDD9	1	1	1	3
hsa-miR-145	NEUROG1	1	1	1	3
hsa-miR-145	NFATC1	1	1	1	3
hsa-miR-145	NFATC1	1	1	1	3
hsa-miR-145	NFE2L1	1	1	1	3
hsa-miR-145	NINJ1	1	1	1	3
hsa-miR-145	NOS1	1	1	1	3
hsa-miR-145	NPTX1	1	1	1	3
hsa-miR-145	NPTX2	1	1	1	3
hsa-miR-145	NPY2R	1	1	1	3
hsa-miR-145	SLC11A2	1	1	1	3
hsa-miR-145	NSF	1	1	1	3
hsa-miR-145	ATP2B2	1	1	1	3
hsa-miR-145	CISD2	1	1	1	3
hsa-miR-145	CHAC2	1	1	1	3
hsa-miR-145	TNFRSF11B	1	1	1	3
hsa-miR-145	ZNF295	1	1	1	3
hsa-miR-145	P2RY2	1	1	1	3
hsa-miR-145	RRM2B	1	1	1	3
hsa-miR-145	SERPINE1	1	1	1	3
hsa-miR-145	PAK1	1	1	1	3
hsa-miR-145	PAPPA	1	1	1	3
hsa-miR-145	AK3	1	1	1	3
hsa-miR-145	PBX3	1	1	1	3
hsa-miR-145	PDE11A	1	1	1	3
hsa-miR-145	MED31	1	1	1	3
hsa-miR-145	DERL2	1	1	1	3
hsa-miR-145	EXOSC3	1	1	1	3
hsa-miR-145	EXOSC3	1	1	1	3
hsa-miR-145	ST8SIA3	1	1	1	3
hsa-miR-145	SPG3A	1	1	1	3
hsa-miR-145	MECR	1	1	1	3
hsa-miR-145	FAM108B1	1	1	1	3
hsa-miR-145	PHF20L1	1	1	1	3
hsa-miR-145	APH1A	1	1	1	3
hsa-miR-145	APH1A	1	1	1	3
hsa-miR-145	RNF12	1	1	1	3
hsa-miR-145	SLC45A2	1	1	1	3
hsa-miR-145	HN1	1	1	1	3
hsa-miR-145	HN1	1	1	1	3
hsa-miR-145	LEF1	1	1	1	3
hsa-miR-145	LEF1	1	1	1	3
hsa-miR-145	RAPGEFL1	1	1	1	3
hsa-miR-145	C14orf112	1	1	1	3
hsa-miR-145	LOC51252	1	1	1	3
hsa-miR-145	C1RL	1	1	1	3
hsa-miR-145	GOLM1	1	1	1	3
hsa-miR-145	ERGIC2	1	1	1	3
hsa-miR-145	GCNT4	1	1	1	3
hsa-miR-145	CRNKL1	1	1	1	3
hsa-miR-145	CDC40	1	1	1	3
hsa-miR-145	POP5	1	1	1	3
hsa-miR-145	PDE4B	1	1	1	3
hsa-miR-145	HPCAL4	1	1	1	3
hsa-miR-145	YTHDF2	1	1	1	3
hsa-miR-145	ANKFY1	1	1	1	3
hsa-miR-145	PDE8A	1	1	1	3
hsa-miR-145	VPS54	1	1	1	3
hsa-miR-145	RAB14	1	1	1	3
hsa-miR-145	UFM1	1	1	1	3
hsa-miR-145	GDE1	1	1	1	3
hsa-miR-145	DPH5	1	1	1	3
hsa-miR-145	TAF9B	1	1	1	3
hsa-miR-145	KLF13	1	1	1	3
hsa-miR-145	FBXO40	1	1	1	3
hsa-miR-145	DNAJB11	1	1	1	3
hsa-miR-145	SIX4	1	1	1	3
hsa-miR-145	PFTK1	1	1	1	3
hsa-miR-145	PGD	1	1	1	3
hsa-miR-145	PGM3	1	1	1	3
hsa-miR-145	PIK3C2B	1	1	1	3
hsa-miR-145	ACP2	1	1	1	3
hsa-miR-145	PLA2G4A	1	1	1	3
hsa-miR-145	PLAG1	1	1	1	3
hsa-miR-145	PLAGL2	1	1	1	3
hsa-miR-145	NUDT9	1	1	1	3
hsa-miR-145	CHIC1	1	1	1	3
hsa-miR-145	PLOD1	1	1	1	3
hsa-miR-145	PLXNA2	1	1	1	3
hsa-miR-145	PRKAG3	1	1	1	3
hsa-miR-145	PMAIP1	1	1	1	3
hsa-miR-145	PMP22	1	1	1	3
hsa-miR-145	FXYD6	1	1	1	3
hsa-miR-145	SLC38A2	1	1	1	3
hsa-miR-145	YIPF1	1	1	1	3
hsa-miR-145	SEMA5B	1	1	1	3
hsa-miR-145	RIN2	1	1	1	3
hsa-miR-145	ATAD2B	1	1	1	3
hsa-miR-145	FLJ20323	1	1	1	3
hsa-miR-145	RNF216	1	1	1	3
hsa-miR-145	RBM47	1	1	1	3
hsa-miR-145	HMGCLL1	1	1	1	3
hsa-miR-145	PUS7	1	1	1	3
hsa-miR-145	CCDC93	1	1	1	3
hsa-miR-145	POU3F2	1	1	1	3
hsa-miR-145	NDFIP2	1	1	1	3
hsa-miR-145	FBXL19	1	1	1	3
hsa-miR-145	HES2	1	1	1	3
hsa-miR-145	TMEM106B	1	1	1	3
hsa-miR-145	OTUD4	1	1	1	3
hsa-miR-145	SLC35F2	1	1	1	3
hsa-miR-145	BNC2	1	1	1	3
hsa-miR-145	KLHL28	1	1	1	3
hsa-miR-145	FAM46C	1	1	1	3
hsa-miR-145	CASZ1	1	1	1	3
hsa-miR-145	ELOVL2	1	1	1	3
hsa-miR-145	YTHDF1	1	1	1	3
hsa-miR-145	C1orf56	1	1	1	3
hsa-miR-145	C14orf119	1	1	1	3
hsa-miR-145	FAM70A	1	1	1	3
hsa-miR-145	VPS37C	1	1	1	3
hsa-miR-145	PDPR	1	1	1	3
hsa-miR-145	C10orf118	1	1	1	3
hsa-miR-145	MED9	1	1	1	3
hsa-miR-145	ARHGAP17	1	1	1	3
hsa-miR-145	TRIM68	1	1	1	3
hsa-miR-145	C14orf130	1	1	1	3
hsa-miR-145	DALRD3	1	1	1	3
hsa-miR-145	PNPO	1	1	1	3
hsa-miR-145	TRIM62	1	1	1	3
hsa-miR-145	PPP2R3A	1	1	1	3
hsa-miR-145	CCDC25	1	1	1	3
hsa-miR-145	TMEM206	1	1	1	3
hsa-miR-145	ADI1	1	1	1	3
hsa-miR-145	C20orf20	1	1	1	3
hsa-miR-145	TMEM140	1	1	1	3
hsa-miR-145	RNF121	1	1	1	3
hsa-miR-145	PPP3CA	1	1	1	3
hsa-miR-145	TMEM144	1	1	1	3
hsa-miR-145	FLJ11184	1	1	1	3
hsa-miR-145	ABCF3	1	1	1	3
hsa-miR-145	LIN7C	1	1	1	3
hsa-miR-145	WDR33	1	1	1	3
hsa-miR-145	WDR33	1	1	1	3
hsa-miR-145	PPP3R2	1	1	1	3
hsa-miR-145	STK32B	1	1	1	3
hsa-miR-145	LRRC59	1	1	1	3
hsa-miR-145	ZNF331	1	1	1	3
hsa-miR-145	PRF1	1	1	1	3
hsa-miR-145	TRIM36	1	1	1	3
hsa-miR-145	SVOP	1	1	1	3
hsa-miR-145	UBE2Q1	1	1	1	3
hsa-miR-145	POMGNT1	1	1	1	3
hsa-miR-145	AMBRA1	1	1	1	3
hsa-miR-145	TBC1D22B	1	1	1	3
hsa-miR-145	ZNF673	1	1	1	3
hsa-miR-145	ZNF673	1	1	1	3
hsa-miR-145	PRKAB2	1	1	1	3
hsa-miR-145	CDC37L1	1	1	1	3
hsa-miR-145	PRKACB	1	1	1	3
hsa-miR-145	RUFY2	1	1	1	3
hsa-miR-145	FRMD4A	1	1	1	3
hsa-miR-145	RBM22	1	1	1	3
hsa-miR-145	LMBR1L	1	1	1	3
hsa-miR-145	C10orf6	1	1	1	3
hsa-miR-145	CNDP2	1	1	1	3
hsa-miR-145	2013-09-11	1	1	1	3
hsa-miR-145	ZNF701	1	1	1	3
hsa-miR-145	CXorf15	1	1	1	3
hsa-miR-145	DEPDC1B	1	1	1	3
hsa-miR-145	SCN3B	1	1	1	3
hsa-miR-145	SELS	1	1	1	3
hsa-miR-145	EAPP	1	1	1	3
hsa-miR-145	PBK	1	1	1	3
hsa-miR-145	ZNF395	1	1	1	3
hsa-miR-145	PRKDC	1	1	1	3
hsa-miR-145	LANCL2	1	1	1	3
hsa-miR-145	MAPK1	1	1	1	3
hsa-miR-145	MAPK4	1	1	1	3
hsa-miR-145	PRKX	1	1	1	3
hsa-miR-145	TDRD1	1	1	1	3
hsa-miR-145	CCBL2	1	1	1	3
hsa-miR-145	PRPSAP2	1	1	1	3
hsa-miR-145	CCL28	1	1	1	3
hsa-miR-145	KLK7	1	1	1	3
hsa-miR-145	C11orf17	1	1	1	3
hsa-miR-145	TMEM9B	1	1	1	3
hsa-miR-145	JPH1	1	1	1	3
hsa-miR-145	ZC3HAV1	1	1	1	3
hsa-miR-145	SLAMF8	1	1	1	3
hsa-miR-145	RAD18	1	1	1	3
hsa-miR-145	AGPAT3	1	1	1	3
hsa-miR-145	AGPAT4	1	1	1	3
hsa-miR-145	OTOR	1	1	1	3
hsa-miR-145	C5orf15	1	1	1	3
hsa-miR-145	TOMM22	1	1	1	3
hsa-miR-145	TULP4	1	1	1	3
hsa-miR-145	TULP4	1	1	1	3
hsa-miR-145	CTNNBIP1	1	1	1	3
hsa-miR-145	BAAT	1	1	1	3
hsa-miR-145	CCNL1	1	1	1	3
hsa-miR-145	PLSCR4	1	1	1	3
hsa-miR-145	PARP11	1	1	1	3
hsa-miR-145	GOPC	1	1	1	3
hsa-miR-145	PLXDC1	1	1	1	3
hsa-miR-145	PAK7	1	1	1	3
hsa-miR-145	JPH2	1	1	1	3
hsa-miR-145	SMEK2	1	1	1	3
hsa-miR-145	PTGDR	1	1	1	3
hsa-miR-145	PTGFR	1	1	1	3
hsa-miR-145	PTGFR	1	1	1	3
hsa-miR-145	MRS2	1	1	1	3
hsa-miR-145	CLK4	1	1	1	3
hsa-miR-145	ERMN	1	1	1	3
hsa-miR-145	CNOT6	1	1	1	3
hsa-miR-145	PLEKHH1	1	1	1	3
hsa-miR-145	KIAA1211	1	1	1	3
hsa-miR-145	NLN	1	1	1	3
hsa-miR-145	MKL2	1	1	1	3
hsa-miR-145	MTUS1	1	1	1	3
hsa-miR-145	COG6	1	1	1	3
hsa-miR-145	HECW2	1	1	1	3
hsa-miR-145	SRGAP1	1	1	1	3
hsa-miR-145	NUFIP2	1	1	1	3
hsa-miR-145	TBC1D14	1	1	1	3
hsa-miR-145	ALPK3	1	1	1	3
hsa-miR-145	ZNF398	1	1	1	3
hsa-miR-145	KLHDC5	1	1	1	3
hsa-miR-145	SEMA6A	1	1	1	3
hsa-miR-145	ZNF471	1	1	1	3
hsa-miR-145	WDR48	1	1	1	3
hsa-miR-145	FNIP2	1	1	1	3
hsa-miR-145	KIAA1467	1	1	1	3
hsa-miR-145	SHROOM3	1	1	1	3
hsa-miR-145	ZBTB2	1	1	1	3
hsa-miR-145	LRCH2	1	1	1	3
hsa-miR-145	KIAA1542	1	1	1	3
hsa-miR-145	EPB41L5	1	1	1	3
hsa-miR-145	RNF213	1	1	1	3
hsa-miR-145	KIAA1600	1	1	1	3
hsa-miR-145	RBAK	1	1	1	3
hsa-miR-145	GATAD1	1	1	1	3
hsa-miR-145	SLC4A5	1	1	1	3
hsa-miR-145	PXMP3	1	1	1	3
hsa-miR-145	PXN	1	1	1	3
hsa-miR-145	SRPRB	1	1	1	3
hsa-miR-145	PCTP	1	1	1	3
hsa-miR-145	FAM108C1	1	1	1	3
hsa-miR-145	C9orf80	1	1	1	3
hsa-miR-145	PRUNE	1	1	1	3
hsa-miR-145	C6orf115	1	1	1	3
hsa-miR-145	BCAT1	1	1	1	3
hsa-miR-145	MAP4K2	1	1	1	3
hsa-miR-145	RABIF	1	1	1	3
hsa-miR-145	RAD23B	1	1	1	3
hsa-miR-145	RAD51	1	1	1	3
hsa-miR-145	RAD51L1	1	1	1	3
hsa-miR-145	RAG1	1	1	1	3
hsa-miR-145	RAP2A	1	1	1	3
hsa-miR-145	RAP2B	1	1	1	3
hsa-miR-145	RASA1	1	1	1	3
hsa-miR-145	NTN4	1	1	1	3
hsa-miR-145	SENP2	1	1	1	3
hsa-miR-145	REV3L	1	1	1	3
hsa-miR-145	RFX2	1	1	1	3
hsa-miR-145	RFX4	1	1	1	3
hsa-miR-145	ACTB	1	1	1	3
hsa-miR-145	RGS7	1	1	1	3
hsa-miR-145	EDA2R	1	1	1	3
hsa-miR-145	BACH2	1	1	1	3
hsa-miR-145	PPCDC	1	1	1	3
hsa-miR-145	RINT1	1	1	1	3
hsa-miR-145	ABCE1	1	1	1	3
hsa-miR-145	BCR	1	1	1	3
hsa-miR-145	LOC619208	1	1	1	3
hsa-miR-145	RPS6KA3	1	1	1	3
hsa-miR-145	RPS6KB1	1	1	1	3
hsa-miR-145	RREB1	1	1	1	3
hsa-miR-145	BDKRB2	1	1	1	3
hsa-miR-145	RTKN	1	1	1	3
hsa-miR-145	ATXN1	1	1	1	3
hsa-miR-145	ATXN2	1	1	1	3
hsa-miR-145	SCN2A	1	1	1	3
hsa-miR-145	SCN3A	1	1	1	3
hsa-miR-145	CCL17	1	1	1	3
hsa-miR-145	CCL25	1	1	1	3
hsa-miR-145	ABHD4	1	1	1	3
hsa-miR-145	MRPL17	1	1	1	3
hsa-miR-145	PKNOX2	1	1	1	3
hsa-miR-145	SH2D4A	1	1	1	3
hsa-miR-145	NAPB	1	1	1	3
hsa-miR-145	GPSM3	1	1	1	3
hsa-miR-145	PRDM15	1	1	1	3
hsa-miR-145	EPB41L4A	1	1	1	3
hsa-miR-145	ABCG4	1	1	1	3
hsa-miR-145	NECAB1	1	1	1	3
hsa-miR-145	PDLIM2	1	1	1	3
hsa-miR-145	PAPD5	1	1	1	3
hsa-miR-145	DKFZP686E2158	1	1	1	3
hsa-miR-145	XPO4	1	1	1	3
hsa-miR-145	NFKBIZ	1	1	1	3
hsa-miR-145	MPP5	1	1	1	3
hsa-miR-145	CENTD3	1	1	1	3
hsa-miR-145	SGCB	1	1	1	3
hsa-miR-145	SGCD	1	1	1	3
hsa-miR-145	GIGYF1	1	1	1	3
hsa-miR-145	GORASP1	1	1	1	3
hsa-miR-145	ACBD3	1	1	1	3
hsa-miR-145	FNDC3B	1	1	1	3
hsa-miR-145	CRTC3	1	1	1	3
hsa-miR-145	GINS3	1	1	1	3
hsa-miR-145	TBC1D15	1	1	1	3
hsa-miR-145	DDX31	1	1	1	3
hsa-miR-145	USP46	1	1	1	3
hsa-miR-145	CDCP1	1	1	1	3
hsa-miR-145	PCDH20	1	1	1	3
hsa-miR-145	BCL11B	1	1	1	3
hsa-miR-145	SKP1	1	1	1	3
hsa-miR-145	SKP1	1	1	1	3
hsa-miR-145	SLA	1	1	1	3
hsa-miR-145	SLAMF1	1	1	1	3
hsa-miR-145	SLC1A1	1	1	1	3
hsa-miR-145	REEP1	1	1	1	3
hsa-miR-145	SLC1A2	1	1	1	3
hsa-miR-145	PFTK2	1	1	1	3
hsa-miR-145	SLC1A4	1	1	1	3
hsa-miR-145	UPF3A	1	1	1	3
hsa-miR-145	SLC2A2	1	1	1	3
hsa-miR-145	SPATS2	1	1	1	3
hsa-miR-145	SLC5A3	1	1	1	3
hsa-miR-145	UBE2Z	1	1	1	3
hsa-miR-145	SLC7A1	1	1	1	3
hsa-miR-145	SLC7A2	1	1	1	3
hsa-miR-145	SLC8A3	1	1	1	3
hsa-miR-145	SLC11A1	1	1	1	3
hsa-miR-145	BMP8B	1	1	1	3
hsa-miR-145	SLCO1A2	1	1	1	3
hsa-miR-145	SLC22A3	1	1	1	3
hsa-miR-145	SLC22A5	1	1	1	3
hsa-miR-145	SLN	1	1	1	3
hsa-miR-145	HLTF	1	1	1	3
hsa-miR-145	HLTF	1	1	1	3
hsa-miR-145	ZBTB10	1	1	1	3
hsa-miR-145	LYNX1	1	1	1	3
hsa-miR-145	FSCN1	1	1	1	3
hsa-miR-145	BNIP3	1	1	1	3
hsa-miR-145	SNX1	1	1	1	3
hsa-miR-145	SNTB2	1	1	1	3
hsa-miR-145	SOX4	1	1	1	3
hsa-miR-145	SOX9	1	1	1	3
hsa-miR-145	SOX11	1	1	1	3
hsa-miR-145	SRD5A2	1	1	1	3
hsa-miR-145	SRI	1	1	1	3
hsa-miR-145	AKR1D1	1	1	1	3
hsa-miR-145	SRP9	1	1	1	3
hsa-miR-145	SRP9	1	1	1	3
hsa-miR-145	SS18	1	1	1	3
hsa-miR-145	STC1	1	1	1	3
hsa-miR-145	ELOVL4	1	1	1	3
hsa-miR-145	KLF5	1	1	1	3
hsa-miR-145	CNTN2	1	1	1	3
hsa-miR-145	TBX5	1	1	1	3
hsa-miR-145	TBX15	1	1	1	3
hsa-miR-145	C2orf3	1	1	1	3
hsa-miR-145	TEAD1	1	1	1	3
hsa-miR-145	TEGT	1	1	1	3
hsa-miR-145	NR2F2	1	1	1	3
hsa-miR-145	TFE3	1	1	1	3
hsa-miR-145	TGFBR1	1	1	1	3
hsa-miR-145	TGFBR2	1	1	1	3
hsa-miR-145	TJP1	1	1	1	3
hsa-miR-145	TLE4	1	1	1	3
hsa-miR-145	TLOC1	1	1	1	3
hsa-miR-145	ACTG1	1	1	1	3
hsa-miR-145	TMEM1	1	1	1	3
hsa-miR-145	TMOD1	1	1	1	3
hsa-miR-145	TNFAIP2	1	1	1	3
hsa-miR-145	TNNI1	1	1	1	3
hsa-miR-145	TOP3A	1	1	1	3
hsa-miR-145	TPD52	1	1	1	3
hsa-miR-145	TRAF1	1	1	1	3
hsa-miR-145	TRPC6	1	1	1	3
hsa-miR-145	TRPM2	1	1	1	3
hsa-miR-145	TRPS1	1	1	1	3
hsa-miR-145	TSHR	1	1	1	3
hsa-miR-145	C5AR1	1	1	1	3
hsa-miR-145	TUFT1	1	1	1	3
hsa-miR-145	TNFSF4	1	1	1	3
hsa-miR-145	C7	1	1	1	3
hsa-miR-145	TYRO3	1	1	1	3
hsa-miR-145	C8A	1	1	1	3
hsa-miR-145	UBE2G2	1	1	1	3
hsa-miR-145	UBTF	1	1	1	3
hsa-miR-145	UPK1B	1	1	1	3
hsa-miR-145	UTX	1	1	1	3
hsa-miR-145	UTY	1	1	1	3
hsa-miR-145	UVRAG	1	1	1	3
hsa-miR-145	VDR	1	1	1	3
hsa-miR-145	C11orf9	1	1	1	3
hsa-miR-145	WHSC1	1	1	1	3
hsa-miR-145	WRB	1	1	1	3
hsa-miR-145	XPA	1	1	1	3
hsa-miR-145	LOC751071	1	1	1	3
hsa-miR-145	YES1	1	1	1	3
hsa-miR-145	C18orf1	1	1	1	3
hsa-miR-145	ZFP36	1	1	1	3
hsa-miR-145	ZFP161	1	1	1	3
hsa-miR-145	ZNF2	1	1	1	3
hsa-miR-145	ZNF711	1	1	1	3
hsa-miR-145	ZNF708	1	1	1	3
hsa-miR-145	ZNF43	1	1	1	3
hsa-miR-145	ZNF124	1	1	1	3
hsa-miR-145	ZNF138	1	1	1	3
hsa-miR-145	PCGF2	1	1	1	3
hsa-miR-145	VEZF1	1	1	1	3
hsa-miR-145	ZNF208	1	1	1	3
hsa-miR-145	PRDM2	1	1	1	3
hsa-miR-145	DNALI1	1	1	1	3
hsa-miR-145	LAPTM5	1	1	1	3
hsa-miR-145	CACNB2	1	1	1	3
hsa-miR-145	BTG2	1	1	1	3
hsa-miR-145	FZD5	1	1	1	3
hsa-miR-145	SLC25A20	1	1	1	3
hsa-miR-145	OTUB2	1	1	1	3
hsa-miR-145	DDX54	1	1	1	3
hsa-miR-145	DSCC1	1	1	1	3
hsa-miR-145	C11orf48	1	1	1	3
hsa-miR-145	CARD14	1	1	1	3
hsa-miR-145	ALDH5A1	1	1	1	3
hsa-miR-145	ATAD4	1	1	1	3
hsa-miR-145	BRCC3	1	1	1	3
hsa-miR-145	GCC1	1	1	1	3
hsa-miR-145	C10orf76	1	1	1	3
hsa-miR-145	LASS4	1	1	1	3
hsa-miR-145	CCNJL	1	1	1	3
hsa-miR-145	ARMC7	1	1	1	3
hsa-miR-145	C1orf108	1	1	1	3
hsa-miR-145	SMC6	1	1	1	3
hsa-miR-145	C22orf29	1	1	1	3
hsa-miR-145	ZMAT4	1	1	1	3
hsa-miR-145	NSUN7	1	1	1	3
hsa-miR-145	ASB13	1	1	1	3
hsa-miR-145	ARHGAP28	1	1	1	3
hsa-miR-145	QSER1	1	1	1	3
hsa-miR-145	SGK269	1	1	1	3
hsa-miR-145	PIP4K2C	1	1	1	3
hsa-miR-145	NEK11	1	1	1	3
hsa-miR-145	MAP9	1	1	1	3
hsa-miR-145	DNAJB14	1	1	1	3
hsa-miR-145	SVEP1	1	1	1	3
hsa-miR-145	TTC26	1	1	1	3
hsa-miR-145	PSCA	1	1	1	3
hsa-miR-145	C12orf30	1	1	1	3
hsa-miR-145	SEMA6D	1	1	1	3
hsa-miR-145	SEMA6D	1	1	1	3
hsa-miR-145	ZFP2	1	1	1	3
hsa-miR-145	VCPIP1	1	1	1	3
hsa-miR-145	NR4A3	1	1	1	3
hsa-miR-145	SIKE	1	1	1	3
hsa-miR-145	UXS1	1	1	1	3
hsa-miR-145	NARG1	1	1	1	3
hsa-miR-145	MYCT1	1	1	1	3
hsa-miR-145	C16orf59	1	1	1	3
hsa-miR-145	NAT13	1	1	1	3
hsa-miR-145	KIAA1539	1	1	1	3
hsa-miR-145	C2orf44	1	1	1	3
hsa-miR-145	PDGFD	1	1	1	3
hsa-miR-145	CPEB4	1	1	1	3
hsa-miR-145	DNAJC5	1	1	1	3
hsa-miR-145	SLC19A3	1	1	1	3
hsa-miR-145	LY6G5C	1	1	1	3
hsa-miR-145	LIMD2	1	1	1	3
hsa-miR-145	ZNF436	1	1	1	3
hsa-miR-145	SH3BP5L	1	1	1	3
hsa-miR-145	JHDM1D	1	1	1	3
hsa-miR-145	SETD7	1	1	1	3
hsa-miR-145	KIAA1715	1	1	1	3
hsa-miR-145	TUBB1	1	1	1	3
hsa-miR-145	GPR68	1	1	1	3
hsa-miR-145	C1orf21	1	1	1	3
hsa-miR-145	FAM130A1	1	1	1	3
hsa-miR-145	SNX27	1	1	1	3
hsa-miR-145	ACSBG2	1	1	1	3
hsa-miR-145	MAP1LC3B	1	1	1	3
hsa-miR-145	CAMK2D	1	1	1	3
hsa-miR-145	CAMK2D	1	1	1	3
hsa-miR-145	PPP1R14C	1	1	1	3
hsa-miR-145	TRIM7	1	1	1	3
hsa-miR-145	TRIM7	1	1	1	3
hsa-miR-145	NUAK2	1	1	1	3
hsa-miR-145	VANGL1	1	1	1	3
hsa-miR-145	SBF2	1	1	1	3
hsa-miR-145	SPRY4	1	1	1	3
hsa-miR-145	FAHD1	1	1	1	3
hsa-miR-145	NCOA3	1	1	1	3
hsa-miR-145	CHAF1B	1	1	1	3
hsa-miR-145	FZD4	1	1	1	3
hsa-miR-145	FZD7	1	1	1	3
hsa-miR-145	ADPGK	1	1	1	3
hsa-miR-145	SLC25A31	1	1	1	3
hsa-miR-145	CASP2	1	1	1	3
hsa-miR-145	CASP2	1	1	1	3
hsa-miR-145	RASSF5	1	1	1	3
hsa-miR-145	RASSF5	1	1	1	3
hsa-miR-145	AMMECR1L	1	1	1	3
hsa-miR-145	CCDC3	1	1	1	3
hsa-miR-145	TLN2	1	1	1	3
hsa-miR-145	CD99L2	1	1	1	3
hsa-miR-145	SH3BGRL2	1	1	1	3
hsa-miR-145	CRISPLD2	1	1	1	3
hsa-miR-145	ITCH	1	1	1	3
hsa-miR-145	KLF16	1	1	1	3
hsa-miR-145	GPR61	1	1	1	3
hsa-miR-145	STK40	1	1	1	3
hsa-miR-145	TSSK1B	1	1	1	3
hsa-miR-145	TMPRSS13	1	1	1	3
hsa-miR-145	EMILIN2	1	1	1	3
hsa-miR-145	SPOP	1	1	1	3
hsa-miR-145	SLC10A7	1	1	1	3
hsa-miR-145	TAGLN2	1	1	1	3
hsa-miR-145	USP44	1	1	1	3
hsa-miR-145	EEA1	1	1	1	3
hsa-miR-145	ZNRF3	1	1	1	3
hsa-miR-145	TOMM40L	1	1	1	3
hsa-miR-145	MLSTD2	1	1	1	3
hsa-miR-145	SLITRK6	1	1	1	3
hsa-miR-145	TMEM117	1	1	1	3
hsa-miR-145	PSD2	1	1	1	3
hsa-miR-145	CAMKK1	1	1	1	3
hsa-miR-145	CHCHD5	1	1	1	3
hsa-miR-145	MGC13057	1	1	1	3
hsa-miR-145	ING5	1	1	1	3
hsa-miR-145	C12orf31	1	1	1	3
hsa-miR-145	CASP10	1	1	1	3
hsa-miR-145	TMEM107	1	1	1	3
hsa-miR-145	ELOF1	1	1	1	3
hsa-miR-145	ABLIM2	1	1	1	3
hsa-miR-145	BTBD12	1	1	1	3
hsa-miR-145	MEGF11	1	1	1	3
hsa-miR-145	MEGF10	1	1	1	3
hsa-miR-145	KIAA1853	1	1	1	3
hsa-miR-145	KBTBD8	1	1	1	3
hsa-miR-145	ATRN	1	1	1	3
hsa-miR-145	C6orf168	1	1	1	3
hsa-miR-145	ZBTB37	1	1	1	3
hsa-miR-145	KLF11	1	1	1	3
hsa-miR-145	HIATL1	1	1	1	3
hsa-miR-145	CCDC62	1	1	1	3
hsa-miR-145	UNC119B	1	1	1	3
hsa-miR-145	MFSD9	1	1	1	3
hsa-miR-145	TRIM52	1	1	1	3
hsa-miR-145	CCDC142	1	1	1	3
hsa-miR-145	HAVCR2	1	1	1	3
hsa-miR-145	ZBTB45	1	1	1	3
hsa-miR-145	ADO	1	1	1	3
hsa-miR-145	TBRG1	1	1	1	3
hsa-miR-145	C9orf100	1	1	1	3
hsa-miR-145	SLC35B4	1	1	1	3
hsa-miR-145	ZNF587	1	1	1	3
hsa-miR-145	FAM104A	1	1	1	3
hsa-miR-145	SERAC1	1	1	1	3
hsa-miR-145	PRPF38A	1	1	1	3
hsa-miR-145	CGNL1	1	1	1	3
hsa-miR-145	ENC1	1	1	1	3
hsa-miR-145	IKBKAP	1	1	1	3
hsa-miR-145	ALG2	1	1	1	3
hsa-miR-145	PPFIA3	1	1	1	3
hsa-miR-145	C6orf114	1	1	1	3
hsa-miR-145	ZIC5	1	1	1	3
hsa-miR-145	FHDC1	1	1	1	3
hsa-miR-145	SSH2	1	1	1	3
hsa-miR-145	SELI	1	1	1	3
hsa-miR-145	CDC14B	1	1	1	3
hsa-miR-145	PRPF18	1	1	1	3
hsa-miR-145	PDXK	1	1	1	3
hsa-miR-145	RRP1	1	1	1	3
hsa-miR-145	CAV2	1	1	1	3
hsa-miR-145	CAV2	1	1	1	3
hsa-miR-145	GTPBP10	1	1	1	3
hsa-miR-145	RUNX3	1	1	1	3
hsa-miR-145	CBFB	1	1	1	3
hsa-miR-145	IRS2	1	1	1	3
hsa-miR-145	CBL	1	1	1	3
hsa-miR-145	SLC4A4	1	1	1	3
hsa-miR-145	VAMP4	1	1	1	3
hsa-miR-145	HYAL2	1	1	1	3
hsa-miR-145	PNPT1	1	1	1	3
hsa-miR-145	MBTPS1	1	1	1	3
hsa-miR-145	ADAM19	1	1	1	3
hsa-miR-145	TNFRSF10B	1	1	1	3
hsa-miR-145	SUCLG1	1	1	1	3
hsa-miR-145	WDR22	1	1	1	3
hsa-miR-145	NRP2	1	1	1	3
hsa-miR-145	ALKBH1	1	1	1	3
hsa-miR-145	DDEF2	1	1	1	3
hsa-miR-145	LDB1	1	1	1	3
hsa-miR-145	SYNJ1	1	1	1	3
hsa-miR-145	SLC5A6	1	1	1	3
hsa-miR-145	PRPF4B	1	1	1	3
hsa-miR-145	BCL10	1	1	1	3
hsa-miR-145	BSN	1	1	1	3
hsa-miR-145	PHOX2B	1	1	1	3
hsa-miR-145	SKAP2	1	1	1	3
hsa-miR-145	NAV3	1	1	1	3
hsa-miR-145	NAV2	1	1	1	3
hsa-miR-145	C3orf15	1	1	1	3
hsa-miR-145	TMEM116	1	1	1	3
hsa-miR-145	PAPLN	1	1	1	3
hsa-miR-145	LIMD1	1	1	1	3
hsa-miR-145	PHLDB2	1	1	1	3
hsa-miR-145	HS6ST2	1	1	1	3
hsa-miR-145	MPZL1	1	1	1	3
hsa-miR-145	MPZL1	1	1	1	3
hsa-miR-145	RNF8	1	1	1	3
hsa-miR-145	RNF8	1	1	1	3
hsa-miR-145	SLC7A6	1	1	1	3
hsa-miR-145	PAPSS2	1	1	1	3
hsa-miR-145	CLDN10	1	1	1	3
hsa-miR-145	HN1L	1	1	1	3
hsa-miR-145	IL33	1	1	1	3
hsa-miR-145	ACVR1B	1	1	1	3
hsa-miR-145	MTMR4	1	1	1	3
hsa-miR-145	CD1D	1	1	1	3
hsa-miR-145	SLC16A3	1	1	1	3
hsa-miR-145	BTF3L4	1	1	1	3
hsa-miR-145	NEURL	1	1	1	3
hsa-miR-145	ZNF830	1	1	1	3
hsa-miR-145	SYT12	1	1	1	3
hsa-miR-145	YTHDC1	1	1	1	3
hsa-miR-145	FAM55C	1	1	1	3
hsa-miR-145	DDX21	1	1	1	3
hsa-miR-145	DEDD	1	1	1	3
hsa-miR-145	ACVR2A	1	1	1	3
hsa-miR-145	LARGE	1	1	1	3
hsa-miR-145	VAPB	1	1	1	3
hsa-miR-145	VAPA	1	1	1	3
hsa-miR-145	UBTD2	1	1	1	3
hsa-miR-145	PCDH21	1	1	1	3
hsa-miR-145	LMBRD2	1	1	1	3
hsa-miR-145	CD6	1	1	1	3
hsa-miR-145	SCYL1BP1	1	1	1	3
hsa-miR-145	SPSB4	1	1	1	3
hsa-miR-145	PSCD1	1	1	1	3
hsa-miR-145	DTD1	1	1	1	3
hsa-miR-145	ZBTB47	1	1	1	3
hsa-miR-145	ACVR2B	1	1	1	3
hsa-miR-145	NT5C1B	1	1	1	3
hsa-miR-145	MMP20	1	1	1	3
hsa-miR-145	MRFAP1	1	1	1	3
hsa-miR-145	ZFYVE9	1	1	1	3
hsa-miR-145	NRXN1	1	1	1	3
hsa-miR-145	CIAO1	1	1	1	3
hsa-miR-145	QKI	1	1	1	3
hsa-miR-145	QKI	1	1	1	3
hsa-miR-145	ARHGEF6	1	1	1	3
hsa-miR-145	RASAL2	1	1	1	3
hsa-miR-145	CHST3	1	1	1	3
hsa-miR-145	CABP1	1	1	1	3
hsa-miR-145	ONECUT2	1	1	1	3
hsa-miR-145	SCARB2	1	1	1	3
hsa-miR-145	PMPCB	1	1	1	3
hsa-miR-145	TBPL1	1	1	1	3
hsa-miR-145	BAG4	1	1	1	3
hsa-miR-145	GTPBP1	1	1	1	3
hsa-miR-145	CD40	1	1	1	3
hsa-miR-145	CD40	1	1	1	3
hsa-miR-145	CREB5	1	1	1	3
hsa-miR-145	AKAP12	1	1	1	3
hsa-miR-145	CD44	1	1	1	3
hsa-miR-145	CD44	1	1	1	3
hsa-miR-145	RNF14	1	1	1	3
hsa-miR-145	CD47	1	1	1	3
hsa-miR-145	CD47	1	1	1	3
hsa-miR-145	RIN1	1	1	1	3
hsa-miR-145	NCOR2	1	1	1	3
hsa-miR-145	ARHGEF10	1	1	1	3
hsa-miR-145	SH3PXD2A	1	1	1	3
hsa-miR-145	GCC2	1	1	1	3
hsa-miR-145	HS2ST1	1	1	1	3
hsa-miR-145	LPIN2	1	1	1	3
hsa-miR-145	SLC25A44	1	1	1	3
hsa-miR-145	CLINT1	1	1	1	3
hsa-miR-145	VGLL4	1	1	1	3
hsa-miR-145	RAPGEF2	1	1	1	3
hsa-miR-145	CD72	1	1	1	3
hsa-miR-145	KIAA0355	1	1	1	3
hsa-miR-145	HDAC4	1	1	1	3
hsa-miR-145	RASSF2	1	1	1	3
hsa-miR-145	BCLAF1	1	1	1	3
hsa-miR-145	TM9SF4	1	1	1	3
hsa-miR-145	RIMS3	1	1	1	3
hsa-miR-145	SERTAD2	1	1	1	3
hsa-miR-145	TATDN2	1	1	1	3
hsa-miR-145	TOMM20	1	1	1	3
hsa-miR-145	ELMO1	1	1	1	3
hsa-miR-145	KIAA0319	1	1	1	3
hsa-miR-145	MAGI2	1	1	1	3
hsa-miR-145	KIAA0317	1	1	1	3
hsa-miR-145	ZC3H11A	1	1	1	3
hsa-miR-145	DDX46	1	1	1	3
hsa-miR-145	NUAK1	1	1	1	3
hsa-miR-145	SRGAP3	1	1	1	3
hsa-miR-145	DENND4B	1	1	1	3
hsa-miR-145	SUPT7L	1	1	1	3
hsa-miR-145	ARNT2	1	1	1	3
hsa-miR-145	PAN2	1	1	1	3
hsa-miR-145	LPGAT1	1	1	1	3
hsa-miR-145	SLC23A2	1	1	1	3
hsa-miR-145	TNFSF15	1	1	1	3
hsa-miR-145	THRAP3	1	1	1	3
hsa-miR-145	MED13	1	1	1	3
hsa-miR-145	NR1D2	1	1	1	3
hsa-miR-145	SLC12A6	1	1	1	3
hsa-miR-145	AKAP9	1	1	1	3
hsa-miR-145	MPZL2	1	1	1	3
hsa-miR-145	APPBP2	1	1	1	3
hsa-miR-145	ARL6IP5	1	1	1	3
hsa-miR-145	SLC34A2	1	1	1	3
hsa-miR-145	MXD4	1	1	1	3
hsa-miR-145	CORIN	1	1	1	3
hsa-miR-145	CFTR	1	1	1	3
hsa-miR-145	SEC24A	1	1	1	3
hsa-miR-145	FRS2	1	1	1	3
hsa-miR-145	PDE10A	1	1	1	3
hsa-miR-145	LILRB1	1	1	1	3
hsa-miR-145	AP3M2	1	1	1	3
hsa-miR-145	BVES	1	1	1	3
hsa-miR-145	BAZ2A	1	1	1	3
hsa-miR-145	SEC63	1	1	1	3
hsa-miR-145	CASC4	1	1	1	3
hsa-miR-145	U2AF2	1	1	1	3
hsa-miR-145	SLC2A13	1	1	1	3
hsa-miR-145	CSMD3	1	1	1	3
hsa-miR-145	KLHL32	1	1	1	3
hsa-miR-145	OSBPL1A	1	1	1	3
hsa-miR-145	SLC26A9	1	1	1	3
hsa-miR-145	CENTD1	1	1	1	3
hsa-miR-145	CCDC43	1	1	1	3
hsa-miR-145	C1orf83	1	1	1	3
hsa-miR-145	KLHDC7A	1	1	1	3
hsa-miR-145	COL4A3	1	1	1	3
hsa-miR-145	TMEM178	1	1	1	3
hsa-miR-145	COL19A1	1	1	1	3
hsa-miR-145	CP	1	1	1	3
hsa-miR-145	TMEM139	1	1	1	3
hsa-miR-145	TMEM86A	1	1	1	3
hsa-miR-145	KRT80	1	1	1	3
hsa-miR-145	KRT80	1	1	1	3
hsa-miR-145	CSTF3	1	1	1	3
hsa-miR-145	GLIS1	1	1	1	3
hsa-miR-145	RC3H1	1	1	1	3
hsa-miR-145	SH3D19	1	1	1	3
hsa-miR-145	AMOTL1	1	1	1	3
hsa-miR-145	VPS13B	1	1	1	3
hsa-miR-145	ZXDB	1	1	1	3
hsa-miR-145	ZNF100	1	1	1	3
hsa-miR-145	CABP7	1	1	1	3
hsa-miR-145	WDR69	1	1	1	3
hsa-miR-145	OXER1	1	1	1	3
hsa-miR-145	XIRP1	1	1	1	3
hsa-miR-145	ABAT	1	1	1	3
hsa-miR-145	DPP4	1	1	1	3
hsa-miR-145	C10orf72	1	1	1	3
hsa-miR-145	EIF5	1	1	1	3
hsa-miR-145	ZNF626	1	1	1	3
hsa-miR-145	CC2D1B	1	1	1	3
hsa-miR-145	EYA3	1	1	1	3
hsa-miR-145	FANCC	1	1	1	3
hsa-miR-145	FGF5	1	1	1	3
hsa-miR-145	CPEB3	1	1	1	3
hsa-miR-145	NLGN1	1	1	1	3
hsa-miR-145	TRAK1	1	1	1	3
hsa-miR-145	HABP4	1	1	1	3
hsa-miR-145	RAB18	1	1	1	3
hsa-miR-145	DAAM1	1	1	1	3
hsa-miR-145	GOLGA8A	1	1	1	3
hsa-miR-145	HECW1	1	1	1	3
hsa-miR-145	SWAP70	1	1	1	3
hsa-miR-145	ERC1	1	1	1	3
hsa-miR-145	ATP10B	1	1	1	3
hsa-miR-145	LARP5	1	1	1	3
hsa-miR-145	UBXD2	1	1	1	3
hsa-miR-145	ZC3H4	1	1	1	3
hsa-miR-145	FLT3	1	1	1	3
hsa-miR-145	PLCL2	1	1	1	3
hsa-miR-145	ARHGEF9	1	1	1	3
hsa-miR-145	KIAA0746	1	1	1	3
hsa-miR-145	ATP11A	1	1	1	3
hsa-miR-145	ATP11A	1	1	1	3
hsa-miR-145	HISPPD1	1	1	1	3
hsa-miR-145	MCF2L	1	1	1	3
hsa-miR-145	TRIM2	1	1	1	3
hsa-miR-145	DMN	1	1	1	3
hsa-miR-145	DOCK9	1	1	1	3
hsa-miR-145	SRGAP2	1	1	1	3
hsa-miR-145	CRB1	1	1	1	3
hsa-miR-145	SLC7A8	1	1	1	3
hsa-miR-145	ZKSCAN5	1	1	1	3
hsa-miR-145	GABARAPL1	1	1	1	3
hsa-miR-145	FLRT1	1	1	1	3
hsa-miR-145	C20orf103	1	1	1	3
hsa-miR-145	FUT4	1	1	1	3
hsa-miR-145	GALNT1	1	1	1	3
hsa-miR-145	OSBPL3	1	1	1	3
hsa-miR-145	CNTNAP2	1	1	1	3
hsa-miR-145	APPL1	1	1	1	3
hsa-miR-145	HERC4	1	1	1	3
hsa-miR-145	STEAP2	1	1	1	3
hsa-miR-145	GHITM	1	1	1	3
hsa-miR-145	BLOC1S2	1	1	1	3
hsa-miR-145	MKX	1	1	1	3
hsa-miR-145	TTLL6	1	1	1	3
hsa-miR-145	LYPD5	1	1	1	3
hsa-miR-145	EPHA6	1	1	1	3
hsa-miR-145	RABL3	1	1	1	3
hsa-miR-145	FAM83H	1	1	1	3
hsa-miR-145	SCARA5	1	1	1	3
hsa-miR-145	GTF3C1	1	1	1	3
hsa-miR-145	PNMA3	1	1	1	3
hsa-miR-145	HLA-DOA	1	1	1	3
hsa-miR-145	APCS	1	1	1	3
hsa-miR-145	APOB	1	1	1	3
hsa-miR-145	LUZP2	1	1	1	3
hsa-miR-145	SPOPL	1	1	1	3
hsa-miR-145	KCNT2	1	1	1	3
hsa-miR-145	IGF1R	1	1	1	3
hsa-miR-145	ZNF445	1	1	1	3
hsa-miR-145	IL2RA	1	1	1	3
hsa-miR-145	TNPO1	1	1	1	3
hsa-miR-145	ARHGAP6	1	1	1	3
hsa-miR-145	HAPLN4	1	1	1	3
hsa-miR-145	SMAD3	1	1	1	3
hsa-miR-145	SMAD5	1	1	1	3
hsa-miR-145	MID1	1	1	1	3
hsa-miR-145	MMP16	1	1	1	3
hsa-miR-145	MTR	1	1	1	3
hsa-miR-145	MUC4	1	1	1	3
hsa-miR-145	NAP1L1	1	1	1	3
hsa-miR-145	NDUFB5	1	1	1	3
hsa-miR-145	NFIB	1	1	1	3
hsa-miR-145	NRCAM	1	1	1	3
hsa-miR-145	ATP2B1	1	1	1	3
hsa-miR-145	ATP2B1	1	1	1	3
hsa-miR-145	NTRK2	1	1	1	3
hsa-miR-145	NR4A2	1	1	1	3
hsa-miR-145	ORC2L	1	1	1	3
hsa-miR-145	OSBP	1	1	1	3
hsa-miR-145	PAK1	1	1	1	3
hsa-miR-145	NSDHL	1	1	1	3
hsa-miR-145	F11R	1	1	1	3
hsa-miR-145	SLMO2	1	1	1	3
hsa-miR-145	FAM108B1	1	1	1	3
hsa-miR-145	PHF20L1	1	1	1	3
hsa-miR-145	ZDHHC9	1	1	1	3
hsa-miR-145	NIN	1	1	1	3
hsa-miR-145	ZDHHC2	1	1	1	3
hsa-miR-145	PHF20	1	1	1	3
hsa-miR-145	WNT16	1	1	1	3
hsa-miR-145	HEMK1	1	1	1	3
hsa-miR-145	AMOTL2	1	1	1	3
hsa-miR-145	C1orf9	1	1	1	3
hsa-miR-145	HDAC7	1	1	1	3
hsa-miR-145	RAPGEF6	1	1	1	3
hsa-miR-145	ARID4B	1	1	1	3
hsa-miR-145	PKHD1	1	1	1	3
hsa-miR-145	CLIC5	1	1	1	3
hsa-miR-145	PLOD2	1	1	1	3
hsa-miR-145	ATP6AP1	1	1	1	3
hsa-miR-145	CSNK1G1	1	1	1	3
hsa-miR-145	XRN1	1	1	1	3
hsa-miR-145	RNF186	1	1	1	3
hsa-miR-145	INOC1	1	1	1	3
hsa-miR-145	FAM20A	1	1	1	3
hsa-miR-145	CASZ1	1	1	1	3
hsa-miR-145	C9orf95	1	1	1	3
hsa-miR-145	FBXO34	1	1	1	3
hsa-miR-145	ATG2B	1	1	1	3
hsa-miR-145	UBA6	1	1	1	3
hsa-miR-145	C14orf106	1	1	1	3
hsa-miR-145	YOD1	1	1	1	3
hsa-miR-145	PRCP	1	1	1	3
hsa-miR-145	ETNK1	1	1	1	3
hsa-miR-145	DDX60	1	1	1	3
hsa-miR-145	KIF21A	1	1	1	3
hsa-miR-145	PKIA	1	1	1	3
hsa-miR-145	FLJ10357	1	1	1	3
hsa-miR-145	IPO9	1	1	1	3
hsa-miR-145	ENAH	1	1	1	3
hsa-miR-145	EXOC2	1	1	1	3
hsa-miR-145	TEX15	1	1	1	3
hsa-miR-145	NPDC1	1	1	1	3
hsa-miR-145	UGCGL1	1	1	1	3
hsa-miR-145	CAMK1D	1	1	1	3
hsa-miR-145	SMURF1	1	1	1	3
hsa-miR-145	ATP8B2	1	1	1	3
hsa-miR-145	HEG1	1	1	1	3
hsa-miR-145	KCNT1	1	1	1	3
hsa-miR-145	CACHD1	1	1	1	3
hsa-miR-145	KIAA1598	1	1	1	3
hsa-miR-145	KIAA1598	1	1	1	3
hsa-miR-145	RAD1	1	1	1	3
hsa-miR-145	PEX19	1	1	1	3
hsa-miR-145	RBM25	1	1	1	3
hsa-miR-145	RASA2	1	1	1	3
hsa-miR-145	RFX3	1	1	1	3
hsa-miR-145	RGS12	1	1	1	3
hsa-miR-145	CLIP1	1	1	1	3
hsa-miR-145	SORT1	1	1	1	3
hsa-miR-145	ATXN7	1	1	1	3
hsa-miR-145	PRDM15	1	1	1	3
hsa-miR-145	ZFP106	1	1	1	3
hsa-miR-145	CREB3L2	1	1	1	3
hsa-miR-145	IPPK	1	1	1	3
hsa-miR-145	BMP1	1	1	1	3
hsa-miR-145	RAPH1	1	1	1	3
hsa-miR-145	RAPH1	1	1	1	3
hsa-miR-145	BMPR2	1	1	1	3
hsa-miR-145	T	1	1	1	3
hsa-miR-145	ADAM17	1	1	1	3
hsa-miR-145	TAT	1	1	1	3
hsa-miR-145	TCEA3	1	1	1	3
hsa-miR-145	TGM4	1	1	1	3
hsa-miR-145	THPO	1	1	1	3
hsa-miR-145	TLL2	1	1	1	3
hsa-miR-145	VCAM1	1	1	1	3
hsa-miR-145	WHSC1	1	1	1	3
hsa-miR-145	DAGLA	1	1	1	3
hsa-miR-145	ZNF37A	1	1	1	3
hsa-miR-145	ZNF202	1	1	1	3
hsa-miR-145	ZNF236	1	1	1	3
hsa-miR-145	ELOVL6	1	1	1	3
hsa-miR-145	FYCO1	1	1	1	3
hsa-miR-145	NKAIN1	1	1	1	3
hsa-miR-145	C15orf29	1	1	1	3
hsa-miR-145	FLJ14213	1	1	1	3
hsa-miR-145	MAP6D1	1	1	1	3
hsa-miR-145	ERMP1	1	1	1	3
hsa-miR-145	WWC2	1	1	1	3
hsa-miR-145	PIF1	1	1	1	3
hsa-miR-145	STAM	1	1	1	3
hsa-miR-145	CUL5	1	1	1	3
hsa-miR-145	SLC38A1	1	1	1	3
hsa-miR-145	CAMK2D	1	1	1	3
hsa-miR-145	RNF170	1	1	1	3
hsa-miR-145	FAHD1	1	1	1	3
hsa-miR-145	SMC1A	1	1	1	3
hsa-miR-145	CAPZB	1	1	1	3
hsa-miR-145	ARHGAP24	1	1	1	3
hsa-miR-145	GRWD1	1	1	1	3
hsa-miR-145	C5orf21	1	1	1	3
hsa-miR-145	RAB11FIP4	1	1	1	3
hsa-miR-145	ABLIM2	1	1	1	3
hsa-miR-145	CCDC62	1	1	1	3
hsa-miR-145	FBXL10	1	1	1	3
hsa-miR-145	FBXL10	1	1	1	3
hsa-miR-145	SFT2D3	1	1	1	3
hsa-miR-145	RGS5	1	1	1	3
hsa-miR-145	JUB	1	1	1	3
hsa-miR-145	CGGBP1	1	1	1	3
hsa-miR-145	DIXDC1	1	1	1	3
hsa-miR-145	CBFB	1	1	1	3
hsa-miR-145	FPGT	1	1	1	3
hsa-miR-145	CREG1	1	1	1	3
hsa-miR-145	IL18R1	1	1	1	3
hsa-miR-145	NRP1	1	1	1	3
hsa-miR-145	CCND2	1	1	1	3
hsa-miR-145	UMODL1	1	1	1	3
hsa-miR-145	NAV1	1	1	1	3
hsa-miR-145	C9orf140	1	1	1	3
hsa-miR-145	EMILIN3	1	1	1	3
hsa-miR-145	FMNL3	1	1	1	3
hsa-miR-145	CCDC149	1	1	1	3
hsa-miR-145	ACBD5	1	1	1	3
hsa-miR-145	DYRK1B	1	1	1	3
hsa-miR-145	MYOZ3	1	1	1	3
hsa-miR-145	DSEL	1	1	1	3
hsa-miR-145	LRAT	1	1	1	3
hsa-miR-145	ACPL2	1	1	1	3
hsa-miR-145	CACNA2D2	1	1	1	3
hsa-miR-145	MED14	1	1	1	3
hsa-miR-145	UBE4A	1	1	1	3
hsa-miR-145	LPXN	1	1	1	3
hsa-miR-145	CD80	1	1	1	3
hsa-miR-145	MAP4K4	1	1	1	3
hsa-miR-145	HOMER2	1	1	1	3
hsa-miR-145	SH3BP5	1	1	1	3
hsa-miR-145	DZIP3	1	1	1	3
hsa-miR-145	SLK	1	1	1	3
hsa-miR-145	KIAA0152	1	1	1	3
hsa-miR-145	TBC1D5	1	1	1	3
hsa-miR-145	NUPL1	1	1	1	3
hsa-miR-145	ZBTB24	1	1	1	3
hsa-miR-145	CDC27	1	1	1	3
hsa-miR-145	PDCD6IP	1	0	1	2
hsa-miR-145	BCL2L11	1	0	1	2
hsa-miR-145	GNE	1	1	0	2
hsa-miR-145	SCAMP3	1	0	1	2
hsa-miR-145	ACTR2	1	0	1	2
hsa-miR-145	TSPAN5	1	1	0	2
hsa-miR-145	CDH15	0	1	1	2
hsa-miR-145	OPTN	1	1	0	2
hsa-miR-145	AKAP9	1	0	1	2
hsa-miR-145	ODZ1	1	0	1	2
hsa-miR-145	RNF41	1	1	0	2
hsa-miR-145	TRIM13	1	1	0	2
hsa-miR-145	USPL1	1	1	0	2
hsa-miR-145	CDK6	1	0	1	2
hsa-miR-145	CD96	1	0	1	2
hsa-miR-145	RCAN2	1	1	0	2
hsa-miR-145	GPHN	1	0	1	2
hsa-miR-145	GLYAT	1	1	0	2
hsa-miR-145	SRRM1	1	1	0	2
hsa-miR-145	NET1	1	0	1	2
hsa-miR-145	EFS	1	1	0	2
hsa-miR-145	LILRB2	1	0	1	2
hsa-miR-145	RTN3	1	0	1	2
hsa-miR-145	LANCL1	1	0	1	2
hsa-miR-145	MRVI1	0	1	1	2
hsa-miR-145	ABCA8	1	1	0	2
hsa-miR-145	BTN2A2	1	0	1	2
hsa-miR-145	ATP8A1	1	0	1	2
hsa-miR-145	ARIH2	1	1	0	2
hsa-miR-145	IFI30	0	1	1	2
hsa-miR-145	VAV3	1	0	1	2
hsa-miR-145	ZNF238	1	1	0	2
hsa-miR-145	CAP1	1	1	0	2
hsa-miR-145	ENOX2	1	0	1	2
hsa-miR-145	SEMA4B	0	1	1	2
hsa-miR-145	RPP30	0	1	1	2
hsa-miR-145	ARFGEF2	0	1	1	2
hsa-miR-145	SORBS1	1	0	1	2
hsa-miR-145	SORBS1	1	0	1	2
hsa-miR-145	SORBS1	1	0	1	2
hsa-miR-145	SORBS1	1	0	1	2
hsa-miR-145	SORBS1	1	0	1	2
hsa-miR-145	SORBS1	1	0	1	2
hsa-miR-145	SMC2	1	0	1	2
hsa-miR-145	SMC2	1	0	1	2
hsa-miR-145	ERLIN1	1	0	1	2
hsa-miR-145	PDPN	1	1	0	2
hsa-miR-145	GAS2L1	1	1	0	2
hsa-miR-145	CAMKK2	1	1	0	2
hsa-miR-145	CAMKK2	1	1	0	2
hsa-miR-145	CUGBP2	0	1	1	2
hsa-miR-145	GNB5	1	0	1	2
hsa-miR-145	FUT9	0	1	1	2
hsa-miR-145	CFL2	1	0	1	2
hsa-miR-145	HBS1L	1	1	0	2
hsa-miR-145	NEU3	1	1	0	2
hsa-miR-145	PDE10A	1	0	1	2
hsa-miR-145	LILRB1	1	0	1	2
hsa-miR-145	LILRB1	1	0	1	2
hsa-miR-145	CEACAM7	1	1	0	2
hsa-miR-145	CEACAM8	1	1	0	2
hsa-miR-145	CPSF4	1	0	1	2
hsa-miR-145	PNPLA6	1	1	0	2
hsa-miR-145	APOBEC2	1	1	0	2
hsa-miR-145	STARD3	1	1	0	2
hsa-miR-145	TOMM34	0	1	1	2
hsa-miR-145	OS9	1	0	1	2
hsa-miR-145	OS9	1	0	1	2
hsa-miR-145	OS9	1	0	1	2
hsa-miR-145	IFI44L	0	1	1	2
hsa-miR-145	IL24	1	1	0	2
hsa-miR-145	B3GNT1	1	1	0	2
hsa-miR-145	CPSF6	0	1	1	2
hsa-miR-145	ABHD2	1	0	1	2
hsa-miR-145	CHD2	0	1	1	2
hsa-miR-145	C9orf7	1	1	0	2
hsa-miR-145	ADAMTS8	1	1	0	2
hsa-miR-145	BTN3A2	1	1	0	2
hsa-miR-145	PTPRT	1	0	1	2
hsa-miR-145	NUDT4	1	0	1	2
hsa-miR-145	LZTS1	1	1	0	2
hsa-miR-145	CHKA	1	1	0	2
hsa-miR-145	CHM	0	1	1	2
hsa-miR-145	AKAP13	1	1	0	2
hsa-miR-145	AKAP11	1	1	0	2
hsa-miR-145	PADI2	1	1	0	2
hsa-miR-145	GPR44	0	1	1	2
hsa-miR-145	PXMP4	1	0	1	2
hsa-miR-145	ATXN2L	1	1	0	2
hsa-miR-145	BTBD14B	1	1	0	2
hsa-miR-145	LYST	1	1	0	2
hsa-miR-145	CASC4	1	0	1	2
hsa-miR-145	GLCCI1	1	1	0	2
hsa-miR-145	U2AF2	1	0	1	2
hsa-miR-145	TRIM9	1	1	0	2
hsa-miR-145	PALM2	0	1	1	2
hsa-miR-145	EFHC1	0	1	1	2
hsa-miR-145	COP1	1	1	0	2
hsa-miR-145	BTBD9	0	1	1	2
hsa-miR-145	CSMD3	1	0	1	2
hsa-miR-145	CSMD3	1	0	1	2
hsa-miR-145	SLC25A25	1	0	1	2
hsa-miR-145	SLC25A25	1	0	1	2
hsa-miR-145	SLC25A25	1	0	1	2
hsa-miR-145	ELFN2	0	1	1	2
hsa-miR-145	TMEM132B	1	1	0	2
hsa-miR-145	OSBPL1A	1	0	1	2
hsa-miR-145	OSBPL9	1	1	0	2
hsa-miR-145	ZNF618	0	1	1	2
hsa-miR-145	FBXO17	0	1	1	2
hsa-miR-145	FCHO2	0	1	1	2
hsa-miR-145	ADCYAP1	1	0	1	2
hsa-miR-145	LRRC58	1	1	0	2
hsa-miR-145	FOXP4	1	0	1	2
hsa-miR-145	FOXP4	1	0	1	2
hsa-miR-145	WDR17	1	0	1	2
hsa-miR-145	CENTG2	1	0	1	2
hsa-miR-145	RAB3IP	1	0	1	2
hsa-miR-145	RAB3IP	1	0	1	2
hsa-miR-145	RAB3IP	1	0	1	2
hsa-miR-145	CLCN5	1	0	1	2
hsa-miR-145	CLCN5	1	0	1	2
hsa-miR-145	ZMYND17	0	1	1	2
hsa-miR-145	CLCN6	1	1	0	2
hsa-miR-145	C10orf83	1	0	1	2
hsa-miR-145	ZFYVE27	1	1	0	2
hsa-miR-145	PNLIPRP3	1	1	0	2
hsa-miR-145	ADD3	1	0	1	2
hsa-miR-145	AMICA1	1	1	0	2
hsa-miR-145	CLTC	1	1	0	2
hsa-miR-145	BTBD11	1	0	1	2
hsa-miR-145	SOCS4	1	0	1	2
hsa-miR-145	SLC24A4	1	0	1	2
hsa-miR-145	SLC24A4	1	0	1	2
hsa-miR-145	ZC3H18	1	1	0	2
hsa-miR-145	CD300LB	1	1	0	2
hsa-miR-145	B4GALNT2	1	1	0	2
hsa-miR-145	ANKRD13B	1	1	0	2
hsa-miR-145	EID2B	0	1	1	2
hsa-miR-145	C1orf96	1	1	0	2
hsa-miR-145	NKAIN4	1	1	0	2
hsa-miR-145	COL4A5	1	0	1	2
hsa-miR-145	COL6A1	1	1	0	2
hsa-miR-145	XIRP2	1	0	1	2
hsa-miR-145	COL9A3	1	1	0	2
hsa-miR-145	ACVR1C	0	1	1	2
hsa-miR-145	C2orf65	0	1	1	2
hsa-miR-145	LRRC15	1	1	0	2
hsa-miR-145	SRrp35	0	1	1	2
hsa-miR-145	KLF14	0	1	1	2
hsa-miR-145	C7orf11	0	1	1	2
hsa-miR-145	UPRT	1	1	0	2
hsa-miR-145	GAB3	1	0	1	2
hsa-miR-145	MUC17	1	1	0	2
hsa-miR-145	SMCR8	0	1	1	2
hsa-miR-145	SIRPA	1	0	1	2
hsa-miR-145	SIRPA	1	0	1	2
hsa-miR-145	CSF1	1	1	0	2
hsa-miR-145	CSN1S1	1	1	0	2
hsa-miR-145	ZADH1	1	0	1	2
hsa-miR-145	ADRA1D	0	1	1	2
hsa-miR-145	GSG1L	1	0	1	2
hsa-miR-145	TMEM199	0	1	1	2
hsa-miR-145	CCBE1	1	1	0	2
hsa-miR-145	TMC4	1	0	1	2
hsa-miR-145	ADRA1A	1	1	0	2
hsa-miR-145	ADRA1A	1	1	0	2
hsa-miR-145	ZNF681	0	1	1	2
hsa-miR-145	CTLA4	1	0	1	2
hsa-miR-145	ADRA2A	1	1	0	2
hsa-miR-145	CTNND1	1	0	1	2
hsa-miR-145	CTNND1	1	0	1	2
hsa-miR-145	CTNND1	1	0	1	2
hsa-miR-145	CTNND1	1	0	1	2
hsa-miR-145	CTNND1	1	0	1	2
hsa-miR-145	CTNND1	1	0	1	2
hsa-miR-145	CTNND1	1	0	1	2
hsa-miR-145	ADRA2B	0	1	1	2
hsa-miR-145	GPR155	1	0	1	2
hsa-miR-145	CCDC80	1	0	1	2
hsa-miR-145	CCDC50	0	1	1	2
hsa-miR-145	LOC152573	0	1	1	2
hsa-miR-145	C4orf39	0	1	1	2
hsa-miR-145	CYLD	1	0	1	2
hsa-miR-145	CYLD	1	0	1	2
hsa-miR-145	AMOT	1	0	1	2
hsa-miR-145	ZNF425	1	1	0	2
hsa-miR-145	ADRBK2	0	1	1	2
hsa-miR-145	DAB2	0	1	1	2
hsa-miR-145	DACH1	1	0	1	2
hsa-miR-145	DACH1	1	0	1	2
hsa-miR-145	LOC162073	0	1	1	2
hsa-miR-145	TMEM92	1	1	0	2
hsa-miR-145	AP2B1	1	0	1	2
hsa-miR-145	DCTD	1	0	1	2
hsa-miR-145	IL28RA	1	0	1	2
hsa-miR-145	C1orf71	1	1	0	2
hsa-miR-145	AP1G1	1	0	1	2
hsa-miR-145	DDC	1	0	1	2
hsa-miR-145	AKR1C1	1	1	0	2
hsa-miR-145	AKR1C2	1	1	0	2
hsa-miR-145	DDX6	0	1	1	2
hsa-miR-145	MMAA	1	1	0	2
hsa-miR-145	RASSF6	1	0	1	2
hsa-miR-145	PAPD4	1	0	1	2
hsa-miR-145	PAPD4	1	0	1	2
hsa-miR-145	GLIS3	1	0	1	2
hsa-miR-145	DIAPH1	1	0	1	2
hsa-miR-145	DLG4	1	0	1	2
hsa-miR-145	DLX3	1	1	0	2
hsa-miR-145	DLX4	1	1	0	2
hsa-miR-145	DNMT3B	1	0	1	2
hsa-miR-145	DNMT3B	1	0	1	2
hsa-miR-145	DNMT3B	1	0	1	2
hsa-miR-145	ABAT	1	0	1	2
hsa-miR-145	ABAT	1	0	1	2
hsa-miR-145	DSCAM	0	1	1	2
hsa-miR-145	RCAN1	1	0	1	2
hsa-miR-145	RCAN1	1	0	1	2
hsa-miR-145	DTNA	1	0	1	2
hsa-miR-145	DTNA	1	0	1	2
hsa-miR-145	DTNA	1	0	1	2
hsa-miR-145	DUSP6	1	0	1	2
hsa-miR-145	DVL3	1	1	0	2
hsa-miR-145	DYRK1A	1	0	1	2
hsa-miR-145	DYRK1A	0	1	1	2
hsa-miR-145	EBF1	0	1	1	2
hsa-miR-145	EDA	1	0	1	2
hsa-miR-145	EDG1	0	1	1	2
hsa-miR-145	PLAC4	0	1	1	2
hsa-miR-145	EIF2C4	1	1	0	2
hsa-miR-145	EFNA1	1	0	1	2
hsa-miR-145	EGF	0	1	1	2
hsa-miR-145	AHR	0	1	1	2
hsa-miR-145	C12orf12	0	1	1	2
hsa-miR-145	TMEM16F	1	0	1	2
hsa-miR-145	EIF5	1	0	1	2
hsa-miR-145	TMEM201	0	1	1	2
hsa-miR-145	C1orf69	1	1	0	2
hsa-miR-145	SLC39A11	1	0	1	2
hsa-miR-145	ENO3	1	1	0	2
hsa-miR-145	ENSA	1	0	1	2
hsa-miR-145	ENSA	1	0	1	2
hsa-miR-145	TMEM184A	0	1	1	2
hsa-miR-145	EPB41	1	0	1	2
hsa-miR-145	EPB41	1	0	1	2
hsa-miR-145	AK2	1	0	1	2
hsa-miR-145	C3orf58	1	0	1	2
hsa-miR-145	ERBB4	1	0	1	2
hsa-miR-145	EYA4	1	0	1	2
hsa-miR-145	EYA4	1	0	1	2
hsa-miR-145	ERG	1	0	1	2
hsa-miR-145	ESR1	1	0	1	2
hsa-miR-145	ESR1	1	0	1	2
hsa-miR-145	ESR1	1	0	1	2
hsa-miR-145	ESR2	1	1	0	2
hsa-miR-145	MED19	1	1	0	2
hsa-miR-145	MPEG1	0	1	1	2
hsa-miR-145	FCER1G	1	1	0	2
hsa-miR-145	RASGEF1A	1	1	0	2
hsa-miR-145	RNF182	0	1	1	2
hsa-miR-145	SP8	1	0	1	2
hsa-miR-145	FGF11	1	1	0	2
hsa-miR-145	FGFR3	1	0	1	2
hsa-miR-145	FGFR3	1	0	1	2
hsa-miR-145	FGFR2	1	0	1	2
hsa-miR-145	TFEC	1	0	1	2
hsa-miR-145	MRAS	1	0	1	2
hsa-miR-145	ZNF652	0	1	1	2
hsa-miR-145	AAK1	0	1	1	2
hsa-miR-145	FNDC3A	1	0	1	2
hsa-miR-145	UBOX5	1	0	1	2
hsa-miR-145	TRAK1	1	0	1	2
hsa-miR-145	MTMR15	1	1	0	2
hsa-miR-145	RIMS1	0	1	1	2
hsa-miR-145	XPO7	0	1	1	2
hsa-miR-145	MYT1L	1	1	0	2
hsa-miR-145	PEG10	0	1	1	2
hsa-miR-145	ZBTB43	1	0	1	2
hsa-miR-145	POGZ	1	0	1	2
hsa-miR-145	SMC5	1	1	0	2
hsa-miR-145	2013-09-07	0	1	1	2
hsa-miR-145	MESDC2	1	1	0	2
hsa-miR-145	GANAB	1	0	1	2
hsa-miR-145	MLC1	1	0	1	2
hsa-miR-145	JMJD6	0	1	1	2
hsa-miR-145	SULF1	1	0	1	2
hsa-miR-145	SULF1	1	0	1	2
hsa-miR-145	XPO6	1	1	0	2
hsa-miR-145	PHLPP	1	1	0	2
hsa-miR-145	ZC3H7B	1	1	0	2
hsa-miR-145	C22orf9	1	0	1	2
hsa-miR-145	DMN	1	0	1	2
hsa-miR-145	PHF15	1	1	0	2
hsa-miR-145	DOCK9	1	0	1	2
hsa-miR-145	FN1	1	0	1	2
hsa-miR-145	FN1	1	0	1	2
hsa-miR-145	FN1	1	0	1	2
hsa-miR-145	FN1	1	0	1	2
hsa-miR-145	ANGEL1	1	1	0	2
hsa-miR-145	KIAA0895	1	0	1	2
hsa-miR-145	CRTC1	0	1	1	2
hsa-miR-145	NCAPH	1	1	0	2
hsa-miR-145	SLC7A8	1	0	1	2
hsa-miR-145	RYBP	1	1	0	2
hsa-miR-145	ATP1B4	1	0	1	2
hsa-miR-145	ABCA5	1	0	1	2
hsa-miR-145	HEY1	1	0	1	2
hsa-miR-145	PES1	1	1	0	2
hsa-miR-145	LEPROTL1	1	1	0	2
hsa-miR-145	R3HDM1	1	1	0	2
hsa-miR-145	CENTB2	1	1	0	2
hsa-miR-145	TSPAN12	1	1	0	2
hsa-miR-145	WBP2	0	1	1	2
hsa-miR-145	BACE1	1	0	1	2
hsa-miR-145	BACE1	1	0	1	2
hsa-miR-145	BACE1	1	0	1	2
hsa-miR-145	RABGAP1	1	1	0	2
hsa-miR-145	SSBP3	1	0	1	2
hsa-miR-145	SSBP3	1	0	1	2
hsa-miR-145	C22orf30	1	1	0	2
hsa-miR-145	SLC25A30	1	1	0	2
hsa-miR-145	LYCAT	1	0	1	2
hsa-miR-145	MCM9	0	1	1	2
hsa-miR-145	TMEM188	0	1	1	2
hsa-miR-145	SCML4	0	1	1	2
hsa-miR-145	GABRR2	1	1	0	2
hsa-miR-145	C11orf41	0	1	1	2
hsa-miR-145	NGEF	1	0	1	2
hsa-miR-145	DFNB31	1	1	0	2
hsa-miR-145	PRKD2	1	0	1	2
hsa-miR-145	PRKD2	1	0	1	2
hsa-miR-145	ZNF473	1	1	0	2
hsa-miR-145	FAM119B	1	1	0	2
hsa-miR-145	ALS2CL	1	0	1	2
hsa-miR-145	GANC	1	1	0	2
hsa-miR-145	NECAP1	1	1	0	2
hsa-miR-145	PIP3-E	1	0	1	2
hsa-miR-145	PIP3-E	1	0	1	2
hsa-miR-145	CHD5	1	1	0	2
hsa-miR-145	DECR2	0	1	1	2
hsa-miR-145	FAM127B	1	1	0	2
hsa-miR-145	POLDIP2	0	1	1	2
hsa-miR-145	SERBP1	1	0	1	2
hsa-miR-145	SERBP1	1	0	1	2
hsa-miR-145	LRRC32	1	1	0	2
hsa-miR-145	RSL1D1	0	1	1	2
hsa-miR-145	FBXW2	1	1	0	2
hsa-miR-145	FBXO2	1	1	0	2
hsa-miR-145	FBXO9	1	0	1	2
hsa-miR-145	FBXO9	1	0	1	2
hsa-miR-145	GCNT1	0	1	1	2
hsa-miR-145	GCNT1	1	0	1	2
hsa-miR-145	GCNT1	1	0	1	2
hsa-miR-145	GCNT1	1	0	1	2
hsa-miR-145	GCNT2	1	0	1	2
hsa-miR-145	GCNT2	1	0	1	2
hsa-miR-145	HS6ST3	0	1	1	2
hsa-miR-145	AMFR	1	1	0	2
hsa-miR-145	GFRA1	1	0	1	2
hsa-miR-145	CYFIP2	1	0	1	2
hsa-miR-145	CYFIP2	1	0	1	2
hsa-miR-145	ABL2	0	1	1	2
hsa-miR-145	VPS41	1	0	1	2
hsa-miR-145	LYPD3	1	1	0	2
hsa-miR-145	B3GAT1	1	0	1	2
hsa-miR-145	BBC3	1	0	1	2
hsa-miR-145	BBC3	1	0	1	2
[truncated: 5,134 more rows]

## Sheet: mir-191
MicroRNA	Gene	DIANAmT	miRanda	Targetscan	SUM		Category	Term	Count	%	PValue	Genes	List Total	Pop Hits	Pop Total	Fold Enrichment	Bonferroni	Benjamini	FDR
hsa-miR-191	CTDSP2	1	1	1	3		REACTOME_PATHWAY	REACT_13:Metabolism of amino acids	8	0.276625	0.0071683	PSMF1, AMDHD1, DBT, ACADSB, PSMD13, SLC6A12, SLC7A1, PSME3	49	163	3398	3.40353	0.239194	0.239194	6.29473
hsa-miR-191	FRY	1	1	1	3		REACTOME_PATHWAY	REACT_578:Apoptosis	7	0.242047	0.00882255	PSMF1, TJP1, TNFRSF10B, PSMD13, DIABLO, PSME3, KPNA1	49	129	3398	3.76301	0.285909	0.154961	7.69632
hsa-miR-191	PSME3	1	1	1	3
hsa-miR-191	LAMC3	1	1	1	3
hsa-miR-191	CEBPB	1	1	1	3
hsa-miR-191	EXOC5	1	1	1	3
hsa-miR-191	IGF2BP1	1	1	1	3
hsa-miR-191	ZNF275	1	1	1	3
hsa-miR-191	POLS	1	1	1	3
hsa-miR-191	WWP1	1	1	1	3
hsa-miR-191	ADAMTS5	1	1	1	3
hsa-miR-191	RNF139	1	1	1	3
hsa-miR-191	C14orf126	1	1	1	3
hsa-miR-191	PXMP4	1	1	1	3
hsa-miR-191	C1QTNF6	1	1	1	3
hsa-miR-191	FCHO2	1	1	1	3
hsa-miR-191	FOXP4	1	1	1	3
hsa-miR-191	GRIN3A	1	1	1	3
hsa-miR-191	OLFM3	1	1	1	3
hsa-miR-191	CCR6	1	1	1	3
hsa-miR-191	C16orf63	1	1	1	3
hsa-miR-191	WDR88	1	1	1	3
hsa-miR-191	C19orf21	1	1	1	3
hsa-miR-191	LIN54	1	1	1	3
hsa-miR-191	SPATA18	1	1	1	3
hsa-miR-191	CCDC127	1	1	1	3
hsa-miR-191	CREBBP	1	1	1	3
hsa-miR-191	CRH	1	1	1	3
hsa-miR-191	CRK	1	1	1	3
hsa-miR-191	CRK	1	1	1	3
hsa-miR-191	MACROD2	1	1	1	3
hsa-miR-191	STK35	1	1	1	3
hsa-miR-191	FGFBP3	1	1	1	3
hsa-miR-191	AMDHD1	1	1	1	3
hsa-miR-191	FAM101A	1	1	1	3
hsa-miR-191	RDH12	1	1	1	3
hsa-miR-191	C14orf37	1	1	1	3
hsa-miR-191	UNC45B	1	1	1	3
hsa-miR-191	ZNF362	1	1	1	3
hsa-miR-191	CNIH3	1	1	1	3
hsa-miR-191	ALS2CR13	1	1	1	3
hsa-miR-191	PPM1L	1	1	1	3
hsa-miR-191	FLJ31818	1	1	1	3
hsa-miR-191	RDH10	1	1	1	3
hsa-miR-191	C9orf163	1	1	1	3
hsa-miR-191	C14orf83	1	1	1	3
hsa-miR-191	DAPK1	1	1	1	3
hsa-miR-191	DBT	1	1	1	3
hsa-miR-191	AP1G1	1	1	1	3
hsa-miR-191	LONRF2	1	1	1	3
hsa-miR-191	CLEC4F	1	1	1	3
hsa-miR-191	DDX6	1	1	1	3
hsa-miR-191	DHCR24	1	1	1	3
hsa-miR-191	DOCK1	1	1	1	3
hsa-miR-191	DSC3	1	1	1	3
hsa-miR-191	DSC3	1	1	1	3
hsa-miR-191	EGR1	1	1	1	3
hsa-miR-191	EHHADH	1	1	1	3
hsa-miR-191	PRR6	1	1	1	3
hsa-miR-191	EMX2	1	1	1	3
hsa-miR-191	ERBB4	1	1	1	3
hsa-miR-191	ERG	1	1	1	3
hsa-miR-191	F5	1	1	1	3
hsa-miR-191	C10orf56	1	1	1	3
hsa-miR-191	UNC5B	1	1	1	3
hsa-miR-191	CCDC83	1	1	1	3
hsa-miR-191	SLC16A9	1	1	1	3
hsa-miR-191	FCGR2B	1	1	1	3
hsa-miR-191	MAPRE3	1	1	1	3
hsa-miR-191	PDZD2	1	1	1	3
hsa-miR-191	KIF21B	1	1	1	3
hsa-miR-191	ZCCHC14	1	1	1	3
hsa-miR-191	RGL1	1	1	1	3
hsa-miR-191	CAMSAP1L1	1	1	1	3
hsa-miR-191	BICD2	1	1	1	3
hsa-miR-191	SIN3B	1	1	1	3
hsa-miR-191	C22orf9	1	1	1	3
hsa-miR-191	SATB2	1	1	1	3
hsa-miR-191	ARHGEF12	1	1	1	3
hsa-miR-191	HEY1	1	1	1	3
hsa-miR-191	ORC3L	1	1	1	3
hsa-miR-191	SPO11	1	1	1	3
hsa-miR-191	C9orf5	1	1	1	3
hsa-miR-191	FUT2	1	1	1	3
hsa-miR-191	LASS6	1	1	1	3
hsa-miR-191	GABRA4	1	1	1	3
hsa-miR-191	PCSK9	1	1	1	3
hsa-miR-191	GABRB2	1	1	1	3
hsa-miR-191	TRIM58	1	1	1	3
hsa-miR-191	GAP43	1	1	1	3
hsa-miR-191	SS18L1	1	1	1	3
hsa-miR-191	ZNF294	1	1	1	3
hsa-miR-191	TOR1AIP1	1	1	1	3
hsa-miR-191	C1orf144	1	1	1	3
hsa-miR-191	TCTN3	1	1	1	3
hsa-miR-191	MYEOV	1	1	1	3
hsa-miR-191	FOXP1	1	1	1	3
hsa-miR-191	GMFB	1	1	1	3
hsa-miR-191	PGM2L1	1	1	1	3
hsa-miR-191	LOC283871	1	1	1	3
hsa-miR-191	RNF212	1	1	1	3
hsa-miR-191	DPY19L4	1	1	1	3
hsa-miR-191	FAM78A	1	1	1	3
hsa-miR-191	MAGEH1	1	1	1	3
hsa-miR-191	ASTE1	1	1	1	3
hsa-miR-191	ABR	1	1	1	3
hsa-miR-191	GRIN2A	1	1	1	3
hsa-miR-191	TBK1	1	1	1	3
hsa-miR-191	TAGLN3	1	1	1	3
hsa-miR-191	TMOD2	1	1	1	3
hsa-miR-191	SLC25A24	1	1	1	3
hsa-miR-191	HARS	1	1	1	3
hsa-miR-191	HTT	1	1	1	3
hsa-miR-191	HLCS	1	1	1	3
hsa-miR-191	HOXB2	1	1	1	3
hsa-miR-191	HOXB9	1	1	1	3
hsa-miR-191	NDST1	1	1	1	3
hsa-miR-191	IL1RAP	1	1	1	3
hsa-miR-191	ACADSB	1	1	1	3
hsa-miR-191	KPNA1	1	1	1	3
hsa-miR-191	C10orf140	1	1	1	3
hsa-miR-191	RNF207	1	1	1	3
hsa-miR-191	LIFR	1	1	1	3
hsa-miR-191	ARL1	1	1	1	3
hsa-miR-191	LPP	1	1	1	3
hsa-miR-191	PPAPDC2	1	1	1	3
hsa-miR-191	ZBTB34	1	1	1	3
hsa-miR-191	LYZ	1	1	1	3
hsa-miR-191	MARK3	1	1	1	3
hsa-miR-191	MAP3K1	1	1	1	3
hsa-miR-191	MFAP3	1	1	1	3
hsa-miR-191	MKLN1	1	1	1	3
hsa-miR-191	MPST	1	1	1	3
hsa-miR-191	MSI1	1	1	1	3
hsa-miR-191	ZFHX3	1	1	1	3
hsa-miR-191	NOTCH2	1	1	1	3
hsa-miR-191	NPAT	1	1	1	3
hsa-miR-191	NPTX2	1	1	1	3
hsa-miR-191	ATP2B2	1	1	1	3
hsa-miR-191	PAFAH1B1	1	1	1	3
hsa-miR-191	IRX4	1	1	1	3
hsa-miR-191	AK3	1	1	1	3
hsa-miR-191	ASCC1	1	1	1	3
hsa-miR-191	ST8SIA3	1	1	1	3
hsa-miR-191	SIDT2	1	1	1	3
hsa-miR-191	COPS4	1	1	1	3
hsa-miR-191	GALNAC4S-6ST	1	1	1	3
hsa-miR-191	TRMT6	1	1	1	3
hsa-miR-191	GPRC5B	1	1	1	3
hsa-miR-191	SKIP	1	1	1	3
hsa-miR-191	PI4KB	1	1	1	3
hsa-miR-191	PLAG1	1	1	1	3
hsa-miR-191	BCL11A	1	1	1	3
hsa-miR-191	PLOD2	1	1	1	3
hsa-miR-191	FXYD6	1	1	1	3
hsa-miR-191	2013-09-05	1	1	1	3
hsa-miR-191	RNF216	1	1	1	3
hsa-miR-191	BNC2	1	1	1	3
hsa-miR-191	GATAD2A	1	1	1	3
hsa-miR-191	TMEM70	1	1	1	3
hsa-miR-191	TMEM70	1	1	1	3
hsa-miR-191	PPP1CB	1	1	1	3
hsa-miR-191	EPN3	1	1	1	3
hsa-miR-191	ATG16L1	1	1	1	3
hsa-miR-191	PNPO	1	1	1	3
hsa-miR-191	FAM82C	1	1	1	3
hsa-miR-191	PNMAL1	1	1	1	3
hsa-miR-191	PNMAL1	1	1	1	3
hsa-miR-191	TMEM30A	1	1	1	3
hsa-miR-191	PRKAR2B	1	1	1	3
hsa-miR-191	FLJ11171	1	1	1	3
hsa-miR-191	CAND1	1	1	1	3
hsa-miR-191	UBAP2	1	1	1	3
hsa-miR-191	MYNN	1	1	1	3
hsa-miR-191	AJAP1	1	1	1	3
hsa-miR-191	PDGFC	1	1	1	3
hsa-miR-191	DIABLO	1	1	1	3
hsa-miR-191	PARP11	1	1	1	3
hsa-miR-191	ADCK1	1	1	1	3
hsa-miR-191	GJC2	1	1	1	3
hsa-miR-191	C15orf17	1	1	1	3
hsa-miR-191	PSMD13	1	1	1	3
hsa-miR-191	PTBP1	1	1	1	3
hsa-miR-191	TBC1D14	1	1	1	3
hsa-miR-191	WDFY1	1	1	1	3
hsa-miR-191	PITPNM2	1	1	1	3
hsa-miR-191	ZBTB2	1	1	1	3
hsa-miR-191	CALCOCO1	1	1	1	3
hsa-miR-191	KIAA1553	1	1	1	3
hsa-miR-191	USP37	1	1	1	3
hsa-miR-191	SF4	1	1	1	3
hsa-miR-191	ACTA1	1	1	1	3
hsa-miR-191	C19orf29	1	1	1	3
hsa-miR-191	C19orf29	1	1	1	3
hsa-miR-191	SNX6	1	1	1	3
hsa-miR-191	PRPH2	1	1	1	3
hsa-miR-191	TGIF2	1	1	1	3
hsa-miR-191	RPE65	1	1	1	3
hsa-miR-191	RS1	1	1	1	3
hsa-miR-191	RSU1	1	1	1	3
hsa-miR-191	RXRA	1	1	1	3
hsa-miR-191	SAFB	1	1	1	3
hsa-miR-191	SATB1	1	1	1	3
hsa-miR-191	PRDM16	1	1	1	3
hsa-miR-191	XYLT1	1	1	1	3
hsa-miR-191	SFRP1	1	1	1	3
hsa-miR-191	MMP25	1	1	1	3
hsa-miR-191	CREB3L2	1	1	1	3
hsa-miR-191	GINS3	1	1	1	3
hsa-miR-191	RMND5A	1	1	1	3
hsa-miR-191	LPIN3	1	1	1	3
hsa-miR-191	SLA	1	1	1	3
hsa-miR-191	SLC5A3	1	1	1	3
hsa-miR-191	SLC6A12	1	1	1	3
hsa-miR-191	SLC7A1	1	1	1	3
hsa-miR-191	SLC16A2	1	1	1	3
hsa-miR-191	BMPR2	1	1	1	3
hsa-miR-191	SMARCA4	1	1	1	3
hsa-miR-191	SOX4	1	1	1	3
hsa-miR-191	STCH	1	1	1	3
hsa-miR-191	ELOVL4	1	1	1	3
hsa-miR-191	TAF5	1	1	1	3
hsa-miR-191	VPS72	1	1	1	3
hsa-miR-191	TIMP2	1	1	1	3
hsa-miR-191	TJP1	1	1	1	3
hsa-miR-191	TMEM1	1	1	1	3
hsa-miR-191	TSC1	1	1	1	3
hsa-miR-191	C11orf9	1	1	1	3
hsa-miR-191	WHSC1	1	1	1	3
hsa-miR-191	ZKSCAN1	1	1	1	3
hsa-miR-191	VEZF1	1	1	1	3
hsa-miR-191	CACNA1E	1	1	1	3
hsa-miR-191	MAP3K12	1	1	1	3
hsa-miR-191	FZD5	1	1	1	3
hsa-miR-191	ATG9A	1	1	1	3
hsa-miR-191	MAPKAP1	1	1	1	3
hsa-miR-191	DERL1	1	1	1	3
hsa-miR-191	BCL2L14	1	1	1	3
hsa-miR-191	BCL2L14	1	1	1	3
hsa-miR-191	CHMP6	1	1	1	3
hsa-miR-191	FN3KRP	1	1	1	3
hsa-miR-191	C12orf49	1	1	1	3
hsa-miR-191	EHMT1	1	1	1	3
hsa-miR-191	QSER1	1	1	1	3
hsa-miR-191	THSD4	1	1	1	3
hsa-miR-191	TMC7	1	1	1	3
hsa-miR-191	CALM1	1	1	1	3
hsa-miR-191	TMEM134	1	1	1	3
hsa-miR-191	TET1	1	1	1	3
hsa-miR-191	KIAA1688	1	1	1	3
hsa-miR-191	LBH	1	1	1	3
hsa-miR-191	SLCO5A1	1	1	1	3
hsa-miR-191	VANGL1	1	1	1	3
hsa-miR-191	FAHD1	1	1	1	3
hsa-miR-191	SMC1A	1	1	1	3
hsa-miR-191	AMMECR1L	1	1	1	3
hsa-miR-191	CALN1	1	1	1	3
hsa-miR-191	BRMS1L	1	1	1	3
hsa-miR-191	DYRK2	1	1	1	3
hsa-miR-191	KIAA1787	1	1	1	3
hsa-miR-191	N-PAC	1	1	1	3
hsa-miR-191	ADO	1	1	1	3
hsa-miR-191	FIBCD1	1	1	1	3
hsa-miR-191	GAS7	1	1	1	3
hsa-miR-191	CSDA	1	1	1	3
hsa-miR-191	FHDC1	1	1	1	3
hsa-miR-191	CBFA2T3	1	1	1	3
hsa-miR-191	EIF3B	1	1	1	3
hsa-miR-191	EDF1	1	1	1	3
hsa-miR-191	ADAM9	1	1	1	3
hsa-miR-191	TNFRSF10B	1	1	1	3
hsa-miR-191	PER2	1	1	1	3
hsa-miR-191	C6orf153	1	1	1	3
hsa-miR-191	EIF2S2	1	1	1	3
hsa-miR-191	CACNA1H	1	1	1	3
hsa-miR-191	FUBP3	1	1	1	3
hsa-miR-191	CCND2	1	1	1	3
hsa-miR-191	CDK5R2	1	1	1	3
hsa-miR-191	NAV1	1	1	1	3
hsa-miR-191	C14orf152	1	1	1	3
hsa-miR-191	FAM105B	1	1	1	3
hsa-miR-191	LOC90379	1	1	1	3
hsa-miR-191	ZNF700	1	1	1	3
hsa-miR-191	PCDH21	1	1	1	3
hsa-miR-191	SCYL1BP1	1	1	1	3
hsa-miR-191	B4GALT6	1	1	1	3
hsa-miR-191	TTYH2	1	1	1	3
hsa-miR-191	TP53INP1	1	1	1	3
hsa-miR-191	HAND2	1	1	1	3
hsa-miR-191	ONECUT2	1	1	1	3
hsa-miR-191	PSMF1	1	1	1	3
hsa-miR-191	MPDU1	1	1	1	3
hsa-miR-191	SH3PXD2A	1	1	1	3
hsa-miR-191	PHACTR2	1	1	1	3
hsa-miR-191	SPATA2	1	1	1	3
hsa-miR-191	CEP350	1	1	1	3
hsa-miR-191	OXSR1	1	1	1	3
hsa-miR-191	AMMECR1	1	1	1	3
hsa-miR-191	SLC12A6	1	1	1	3
hsa-miR-191	PDLIM5	1	1	1	3
hsa-miR-191	TEX261	1	1	1	3
hsa-miR-191	C1QTNF6	1	1	1	3
hsa-miR-191	MOBKL2A	1	1	1	3
hsa-miR-191	GLIS1	1	1	1	3
hsa-miR-191	ZXDB	1	1	1	3
hsa-miR-191	TRDMT1	1	1	1	3
hsa-miR-191	PHC2	1	1	1	3
hsa-miR-191	BICD2	1	1	1	3
hsa-miR-191	LRRC57	1	1	1	3
hsa-miR-191	TSPAN13	1	1	1	3
hsa-miR-191	TLX3	1	1	1	3
hsa-miR-191	IRF4	1	1	1	3
hsa-miR-191	MECP2	1	1	1	3
hsa-miR-191	NRCAM	1	1	1	3
hsa-miR-191	C17orf85	1	1	1	3
hsa-miR-191	ZCCHC8	1	1	1	3
hsa-miR-191	ZNF446	1	1	1	3
hsa-miR-191	OTUD7B	1	1	1	3
hsa-miR-191	KIAA1462	1	1	1	3
hsa-miR-191	WIZ	1	1	1	3
hsa-miR-191	SDC1	1	1	1	3
hsa-miR-191	NARFL	1	1	1	3
hsa-miR-191	HLTF	1	1	1	3
hsa-miR-191	SMARCD1	1	1	1	3
hsa-miR-191	SGPP1	1	1	1	3
hsa-miR-191	EOMES	1	1	1	3
hsa-miR-191	KCNAB2	1	1	1	3
hsa-miR-191	EIF3B	1	1	1	3
hsa-miR-191	CPNE3	1	1	1	3
hsa-miR-191	UBE3B	1	1	1	3
hsa-miR-191	STARD13	1	1	1	3
hsa-miR-191	MTMR7	1	1	1	3
hsa-miR-191	SLC39A13	1	1	1	3
hsa-miR-191	PSME3	1	0	1	2
hsa-miR-191	CDK6	1	0	1	2
hsa-miR-191	UBE4B	1	1	0	2
hsa-miR-191	LANCL1	1	0	1	2
hsa-miR-191	TNIP1	1	1	0	2
hsa-miR-191	AGPAT2	1	1	0	2
hsa-miR-191	PDLIM5	1	0	1	2
hsa-miR-191	SLMO1	1	1	0	2
hsa-miR-191	TBR1	1	1	0	2
hsa-miR-191	CYP46A1	1	1	0	2
hsa-miR-191	CPSF4	1	1	0	2
hsa-miR-191	UQCR	1	1	0	2
hsa-miR-191	LDB3	1	1	0	2
hsa-miR-191	PXMP4	1	0	1	2
hsa-miR-191	FOXP4	1	0	1	2
hsa-miR-191	FOXP4	1	0	1	2
hsa-miR-191	CCR6	1	0	1	2
hsa-miR-191	EARS2	0	1	1	2
hsa-miR-191	MYOM3	1	1	0	2
hsa-miR-191	COL2A1	1	1	0	2
hsa-miR-191	TAF8	1	1	0	2
hsa-miR-191	COL16A1	1	1	0	2
hsa-miR-191	FAM131A	1	1	0	2
hsa-miR-191	LIN54	1	0	1	2
hsa-miR-191	LIN54	1	0	1	2
hsa-miR-191	CRAT	1	1	0	2
hsa-miR-191	CREBBP	1	0	1	2
hsa-miR-191	MACROD2	1	0	1	2
hsa-miR-191	UNC45B	1	0	1	2
hsa-miR-191	PHF13	1	1	0	2
hsa-miR-191	CTNND2	1	1	0	2
hsa-miR-191	MGC24039	0	1	1	2
hsa-miR-191	AP1G1	1	0	1	2
hsa-miR-191	DFFB	1	1	0	2
hsa-miR-191	QSOX2	1	1	0	2
hsa-miR-191	DLST	1	1	0	2
hsa-miR-191	DUSP3	1	1	0	2
hsa-miR-191	EDA	1	1	0	2
hsa-miR-191	PHC2	1	0	1	2
hsa-miR-191	PLAC4	0	1	1	2
hsa-miR-191	ELAVL1	0	1	1	2
hsa-miR-191	TMEM192	0	1	1	2
hsa-miR-191	ERBB4	1	0	1	2
hsa-miR-191	ERG	1	0	1	2
hsa-miR-191	C10orf35	1	1	0	2
hsa-miR-191	FCGR2B	1	0	1	2
hsa-miR-191	FCGR2B	1	0	1	2
hsa-miR-191	C6orf89	1	1	0	2
hsa-miR-191	FOXK1	1	1	0	2
hsa-miR-191	CEP164	0	1	1	2
hsa-miR-191	RIMS1	0	1	1	2
hsa-miR-191	SNX13	0	1	1	2
hsa-miR-191	RHOBTB2	1	0	1	2
hsa-miR-191	KIAA0556	1	1	0	2
hsa-miR-191	ZC3H7B	1	1	0	2
hsa-miR-191	POFUT2	1	1	0	2
hsa-miR-191	POFUT2	1	1	0	2
hsa-miR-191	C22orf9	1	0	1	2
hsa-miR-191	HEY1	1	0	1	2
hsa-miR-191	TNPO3	1	1	0	2
hsa-miR-191	ORC3L	1	0	1	2
hsa-miR-191	SPO11	1	0	1	2
hsa-miR-191	PISD	0	1	1	2
hsa-miR-191	FUT2	1	0	1	2
hsa-miR-191	GABRB2	1	0	1	2
hsa-miR-191	GAP43	1	0	1	2
hsa-miR-191	LOC26010	0	1	1	2
hsa-miR-191	C1orf144	1	0	1	2
hsa-miR-191	AK5	1	1	0	2
hsa-miR-191	FXC1	1	1	0	2
hsa-miR-191	GNG4	0	1	1	2
hsa-miR-191	ANKRD52	0	1	1	2
hsa-miR-191	FLJ35220	0	1	1	2
hsa-miR-191	GRIN2A	1	0	1	2
hsa-miR-191	TAGLN3	1	0	1	2
hsa-miR-191	TAGLN3	1	0	1	2
hsa-miR-191	PARVB	1	1	0	2
hsa-miR-191	RBM15B	1	1	0	2
hsa-miR-191	NME7	1	1	0	2
hsa-miR-191	SLC25A24	1	0	1	2
hsa-miR-191	HTR5A	1	1	0	2
hsa-miR-191	RSPO4	1	1	0	2
hsa-miR-191	ICHTHYIN	1	1	0	2
hsa-miR-191	FAM89A	1	1	0	2
hsa-miR-191	SP5	1	1	0	2
hsa-miR-191	LEPR	1	0	1	2
hsa-miR-191	LIFR	1	0	1	2
hsa-miR-191	FAM102A	1	1	0	2
hsa-miR-191	C11orf38	1	1	0	2
hsa-miR-191	MAOB	1	1	0	2
hsa-miR-191	MAP4	0	1	1	2
hsa-miR-191	MARK3	1	0	1	2
hsa-miR-191	MARK3	1	0	1	2
hsa-miR-191	MARK3	1	0	1	2
hsa-miR-191	MDM4	0	1	1	2
hsa-miR-191	MECP2	1	0	1	2
hsa-miR-191	MPST	1	0	1	2
hsa-miR-191	RNASEK	0	1	1	2
hsa-miR-191	NRCAM	1	0	1	2
hsa-miR-191	ATP2B2	1	0	1	2
hsa-miR-191	PARN	1	1	0	2
hsa-miR-191	ATP6V1D	0	1	1	2
hsa-miR-191	PPHLN1	1	1	0	2
hsa-miR-191	CRKRS	1	1	0	2
hsa-miR-191	SKIP	1	0	1	2
hsa-miR-191	PLAG1	1	0	1	2
hsa-miR-191	PLAG1	1	0	1	2
hsa-miR-191	PLCD1	0	1	1	2
hsa-miR-191	PLCD1	1	0	1	2
hsa-miR-191	ZFYVE1	1	1	0	2
hsa-miR-191	PLOD2	1	0	1	2
hsa-miR-191	POLR2A	1	1	0	2
hsa-miR-191	RNF216	1	0	1	2
hsa-miR-191	RSBN1	1	1	0	2
hsa-miR-191	IL17RD	0	1	1	2
hsa-miR-191	PGPEP1	1	1	0	2
hsa-miR-191	bA16L21.2.1	1	1	0	2
hsa-miR-191	FLJ20309	0	1	1	2
hsa-miR-191	ATG16L1	1	0	1	2
hsa-miR-191	MED9	1	1	0	2
hsa-miR-191	RSAD1	1	1	0	2
hsa-miR-191	C17orf85	1	0	1	2
hsa-miR-191	FLJ11171	1	0	1	2
hsa-miR-191	RCC2	1	0	1	2
hsa-miR-191	C1orf183	1	1	0	2
hsa-miR-191	WDR45L	1	1	0	2
hsa-miR-191	DIABLO	1	0	1	2
hsa-miR-191	RAD18	1	1	0	2
hsa-miR-191	PSMD13	1	0	1	2
hsa-miR-191	PTBP1	1	0	1	2
hsa-miR-191	PTBP1	1	0	1	2
hsa-miR-191	PTBP1	1	0	1	2
hsa-miR-191	SLC12A5	1	0	1	2
hsa-miR-191	USP31	0	1	1	2
hsa-miR-191	GPR158	1	1	0	2
hsa-miR-191	TBC1D14	1	0	1	2
hsa-miR-191	TBC1D14	1	0	1	2
hsa-miR-191	KLHL14	1	1	0	2
hsa-miR-191	PURB	0	1	1	2
hsa-miR-191	SNX6	1	0	1	2
hsa-miR-191	RELB	1	1	0	2
hsa-miR-191	RPS6KA1	1	0	1	2
hsa-miR-191	RSU1	1	0	1	2
hsa-miR-191	BDNF	1	0	1	2
hsa-miR-191	BDNF	1	0	1	2
hsa-miR-191	BDNF	1	0	1	2
hsa-miR-191	BDNF	1	0	1	2
hsa-miR-191	BDNF	1	0	1	2
hsa-miR-191	SATB1	1	0	1	2
hsa-miR-191	SDC1	1	0	1	2
hsa-miR-191	NPAS3	1	1	0	2
hsa-miR-191	TINAGL1	1	1	0	2
hsa-miR-191	GINS3	1	0	1	2
hsa-miR-191	GINS3	1	0	1	2
hsa-miR-191	SLA	1	0	1	2
hsa-miR-191	SLA	1	0	1	2
hsa-miR-191	SLC6A12	1	0	1	2
hsa-miR-191	SLC6A12	1	0	1	2
hsa-miR-191	SMARCA4	1	0	1	2
hsa-miR-191	SMARCA4	1	0	1	2
hsa-miR-191	SMARCA4	1	0	1	2
hsa-miR-191	SMARCA4	1	0	1	2
hsa-miR-191	SMARCA4	1	0	1	2
hsa-miR-191	RASL11B	1	1	0	2
hsa-miR-191	SMARCD1	1	0	1	2
hsa-miR-191	STAT5A	1	1	0	2
hsa-miR-191	TCEA2	1	1	0	2
hsa-miR-191	TFAP4	1	1	0	2
hsa-miR-191	TJP1	1	0	1	2
hsa-miR-191	TTC3	1	1	0	2
hsa-miR-191	USP4	1	1	0	2
hsa-miR-191	C11orf9	1	0	1	2
hsa-miR-191	ZNF708	1	1	0	2
hsa-miR-191	ZNF131	1	1	0	2
hsa-miR-191	ZNF148	0	1	1	2
hsa-miR-191	ZNF154	0	1	1	2
hsa-miR-191	CACNA1C	1	1	0	2
hsa-miR-191	EVI5	1	1	0	2
hsa-miR-191	USP7	0	1	1	2
hsa-miR-191	ATG9A	1	0	1	2
hsa-miR-191	MAPKAP1	1	0	1	2
hsa-miR-191	MAPKAP1	1	0	1	2
hsa-miR-191	MAPKAP1	1	0	1	2
hsa-miR-191	MAPKAP1	1	0	1	2
hsa-miR-191	BCL2L14	1	0	1	2
hsa-miR-191	SH3TC2	0	1	1	2
hsa-miR-191	OGFOD2	1	1	0	2
hsa-miR-191	TMEM134	1	0	1	2
hsa-miR-191	LRRC27	1	1	0	2
hsa-miR-191	TTYH3	1	1	0	2
hsa-miR-191	DDHD1	1	0	1	2
hsa-miR-191	CANX	1	1	0	2
hsa-miR-191	CALN1	1	0	1	2
hsa-miR-191	TTLL2	1	1	0	2
hsa-miR-191	USP42	1	1	0	2
hsa-miR-191	ARID5B	1	1	0	2
hsa-miR-191	STX7	1	1	0	2
hsa-miR-191	DYRK2	1	0	1	2
hsa-miR-191	KIAA1787	1	0	1	2
hsa-miR-191	KIAA0515	1	1	0	2
hsa-miR-191	RAX2	1	1	0	2
hsa-miR-191	FIZ1	1	1	0	2
hsa-miR-191	KCNAB2	1	0	1	2
hsa-miR-191	GAS7	1	0	1	2
hsa-miR-191	GAS7	1	0	1	2
hsa-miR-191	GAS7	1	0	1	2
hsa-miR-191	SHANK3	0	1	1	2
hsa-miR-191	CASK	1	1	0	2
hsa-miR-191	CBFA2T3	1	0	1	2
hsa-miR-191	TNFRSF10B	1	0	1	2
hsa-miR-191	CCNE1	1	1	0	2
hsa-miR-191	SYS1	0	1	1	2
hsa-miR-191	RNF8	1	1	0	2
hsa-miR-191	RNF8	1	1	0	2
hsa-miR-191	STARD13	1	0	1	2
hsa-miR-191	STARD13	1	0	1	2
hsa-miR-191	CLDN9	0	1	1	2
hsa-miR-191	SLC39A13	1	0	1	2
hsa-miR-191	C4orf42	0	1	1	2
hsa-miR-191	B3GNT7	1	1	0	2
hsa-miR-191	ZNF235	1	1	0	2
hsa-miR-191	TJAP1	1	0	1	2
hsa-miR-191	PPT2	0	1	1	2
hsa-miR-191	TTYH2	1	0	1	2
hsa-miR-191	ARHGAP29	1	1	0	2
hsa-miR-191	QKI	1	1	0	2
hsa-miR-191	ITM2A	1	1	0	2
hsa-miR-191	PSMF1	1	0	1	2
hsa-miR-191	AKAP5	0	1	1	2
hsa-miR-191	RPH3AL	1	1	0	2
hsa-miR-191	EI24	1	1	0	2
hsa-miR-191	EI24	1	1	0	2
hsa-miR-191	RAB36	1	1	0	2
hsa-miR-191	MORF4L2	1	0	1	2
hsa-miR-191	PHACTR2	1	0	1	2
hsa-miR-191	PHACTR2	1	0	1	2
hsa-miR-191	PHACTR2	1	0	1	2
hsa-miR-191	RIMS3	1	1	0	2
hsa-miR-191	SPOCK2	1	1	0	2
hsa-miR-191	KIAA0649	1	1	0	2
hsa-miR-191	AMMECR1	1	0	1	2
hsa-miR-191	SLC12A6	1	0	1	2
hsa-miR-191	SLC12A6	1	0	1	2
hsa-miR-191	SLC12A6	1	0	1	2
hsa-miR-191	SLC12A6	1	0	1	2
hsa-miR-191	PDLIM5	1	0	1	2
hsa-miR-191	PDLIM5	1	0	1	2
hsa-miR-191	HBS1L	1	1	0	2
hsa-miR-191	IL1RAPL1	1	0	1	2
hsa-miR-191	BVES	1	1	0	2
hsa-miR-191	SAMD13	1	1	0	2
hsa-miR-191	LPIN1	1	1	0	2
hsa-miR-191	SNF1LK2	1	1	0	2
hsa-miR-191	RYBP	1	0	1	2
hsa-miR-191	FOXP1	1	0	1	2
hsa-miR-191	RNF212	1	0	1	2
hsa-miR-191	ABR	1	0	1	2
hsa-miR-191	GRIN2A	1	0	1	2
hsa-miR-191	ICAM4	1	1	0	2
hsa-miR-191	IL1RAP	1	0	1	2
hsa-miR-191	IL2RA	1	1	0	2
hsa-miR-191	LEPR	1	0	1	2
hsa-miR-191	LEPR	1	0	1	2
hsa-miR-191	MPST	1	0	1	2
hsa-miR-191	KCNK4	1	1	0	2
hsa-miR-191	DCTN4	1	0	1	2
hsa-miR-191	BCL11A	1	0	1	2
hsa-miR-191	BCL11A	1	0	1	2
hsa-miR-191	PPP1CB	1	0	1	2
hsa-miR-191	C9orf68	1	1	0	2
hsa-miR-191	RCBTB1	1	1	0	2
hsa-miR-191	AJAP1	1	0	1	2
hsa-miR-191	QDPR	1	1	0	2
hsa-miR-191	RPS6KA1	1	0	1	2
hsa-miR-191	PRDM16	1	0	1	2
hsa-miR-191	HLTF	1	0	1	2
hsa-miR-191	PHLDA2	1	1	0	2
hsa-miR-191	WHSC1	1	0	1	2
hsa-miR-191	WHSC1	1	0	1	2
hsa-miR-191	WHSC1	1	0	1	2
hsa-miR-191	WHSC1	1	0	1	2
hsa-miR-191	WHSC1	1	0	1	2
hsa-miR-191	ZFYVE21	1	0	1	2
hsa-miR-191	MAPKAP1	1	0	1	2
hsa-miR-191	FAHD1	1	0	1	2
hsa-miR-191	RHBDD1	1	0	1	2
hsa-miR-191	EDF1	1	0	1	2
hsa-miR-191	CACNA1H	1	0	1	2
hsa-miR-191	UBE3B	1	0	1	2
hsa-miR-191	CCPG1	1	1	0	2
hsa-miR-191	QKI	1	1	0	2
hsa-miR-191	HNRPDL	1	1	0	2
hsa-miR-191	SLC12A6	1	0	1	2
hsa-miR-191	NAMPT	0	1	1	2
hsa-miR-191	HRSP12	0	1	1	2
hsa-miR-191	CDK9	0	1	1	2
hsa-miR-191	ANAPC10	0	1	1	2
hsa-miR-191	TDRKH	0	1	1	2
hsa-miR-191	CPSF6	0	1	1	2
hsa-miR-191	CHRNA4	0	1	1	2
hsa-miR-191	TRIM9	0	1	1	2
hsa-miR-191	ERMAP	0	1	1	2
hsa-miR-191	OSBPL11	0	1	1	2
hsa-miR-191	COL5A1	0	1	1	2
hsa-miR-191	COL7A1	0	1	1	2
hsa-miR-191	CPB2	0	1	1	2
hsa-miR-191	CPE	0	1	1	2
hsa-miR-191	ZNF664	0	1	1	2
hsa-miR-191	RTN4RL1	0	1	1	2
hsa-miR-191	ZNF569	0	1	1	2
hsa-miR-191	ADRBK2	0	1	1	2
hsa-miR-191	TMTC2	0	1	1	2
hsa-miR-191	ZNF320	0	1	1	2
hsa-miR-191	C1orf71	0	1	1	2
hsa-miR-191	DOCK3	0	1	1	2
hsa-miR-191	DPP6	0	1	1	2
hsa-miR-191	EFNA5	0	1	1	2
hsa-miR-191	TET3	0	1	1	2
hsa-miR-191	LOC201725	0	1	1	2
hsa-miR-191	EPHA8	0	1	1	2
hsa-miR-191	KIAA2018	0	1	1	2
hsa-miR-191	ALDH1B1	0	1	1	2
hsa-miR-191	PATL1	0	1	1	2
hsa-miR-191	FBN2	0	1	1	2
hsa-miR-191	C18orf24	0	1	1	2
hsa-miR-191	FAM13C1	0	1	1	2
hsa-miR-191	LIMCH1	0	1	1	2
hsa-miR-191	CLASP2	0	1	1	2
hsa-miR-191	ANKLE2	0	1	1	2
hsa-miR-191	KANK1	0	1	1	2
hsa-miR-191	JMJD6	0	1	1	2
hsa-miR-191	IQCE	0	1	1	2
hsa-miR-191	CRTC1	0	1	1	2
hsa-miR-191	FREQ	0	1	1	2
hsa-miR-191	NPTXR	0	1	1	2
hsa-miR-191	LEPROTL1	0	1	1	2
hsa-miR-191	KCNE4	0	1	1	2
hsa-miR-191	FLJ25778	0	1	1	2
hsa-miR-191	C8orf46	0	1	1	2
hsa-miR-191	METTL7A	0	1	1	2
hsa-miR-191	ALS2CL	0	1	1	2
hsa-miR-191	HSPA12A	0	1	1	2
hsa-miR-191	OSBPL3	0	1	1	2
hsa-miR-191	FBXW2	0	1	1	2
hsa-miR-191	GBP1	0	1	1	2
hsa-miR-191	LATS2	0	1	1	2
hsa-miR-191	HBP1	0	1	1	2
hsa-miR-191	CACNG4	0	1	1	2
hsa-miR-191	RABGEF1	0	1	1	2
hsa-miR-191	KSR2	0	1	1	2
hsa-miR-191	RNASEN	0	1	1	2
hsa-miR-191	USP25	0	1	1	2
hsa-miR-191	GUCY1B3	0	1	1	2
hsa-miR-191	CXXC1	0	1	1	2
hsa-miR-191	CD209	0	1	1	2
hsa-miR-191	HOXA13	0	1	1	2
hsa-miR-191	C17orf51	0	1	1	2
hsa-miR-191	ZNF445	0	1	1	2
hsa-miR-191	IRS1	0	1	1	2
hsa-miR-191	ITPR3	0	1	1	2
hsa-miR-191	KCNE1	0	1	1	2
hsa-miR-191	NSUN4	0	1	1	2
hsa-miR-191	TSPYL6	0	1	1	2
hsa-miR-191	SHC4	0	1	1	2
hsa-miR-191	MCM5	0	1	1	2
hsa-miR-191	CCDC88C	0	1	1	2
hsa-miR-191	MX1	0	1	1	2
hsa-miR-191	NCAM1	0	1	1	2
hsa-miR-191	ATP2B1	0	1	1	2
hsa-miR-191	ATP2B1	0	1	1	2
hsa-miR-191	ATP2B4	0	1	1	2
hsa-miR-191	ATP2B4	0	1	1	2
hsa-miR-191	F11R	0	1	1	2
hsa-miR-191	MRPS7	0	1	1	2
hsa-miR-191	KLF3	0	1	1	2
hsa-miR-191	PGGT1B	0	1	1	2
hsa-miR-191	PRRX1	0	1	1	2
hsa-miR-191	PRRX1	0	1	1	2
hsa-miR-191	UBL3	0	1	1	2
hsa-miR-191	KCTD5	0	1	1	2
hsa-miR-191	SMCR7L	0	1	1	2
hsa-miR-191	MTMR12	0	1	1	2
hsa-miR-191	GNL3L	0	1	1	2
hsa-miR-191	POU4F1	0	1	1	2
hsa-miR-191	MED1	0	1	1	2
hsa-miR-191	GRAMD1C	0	1	1	2
hsa-miR-191	GIN1	0	1	1	2
hsa-miR-191	PRMT6	0	1	1	2
hsa-miR-191	RIC8B	0	1	1	2
hsa-miR-191	TMEM57	0	1	1	2
hsa-miR-191	SMU1	0	1	1	2
hsa-miR-191	SLC38A7	0	1	1	2
hsa-miR-191	VNN3	0	1	1	2
hsa-miR-191	TMEM127	0	1	1	2
hsa-miR-191	NPLOC4	0	1	1	2
hsa-miR-191	CSGALNACT1	0	1	1	2
hsa-miR-191	ZNF395	0	1	1	2
hsa-miR-191	LRRC8A	0	1	1	2
hsa-miR-191	STARD7	0	1	1	2
hsa-miR-191	CASC5	0	1	1	2
hsa-miR-191	PAK7	0	1	1	2
hsa-miR-191	ZNF286A	0	1	1	2
hsa-miR-191	LRRC47	0	1	1	2
hsa-miR-191	SRGAP1	0	1	1	2
hsa-miR-191	ZNF624	0	1	1	2
hsa-miR-191	BAHCC1	0	1	1	2
hsa-miR-191	PTPRD	0	1	1	2
hsa-miR-191	PVRL1	0	1	1	2
hsa-miR-191	RAB4A	0	1	1	2
hsa-miR-191	RAGE	0	1	1	2
hsa-miR-191	RAP1GDS1	0	1	1	2
hsa-miR-191	RARG	0	1	1	2
hsa-miR-191	RGS2	0	1	1	2
hsa-miR-191	RGS7	0	1	1	2
hsa-miR-191	RPS6KA2	0	1	1	2
hsa-miR-191	SCN9A	0	1	1	2
hsa-miR-191	SCNN1B	0	1	1	2
hsa-miR-191	SCP2	0	1	1	2
hsa-miR-191	HEATR6	0	1	1	2
hsa-miR-191	GREM2	0	1	1	2
hsa-miR-191	SHOX2	0	1	1	2
hsa-miR-191	IPPK	0	1	1	2
hsa-miR-191	SNTB2	0	1	1	2
hsa-miR-191	SPG7	0	1	1	2
hsa-miR-191	SSR1	0	1	1	2
hsa-miR-191	STAC	0	1	1	2
hsa-miR-191	TAP2	0	1	1	2
hsa-miR-191	TLL2	0	1	1	2
hsa-miR-191	WNT10B	0	1	1	2
hsa-miR-191	WNT2B	0	1	1	2
hsa-miR-191	ZIC1	0	1	1	2
hsa-miR-191	WDR32	0	1	1	2
hsa-miR-191	BHLHB3	0	1	1	2
hsa-miR-191	ZNF419	0	1	1	2
hsa-miR-191	MYST3	0	1	1	2
hsa-miR-191	ATF7IP2	0	1	1	2
hsa-miR-191	SNX27	0	1	1	2
hsa-miR-191	PPP1R14C	0	1	1	2
hsa-miR-191	ANKRD27	0	1	1	2
hsa-miR-191	ZNF282	0	1	1	2
hsa-miR-191	ING5	0	1	1	2
hsa-miR-191	ZNF527	0	1	1	2
hsa-miR-191	RNFT2	0	1	1	2
hsa-miR-191	ENC1	0	1	1	2
hsa-miR-191	API5	0	1	1	2
hsa-miR-191	RIPK1	0	1	1	2
hsa-miR-191	BMF	0	1	1	2
hsa-miR-191	BMF	0	1	1	2
hsa-miR-191	PLXNA4	0	1	1	2
hsa-miR-191	ARHGAP12	0	1	1	2
hsa-miR-191	MAP4K4	0	1	1	2
hsa-miR-191	TRAM2	0	1	1	2
hsa-miR-191	KIAA0174	0	1	1	2
hsa-miR-191	TRIM14	0	1	1	2
hsa-miR-191	TRIM14	0	1	1	2
hsa-miR-191	TRIM14	0	1	1	2
hsa-miR-191	PLEKHM1	0	1	1	2
hsa-miR-191	SLC23A2	0	1	1	2
hsa-miR-191	ABCC5	0	1	0	1
hsa-miR-191	UBE4B	1	0	0	1
hsa-miR-191	CDKN2B	0	1	0	1
hsa-miR-191	SEMA4B	0	1	0	1
hsa-miR-191	AGPAT2	1	0	0	1
hsa-miR-191	CPSF4	1	0	0	1
hsa-miR-191	BVES	1	0	0	1
hsa-miR-191	LDB3	1	0	0	1
hsa-miR-191	PWWP2A	0	1	0	1
hsa-miR-191	COL2A1	1	0	0	1
hsa-miR-191	CRKL	0	1	0	1
hsa-miR-191	TRDMT1	0	0	1	1
hsa-miR-191	TRDMT1	0	0	1	1
hsa-miR-191	EDA	1	0	0	1
hsa-miR-191	LOC196415	0	1	0	1
hsa-miR-191	FCGR2B	0	0	1	1
hsa-miR-191	C9orf5	0	0	1	1
hsa-miR-191	LOC26010	0	0	1	1
hsa-miR-191	LOC26010	0	0	1	1
hsa-miR-191	LOC26010	0	0	1	1
hsa-miR-191	AUTS2	0	1	0	1
hsa-miR-191	AK5	1	0	0	1
hsa-miR-191	GLG1	0	1	0	1
hsa-miR-191	GNG4	0	0	1	1
hsa-miR-191	GNG4	0	0	1	1
hsa-miR-191	PRTG	0	1	0	1
hsa-miR-191	DCBLD1	0	1	0	1
hsa-miR-191	C9orf126	0	1	0	1
hsa-miR-191	GPX5	0	1	0	1
hsa-miR-191	PARVB	1	0	0	1
hsa-miR-191	PURG	0	1	0	1
hsa-miR-191	H2AFX	0	1	0	1
hsa-miR-191	HNRNPA2B1	0	1	0	1
hsa-miR-191	RSPO4	1	0	0	1
hsa-miR-191	KCNJ11	0	1	0	1
hsa-miR-191	FAM102A	1	0	0	1
hsa-miR-191	MAP1B	0	1	0	1
hsa-miR-191	MARK3	0	0	1	1
hsa-miR-191	MPST	0	0	1	1
hsa-miR-191	NFIA	0	1	0	1
hsa-miR-191	NKX3-1	0	1	0	1
hsa-miR-191	NRCAM	0	0	1	1
hsa-miR-191	PARN	1	0	0	1
hsa-miR-191	RNF12	0	1	0	1
hsa-miR-191	PDE4A	0	1	0	1
hsa-miR-191	FKBP7	0	1	0	1
hsa-miR-191	CRKRS	1	0	0	1
hsa-miR-191	ZFYVE1	1	0	0	1
hsa-miR-191	HYDIN	0	1	0	1
hsa-miR-191	SLC39A9	0	1	0	1
hsa-miR-191	C1orf183	1	0	0	1
hsa-miR-191	DIABLO	0	0	1	1
hsa-miR-191	TMCC3	0	1	0	1
hsa-miR-191	CREBZF	0	1	0	1
hsa-miR-191	RPS20	0	1	0	1
hsa-miR-191	BDNF	0	0	1	1
hsa-miR-191	NPAS3	1	0	0	1
hsa-miR-191	LOC653319	0	1	0	1
hsa-miR-191	SMARCA4	0	0	1	1
hsa-miR-191	TCEA2	1	0	0	1
hsa-miR-191	TPM3	0	1	0	1
hsa-miR-191	TTC3	1	0	0	1
hsa-miR-191	USP4	1	0	0	1
hsa-miR-191	CACNA1C	1	0	0	1
hsa-miR-191	CACNA1C	1	0	0	1
hsa-miR-191	CACNA1C	1	0	0	1
hsa-miR-191	CACNA1C	1	0	0	1
hsa-miR-191	CACNA1C	1	0	0	1
hsa-miR-191	CACNA1C	1	0	0	1
hsa-miR-191	CACNA1C	1	0	0	1
hsa-miR-191	CACNA1C	1	0	0	1
hsa-miR-191	CACNA1C	1	0	0	1
hsa-miR-191	CACNA1C	1	0	0	1
hsa-miR-191	CACNA1C	1	0	0	1
hsa-miR-191	CACNA1C	1	0	0	1
hsa-miR-191	CACNA1C	1	0	0	1
hsa-miR-191	CACNA1C	1	0	0	1
hsa-miR-191	CACNA1C	1	0	0	1
hsa-miR-191	CACNA1C	1	0	0	1
hsa-miR-191	CACNA1C	1	0	0	1
hsa-miR-191	CACNA1C	1	0	0	1
hsa-miR-191	NOL12	0	1	0	1
hsa-miR-191	ZXDC	0	1	0	1
hsa-miR-191	TMEM134	0	0	1	1
hsa-miR-191	CANX	1	0	0	1
hsa-miR-191	CHST9	0	1	0	1
hsa-miR-191	PPFIA4	1	0	0	1
hsa-miR-191	RBM17	0	1	0	1
hsa-miR-191	CASK	1	0	0	1
hsa-miR-191	CASK	1	0	0	1
hsa-miR-191	C4orf8	1	0	0	1
hsa-miR-191	ADAM9	0	0	1	1
hsa-miR-191	CCNG2	0	1	0	1
hsa-miR-191	AIFM1	0	1	0	1
hsa-miR-191	PSCD2	0	1	0	1
hsa-miR-191	ZNF561	0	1	0	1
hsa-miR-191	PPT2	0	0	1	1
hsa-miR-191	AKAP12	0	1	0	1
hsa-miR-191	ULK2	0	1	0	1
hsa-miR-191	YME1L1	1	0	0	1
hsa-miR-191	YME1L1	1	0	0	1
hsa-miR-191	LDB3	1	0	0	1
hsa-miR-191	LDB3	1	0	0	1
hsa-miR-191	LENG8	1	0	0	1
hsa-miR-191	SGPP2	1	0	0	1
hsa-miR-191	CSH1	1	0	0	1
hsa-miR-191	CSH1	1	0	0	1
hsa-miR-191	CSH1	1	0	0	1
hsa-miR-191	LINGO2	1	0	0	1
hsa-miR-191	EDA	1	0	0	1
hsa-miR-191	EPB41L2	1	0	0	1
hsa-miR-191	TNRC6B	1	0	0	1
hsa-miR-191	TNRC6B	1	0	0	1
hsa-miR-191	ASTN2	1	0	0	1
hsa-miR-191	ASTN2	1	0	0	1
hsa-miR-191	ASTN2	1	0	0	1
hsa-miR-191	ASTN2	1	0	0	1
hsa-miR-191	NUDCD3	1	0	0	1
hsa-miR-191	BRP44	1	0	0	1
hsa-miR-191	GDNF	1	0	0	1
hsa-miR-191	GDNF	1	0	0	1
hsa-miR-191	EXOC3L	1	0	0	1
hsa-miR-191	ICAM4	1	0	0	1
hsa-miR-191	ICAM4	1	0	0	1
hsa-miR-191	ESPNL	1	0	0	1
hsa-miR-191	PTPLAD2	1	0	0	1
hsa-miR-191	MLL	1	0	0	1
hsa-miR-191	NTRK3	1	0	0	1
hsa-miR-191	NTRK3	1	0	0	1
hsa-miR-191	NTRK3	1	0	0	1
hsa-miR-191	PPHLN1	1	0	0	1
hsa-miR-191	PPHLN1	1	0	0	1
hsa-miR-191	PPHLN1	1	0	0	1
hsa-miR-191	GNB1L	1	0	0	1
hsa-miR-191	MAPK8	1	0	0	1
hsa-miR-191	MAPK8	1	0	0	1
hsa-miR-191	MAPK8	1	0	0	1
hsa-miR-191	MAPK8	1	0	0	1
hsa-miR-191	TXNDC13	1	0	0	1
hsa-miR-191	PCTP	1	0	0	1
hsa-miR-191	PCTP	1	0	0	1
hsa-miR-191	RPE	1	0	0	1
hsa-miR-191	RPE	1	0	0	1
hsa-miR-191	STIL	1	0	0	1
hsa-miR-191	STIL	1	0	0	1
hsa-miR-191	WNK2	1	0	0	1
hsa-miR-191	SLC22A2	1	0	0	1
hsa-miR-191	MED28	1	0	0	1
hsa-miR-191	GRWD1	1	0	0	1
hsa-miR-191	CEP78	1	0	0	1
hsa-miR-191	CEP78	1	0	0	1
hsa-miR-191	EMR3	1	0	0	1
hsa-miR-191	AGXT2L2	1	0	0	1
hsa-miR-191	COL27A1	1	0	0	1
hsa-miR-191	MGAM	1	0	0	1
hsa-miR-191	CCNE1	1	0	0	1
hsa-miR-191	TAF1C	1	0	0	1
hsa-miR-191	TAF1C	1	0	0	1
hsa-miR-191	CH25H	1	0	0	1
hsa-miR-191	GTF3C5	1	0	0	1
hsa-miR-191	GTF3C5	1	0	0	1
hsa-miR-191	QKI	1	0	0	1
hsa-miR-191	QKI	1	0	0	1
hsa-miR-191	SPOCK2	1	0	0	1
hsa-miR-191	FIG4	1	0	0	1
hsa-miR-191	KCNE3	0	1	0	1
hsa-miR-191	MAMLD1	0	1	0	1
hsa-miR-191	ATP9A	0	1	0	1
hsa-miR-191	ACTR3	0	1	0	1
hsa-miR-191	ACTR1A	0	1	0	1
hsa-miR-191	TOB1	0	1	0	1
hsa-miR-191	ABI2	0	1	0	1
hsa-miR-191	FARP1	0	1	0	1
hsa-miR-191	TSHZ1	0	1	0	1
hsa-miR-191	MPZL2	0	1	0	1
hsa-miR-191	TRIB1	0	1	0	1
hsa-miR-191	RCAN2	0	1	0	1
hsa-miR-191	ABCC4	0	1	0	1
hsa-miR-191	CEPT1	0	1	0	1
hsa-miR-191	BASP1	0	1	0	1
hsa-miR-191	ARIH2	0	1	0	1
hsa-miR-191	SEC24B	0	1	0	1
hsa-miR-191	SLC30A9	0	1	0	1
hsa-miR-191	HOXB13	0	1	0	1
hsa-miR-191	SEMA6B	0	1	0	1
hsa-miR-191	CIB1	0	1	0	1
hsa-miR-191	SLU7	0	1	0	1
hsa-miR-191	CCT4	0	1	0	1
hsa-miR-191	TGOLN2	0	1	0	1
hsa-miR-191	MRCL3	0	1	0	1
hsa-miR-191	CUGBP1	0	1	0	1
hsa-miR-191	C6orf10	0	1	0	1
hsa-miR-191	GNA13	0	1	0	1
hsa-miR-191	GNB5	0	1	0	1
hsa-miR-191	ADCY1	0	1	0	1
hsa-miR-191	SLC12A7	0	1	0	1
hsa-miR-191	NFAT5	0	1	0	1
hsa-miR-191	MAP3K2	0	1	0	1
hsa-miR-191	NUP50	0	1	0	1
hsa-miR-191	TOB2	0	1	0	1
hsa-miR-191	GJB6	0	1	0	1
hsa-miR-191	CPLX2	0	1	0	1
hsa-miR-191	PDE10A	0	1	0	1
hsa-miR-191	ADCY3	0	1	0	1
hsa-miR-191	RNPS1	0	1	0	1
hsa-miR-191	SPIN1	0	1	0	1
hsa-miR-191	KLK11	0	1	0	1
hsa-miR-191	CHD1	0	1	0	1
hsa-miR-191	DIDO1	0	1	0	1
hsa-miR-191	PTPN21	0	1	0	1
hsa-miR-191	WDR6	0	1	0	1
hsa-miR-191	INMT	0	1	0	1
hsa-miR-191	WBP4	0	1	0	1
hsa-miR-191	POLI	0	1	0	1
hsa-miR-191	IRAK3	0	1	0	1
hsa-miR-191	AKAP11	0	1	0	1
hsa-miR-191	SNX18	0	1	0	1
hsa-miR-191	LYPLA2	0	1	0	1
hsa-miR-191	ECD	0	1	0	1
hsa-miR-191	ADCY8	0	1	0	1
hsa-miR-191	FHAD1	0	1	0	1
hsa-miR-191	ADCY9	0	1	0	1
hsa-miR-191	ZNF554	0	1	0	1
hsa-miR-191	DDIT4L	0	1	0	1
hsa-miR-191	RAB3C	0	1	0	1
hsa-miR-191	PHACTR3	0	1	0	1
hsa-miR-191	PANX3	0	1	0	1
hsa-miR-191	LEAP2	0	1	0	1
hsa-miR-191	DACH2	0	1	0	1
hsa-miR-191	CATSPER2	0	1	0	1
hsa-miR-191	CPXM2	0	1	0	1
hsa-miR-191	SLC15A4	0	1	0	1
hsa-miR-191	SLC24A4	0	1	0	1
hsa-miR-191	USH1G	0	1	0	1
hsa-miR-191	TBC1D16	0	1	0	1
hsa-miR-191	CNGB1	0	1	0	1
hsa-miR-191	C19orf47	0	1	0	1
hsa-miR-191	CNN3	0	1	0	1
hsa-miR-191	TYW3	0	1	0	1
hsa-miR-191	C1orf83	0	1	0	1
hsa-miR-191	PODN	0	1	0	1
hsa-miR-191	COL4A1	0	1	0	1
hsa-miR-191	COL4A4	0	1	0	1
hsa-miR-191	COL5A2	0	1	0	1
hsa-miR-191	AP1S3	0	1	0	1
hsa-miR-191	TMEM182	0	1	0	1
hsa-miR-191	KLF6	0	1	0	1
hsa-miR-191	ENPP6	0	1	0	1
hsa-miR-191	ADORA1	0	1	0	1
hsa-miR-191	UBLCP1	0	1	0	1
hsa-miR-191	COX8A	0	1	0	1
hsa-miR-191	FAM123B	0	1	0	1
hsa-miR-191	AAMP	0	1	0	1
hsa-miR-191	CBLN4	0	1	0	1
hsa-miR-191	C20orf118	0	1	0	1
hsa-miR-191	MPP7	0	1	0	1
hsa-miR-191	PSMA8	0	1	0	1
hsa-miR-191	TMEM86A	0	1	0	1
hsa-miR-191	CSK	0	1	0	1
hsa-miR-191	CSNK1G2	0	1	0	1
hsa-miR-191	C15orf43	0	1	0	1
hsa-miR-191	CSNK2A2	0	1	0	1
hsa-miR-191	CSTF3	0	1	0	1
hsa-miR-191	FAM98C	0	1	0	1
hsa-miR-191	C1orf52	0	1	0	1
hsa-miR-191	CTGF	0	1	0	1
hsa-miR-191	CTNND1	0	1	0	1
hsa-miR-191	LOC150383	0	1	0	1
hsa-miR-191	TTC14	0	1	0	1
hsa-miR-191	C9orf19	0	1	0	1
hsa-miR-191	CCDC100	0	1	0	1
hsa-miR-191	TMEM167	0	1	0	1
hsa-miR-191	CYLD	0	1	0	1
hsa-miR-191	CYP1B1	0	1	0	1
hsa-miR-191	ADRB3	0	1	0	1
hsa-miR-191	MOSPD2	0	1	0	1
hsa-miR-191	ZDHHC15	0	1	0	1
hsa-miR-191	CYP26A1	0	1	0	1
hsa-miR-191	CCDC147	0	1	0	1
hsa-miR-191	CCDC67	0	1	0	1
hsa-miR-191	C12orf50	0	1	0	1
hsa-miR-191	DGKB	0	1	0	1
hsa-miR-191	AP1B1	0	1	0	1
hsa-miR-191	DBP	0	1	0	1
hsa-miR-191	IL28RA	0	1	0	1
hsa-miR-191	IL28RA	0	1	0	1
hsa-miR-191	WBP2NL	0	1	0	1
hsa-miR-191	PRICKLE2	0	1	0	1
hsa-miR-191	DCLK2	0	1	0	1
hsa-miR-191	FLJ36031	0	1	0	1
hsa-miR-191	ZNF169	0	1	0	1
hsa-miR-191	NUDT10	0	1	0	1
hsa-miR-191	DKC1	0	1	0	1
hsa-miR-191	DLX3	0	1	0	1
hsa-miR-191	DNASE1L2	0	1	0	1
hsa-miR-191	DYNC1LI2	0	1	0	1
hsa-miR-191	DNMT1	0	1	0	1
hsa-miR-191	DRD1	0	1	0	1
hsa-miR-191	DUSP7	0	1	0	1
hsa-miR-191	TOR1A	0	1	0	1
hsa-miR-191	E2F3	0	1	0	1
hsa-miR-191	EDG1	0	1	0	1
hsa-miR-191	EFNB2	0	1	0	1
hsa-miR-191	CELSR3	0	1	0	1
hsa-miR-191	CCDC131	0	1	0	1
hsa-miR-191	NLRC3	0	1	0	1
hsa-miR-191	SPRED2	0	1	0	1
hsa-miR-191	AK1	0	1	0	1
hsa-miR-191	EP300	0	1	0	1
hsa-miR-191	EPHA3	0	1	0	1
hsa-miR-191	EPHA5	0	1	0	1
hsa-miR-191	STX2	0	1	0	1
hsa-miR-191	STX2	0	1	0	1
hsa-miR-191	ALCAM	0	1	0	1
hsa-miR-191	F13B	0	1	0	1
hsa-miR-191	FANCC	0	1	0	1
hsa-miR-191	YPEL4	0	1	0	1
hsa-miR-191	REEP3	0	1	0	1
hsa-miR-191	TWISTNB	0	1	0	1
hsa-miR-191	LNX2	0	1	0	1
hsa-miR-191	FIGF	0	1	0	1
hsa-miR-191	ADNP2	0	1	0	1
hsa-miR-191	CLSTN1	0	1	0	1
hsa-miR-191	CARD8	0	1	0	1
hsa-miR-191	MTMR15	0	1	0	1
hsa-miR-191	FOXF1	0	1	0	1
hsa-miR-191	WDFY3	0	1	0	1
hsa-miR-191	KIAA0265	0	1	0	1
hsa-miR-191	MAST3	0	1	0	1
hsa-miR-191	WAPAL	0	1	0	1
hsa-miR-191	FOXO1	0	1	0	1
hsa-miR-191	PARC	0	1	0	1
hsa-miR-191	GLT25D2	0	1	0	1
hsa-miR-191	PLXND1	0	1	0	1
hsa-miR-191	GRAMD4	0	1	0	1
hsa-miR-191	M-RIP	0	1	0	1
hsa-miR-191	EFR3A	0	1	0	1
hsa-miR-191	FLNB	0	1	0	1
hsa-miR-191	FAM120A	0	1	0	1
hsa-miR-191	ATP11B	0	1	0	1
hsa-miR-191	FBXO28	0	1	0	1
hsa-miR-191	FMR1	0	1	0	1
hsa-miR-191	USP22	0	1	0	1
hsa-miR-191	DNAJC16	0	1	0	1
hsa-miR-191	UBR4	0	1	0	1
hsa-miR-191	ARHGEF18	0	1	0	1
hsa-miR-191	ZFPM2	0	1	0	1
hsa-miR-191	SLC44A1	0	1	0	1
hsa-miR-191	ICMT	0	1	0	1
hsa-miR-191	KIAA0240	0	1	0	1
hsa-miR-191	MORC3	0	1	0	1
hsa-miR-191	MAPK8IP2	0	1	0	1
hsa-miR-191	RBM9	0	1	0	1
hsa-miR-191	GTPBP4	0	1	0	1
hsa-miR-191	CDC42EP4	0	1	0	1
hsa-miR-191	TMEM50A	0	1	0	1
hsa-miR-191	ADAM2	0	1	0	1
hsa-miR-191	SLC25A30	0	1	0	1
hsa-miR-191	RNF169	0	1	0	1
hsa-miR-191	TMEM86B	0	1	0	1
hsa-miR-191	C4orf22	0	1	0	1
hsa-miR-191	NPNT	0	1	0	1
hsa-miR-191	MFSD8	0	1	0	1
hsa-miR-191	C17orf66	0	1	0	1
hsa-miR-191	PLCXD2	0	1	0	1
hsa-miR-191	FAM19A5	0	1	0	1
hsa-miR-191	SULT4A1	0	1	0	1
hsa-miR-191	NIPBL	0	1	0	1
hsa-miR-191	NIPBL	0	1	0	1
hsa-miR-191	ASF1A	0	1	0	1
hsa-miR-191	SGMS1	0	1	0	1
hsa-miR-191	ULK3	0	1	0	1
hsa-miR-191	UPF2	0	1	0	1
hsa-miR-191	ANKRD17	0	1	0	1
hsa-miR-191	LDLRAP1	0	1	0	1
hsa-miR-191	EPC2	0	1	0	1
hsa-miR-191	GMEB2	0	1	0	1
hsa-miR-191	PITPNC1	0	1	0	1
hsa-miR-191	FBXL5	0	1	0	1
hsa-miR-191	SACS	0	1	0	1
hsa-miR-191	GCG	0	1	0	1
hsa-miR-191	BLOC1S1	0	1	0	1
hsa-miR-191	GCNT2	0	1	0	1
hsa-miR-191	NBEA	0	1	0	1
hsa-miR-191	KCNV1	0	1	0	1
hsa-miR-191	NGFRAP1	0	1	0	1
hsa-miR-191	NGFRAP1	0	1	0	1
hsa-miR-191	FOXD3	0	1	0	1
hsa-miR-191	ANKRD1	0	1	0	1
hsa-miR-191	ZBTB11	0	1	0	1
hsa-miR-191	AFF4	0	1	0	1
hsa-miR-191	EIF2C2	0	1	0	1
hsa-miR-191	GPR81	0	1	0	1
hsa-miR-191	RBMXL2	0	1	0	1
hsa-miR-191	RAB30	0	1	0	1
hsa-miR-191	TOX3	0	1	0	1
hsa-miR-191	ZNF638	0	1	0	1
hsa-miR-191	GOLIM4	0	1	0	1
hsa-miR-191	CTA-126B4.3	0	1	0	1
hsa-miR-191	PCLO	0	1	0	1
hsa-miR-191	GNA12	0	1	0	1
hsa-miR-191	GOLGA1	0	1	0	1
hsa-miR-191	GPM6B	0	1	0	1
hsa-miR-191	FAM102B	0	1	0	1
hsa-miR-191	DLL1	0	1	0	1
hsa-miR-191	EPHA6	0	1	0	1
hsa-miR-191	C3orf33	0	1	0	1
hsa-miR-191	LOC285382	0	1	0	1
hsa-miR-191	CNPY1	0	1	0	1
hsa-miR-191	ZFP41	0	1	0	1
hsa-miR-191	CRB2	0	1	0	1
hsa-miR-191	TUSC1	0	1	0	1
hsa-miR-191	GRIA3	0	1	0	1
hsa-miR-191	GRIA4	0	1	0	1
hsa-miR-191	DEXI	0	1	0	1
hsa-miR-191	OSTM1	0	1	0	1
hsa-miR-191	C16orf72	0	1	0	1
hsa-miR-191	C18orf55	0	1	0	1
hsa-miR-191	SSU72	0	1	0	1
hsa-miR-191	GSK3A	0	1	0	1
hsa-miR-191	GSK3B	0	1	0	1
hsa-miR-191	GTF2H4	0	1	0	1
hsa-miR-191	SEC61A1	0	1	0	1
hsa-miR-191	NXPH1	0	1	0	1
hsa-miR-191	UBE2K	0	1	0	1
hsa-miR-191	HLA-C	0	1	0	1
hsa-miR-191	HOXA3	0	1	0	1
hsa-miR-191	HOXA4	0	1	0	1
hsa-miR-191	HOXC6	0	1	0	1
hsa-miR-191	HSF4	0	1	0	1
hsa-miR-191	KLHL17	0	1	0	1
hsa-miR-191	FAM5C	0	1	0	1
hsa-miR-191	C1orf110	0	1	0	1
hsa-miR-191	GLDN	0	1	0	1
hsa-miR-191	RSHL3	0	1	0	1
hsa-miR-191	C15orf38	0	1	0	1
hsa-miR-191	IGFBP5	0	1	0	1
hsa-miR-191	IL2RB	0	1	0	1
hsa-miR-191	SHROOM2	0	1	0	1
hsa-miR-191	INPP4A	0	1	0	1
hsa-miR-191	TMEM110	0	1	0	1
hsa-miR-191	KCNJ14	0	1	0	1
hsa-miR-191	KCNJ15	0	1	0	1
hsa-miR-191	CA13	0	1	0	1
hsa-miR-191	KCNS1	0	1	0	1
hsa-miR-191	KIF5B	0	1	0	1
hsa-miR-191	RHOA	0	1	0	1
hsa-miR-191	VGLL3	0	1	0	1
hsa-miR-191	IER5L	0	1	0	1
hsa-miR-191	LAMP2	0	1	0	1
hsa-miR-191	LGALS8	0	1	0	1
hsa-miR-191	C10orf114	0	1	0	1
hsa-miR-191	FLJ45803	0	1	0	1
hsa-miR-191	C1orf220	0	1	0	1
hsa-miR-191	C9orf105	0	1	0	1
hsa-miR-191	C9orf105	0	1	0	1
hsa-miR-191	HAPLN4	0	1	0	1
hsa-miR-191	GTF2H5	0	1	0	1
hsa-miR-191	LTBP1	0	1	0	1
hsa-miR-191	M6PR	0	1	0	1
hsa-miR-191	CAPRIN1	0	1	0	1
hsa-miR-191	MAGEA4	0	1	0	1
hsa-miR-191	MAGEB1	0	1	0	1
hsa-miR-191	C10orf55	0	1	0	1
hsa-miR-191	MAX	0	1	0	1
hsa-miR-191	MAX	0	1	0	1
hsa-miR-191	MEF2C	0	1	0	1
hsa-miR-191	MEIS1	0	1	0	1
hsa-miR-191	MFAP1	0	1	0	1
hsa-miR-191	MGST2	0	1	0	1
hsa-miR-191	CXCL9	0	1	0	1
hsa-miR-191	MLLT3	0	1	0	1
hsa-miR-191	MRE11A	0	1	0	1
hsa-miR-191	MTF1	0	1	0	1
hsa-miR-191	MTHFR	0	1	0	1
hsa-miR-191	ASTN1	0	1	0	1
hsa-miR-191	NEDD9	0	1	0	1
hsa-miR-191	NEUROD2	0	1	0	1
hsa-miR-191	NF2	0	1	0	1
hsa-miR-191	NF2	0	1	0	1
hsa-miR-191	NF2	0	1	0	1
hsa-miR-191	NFATC1	0	1	0	1
hsa-miR-191	NFATC1	0	1	0	1
hsa-miR-191	ATP1B1	0	1	0	1
hsa-miR-191	NOVA1	0	1	0	1
hsa-miR-191	NP	0	1	0	1
hsa-miR-191	NPM1	0	1	0	1
hsa-miR-191	ATP2A2	0	1	0	1
hsa-miR-191	NPTX1	0	1	0	1
hsa-miR-191	OAZ2	0	1	0	1
hsa-miR-191	TNFRSF11B	0	1	0	1
hsa-miR-191	OTX1	0	1	0	1
hsa-miR-191	OXTR	0	1	0	1
hsa-miR-191	P2RY2	0	1	0	1
hsa-miR-191	P4HB	0	1	0	1
hsa-miR-191	2013-12-01	0	1	0	1
hsa-miR-191	IL21R	0	1	0	1
hsa-miR-191	HDGFRP3	0	1	0	1
hsa-miR-191	PCDH8	0	1	0	1
hsa-miR-191	GLOD4	0	1	0	1
hsa-miR-191	ZBTB7B	0	1	0	1
hsa-miR-191	LEF1	0	1	0	1
hsa-miR-191	LEF1	0	1	0	1
hsa-miR-191	GLTP	0	1	0	1
hsa-miR-191	NT5C3	0	1	0	1
hsa-miR-191	CLEC1A	0	1	0	1
hsa-miR-191	BET1L	0	1	0	1
hsa-miR-191	BET1L	0	1	0	1
hsa-miR-191	PCTK2	0	1	0	1
hsa-miR-191	GOLM1	0	1	0	1
hsa-miR-191	ZDHHC3	0	1	0	1
hsa-miR-191	HOOK1	0	1	0	1
hsa-miR-191	CRLF3	0	1	0	1
hsa-miR-191	AMOTL2	0	1	0	1
hsa-miR-191	LCMT1	0	1	0	1
hsa-miR-191	UBE2J1	0	1	0	1
hsa-miR-191	PDGFB	0	1	0	1
hsa-miR-191	C7orf20	0	1	0	1
hsa-miR-191	KLF13	0	1	0	1
hsa-miR-191	DYNC2LI1	0	1	0	1
hsa-miR-191	RBMX2	0	1	0	1
hsa-miR-191	ATP8A2	0	1	0	1
hsa-miR-191	RNUXA	0	1	0	1
hsa-miR-191	SERPINA1	0	1	0	1
hsa-miR-191	ATP6V0C	0	1	0	1
hsa-miR-191	ACP2	0	1	0	1
hsa-miR-191	PLAGL2	0	1	0	1
hsa-miR-191	PLD2	0	1	0	1
hsa-miR-191	CSNK1G1	0	1	0	1
hsa-miR-191	RIPK4	0	1	0	1
hsa-miR-191	POLE3	0	1	0	1
hsa-miR-191	C21orf91	0	1	0	1
hsa-miR-191	C21orf91	0	1	0	1
hsa-miR-191	WNT4	0	1	0	1
hsa-miR-191	DNAJC10	0	1	0	1
hsa-miR-191	TXNDC10	0	1	0	1
hsa-miR-191	EXOC6	0	1	0	1
hsa-miR-191	MAGEL2	0	1	0	1
hsa-miR-191	POU4F2	0	1	0	1
hsa-miR-191	PPARA	0	1	0	1
hsa-miR-191	PPARD	0	1	0	1
hsa-miR-191	CNGB3	0	1	0	1
hsa-miR-191	FAM20A	0	1	0	1
hsa-miR-191	DIRAS2	0	1	0	1
hsa-miR-191	MBTD1	0	1	0	1
hsa-miR-191	FAM29A	0	1	0	1
hsa-miR-191	NDE1	0	1	0	1
hsa-miR-191	NUP62CL	0	1	0	1
hsa-miR-191	AUH	0	1	0	1
hsa-miR-191	LPCAT2	0	1	0	1
hsa-miR-191	PPP1R2	0	1	0	1
hsa-miR-191	ENOX1	0	1	0	1
hsa-miR-191	TMEM45A	0	1	0	1
hsa-miR-191	SOBP	0	1	0	1
hsa-miR-191	PPP1R8	0	1	0	1
hsa-miR-191	LRRC8D	0	1	0	1
hsa-miR-191	C14orf130	0	1	0	1
hsa-miR-191	TMEM38B	0	1	0	1
hsa-miR-191	RFWD3	0	1	0	1
hsa-miR-191	TMEM33	0	1	0	1
hsa-miR-191	ARL8B	0	1	0	1
hsa-miR-191	ASXL2	0	1	0	1
hsa-miR-191	THNSL2	0	1	0	1
hsa-miR-191	BXDC2	0	1	0	1
hsa-miR-191	SLC29A3	0	1	0	1
hsa-miR-191	UFSP2	0	1	0	1
hsa-miR-191	C10orf59	0	1	0	1
hsa-miR-191	STK32B	0	1	0	1
hsa-miR-191	TMEM63B	0	1	0	1
hsa-miR-191	CSGALNACT2	0	1	0	1
hsa-miR-191	ETNK1	0	1	0	1
hsa-miR-191	CHST12	0	1	0	1
hsa-miR-191	SVOP	0	1	0	1
hsa-miR-191	CDCA7L	0	1	0	1
hsa-miR-191	CDKN2AIP	0	1	0	1
hsa-miR-191	BTBD2	0	1	0	1
hsa-miR-191	MFN1	0	1	0	1
hsa-miR-191	IPO9	0	1	0	1
hsa-miR-191	ENAH	0	1	0	1
hsa-miR-191	C14orf131	0	1	0	1
hsa-miR-191	PRKCA	0	1	0	1
hsa-miR-191	DCP1A	0	1	0	1
hsa-miR-191	HR	0	1	0	1
hsa-miR-191	THEM2	0	1	0	1
hsa-miR-191	ASH1L	0	1	0	1
hsa-miR-191	MLL5	0	1	0	1
hsa-miR-191	PCDHB9	0	1	0	1
hsa-miR-191	TEX12	0	1	0	1
hsa-miR-191	TDRD1	0	1	0	1
hsa-miR-191	ZNF253	0	1	0	1
hsa-miR-191	PRPS1	0	1	0	1
hsa-miR-191	PRPS2	0	1	0	1
hsa-miR-191	CYP26B1	0	1	0	1
hsa-miR-191	INPP5E	0	1	0	1
hsa-miR-191	PANX2	0	1	0	1
hsa-miR-191	JPH1	0	1	0	1
hsa-miR-191	PSMA2	0	1	0	1
hsa-miR-191	KCMF1	0	1	0	1
hsa-miR-191	SEMA3G	0	1	0	1
hsa-miR-191	NCLN	0	1	0	1
hsa-miR-191	PRTFDC1	0	1	0	1
hsa-miR-191	TULP4	0	1	0	1
hsa-miR-191	C12orf4	0	1	0	1
hsa-miR-191	SPINLW1	0	1	0	1
hsa-miR-191	NUP107	0	1	0	1
hsa-miR-191	C20orf3	0	1	0	1
hsa-miR-191	LYRM1	0	1	0	1
hsa-miR-191	PSMD9	0	1	0	1
hsa-miR-191	KIAA1147	0	1	0	1
hsa-miR-191	C13orf1	0	1	0	1
hsa-miR-191	PTGER2	0	1	0	1
hsa-miR-191	PTGER4	0	1	0	1
hsa-miR-191	LRTM1	0	1	0	1
hsa-miR-191	KIAA1161	0	1	0	1
hsa-miR-191	FAM40B	0	1	0	1
hsa-miR-191	ZNF490	0	1	0	1
hsa-miR-191	RNF150	0	1	0	1
hsa-miR-191	ZNF608	0	1	0	1
hsa-miR-191	PDP2	0	1	0	1
hsa-miR-191	NLGN2	0	1	0	1
hsa-miR-191	SEMA6A	0	1	0	1
hsa-miR-191	SYT13	0	1	0	1
hsa-miR-191	FNIP2	0	1	0	1
hsa-miR-191	LRCH2	0	1	0	1
hsa-miR-191	PHF12	0	1	0	1
hsa-miR-191	EPB41L5	0	1	0	1
hsa-miR-191	KIAA1549	0	1	0	1
hsa-miR-191	RNF213	0	1	0	1
hsa-miR-191	ALS2	0	1	0	1
hsa-miR-191	CACHD1	0	1	0	1
hsa-miR-191	MAGEE1	0	1	0	1
hsa-miR-191	KIAA1609	0	1	0	1
hsa-miR-191	PCDHB16	0	1	0	1
hsa-miR-191	KIAA1632	0	1	0	1
hsa-miR-191	G6PC2	0	1	0	1
hsa-miR-191	G6PC2	0	1	0	1
hsa-miR-191	PTPN12	0	1	0	1
hsa-miR-191	PTPRC	0	1	0	1
hsa-miR-191	PTBP2	0	1	0	1
hsa-miR-191	CTDSP1	0	1	0	1
hsa-miR-191	ALDH18A1	0	1	0	1
hsa-miR-191	ZNF71	0	1	0	1
hsa-miR-191	BCAT2	0	1	0	1
hsa-miR-191	RBMS2	0	1	0	1
hsa-miR-191	BCL2	0	1	0	1
hsa-miR-191	EDA2R	0	1	0	1
hsa-miR-191	EXOC4	0	1	0	1
hsa-miR-191	AASDHPPT	0	1	0	1
hsa-miR-191	PROK2	0	1	0	1
hsa-miR-191	BRUNOL5	0	1	0	1
hsa-miR-191	ZFAND3	0	1	0	1
hsa-miR-191	RPS6KA3	0	1	0	1
hsa-miR-191	RTN2	0	1	0	1
hsa-miR-191	SLC22A23	0	1	0	1
hsa-miR-191	SC5DL	0	1	0	1
hsa-miR-191	ATXN7	0	1	0	1
hsa-miR-191	SRL	0	1	0	1
hsa-miR-191	CXCL11	0	1	0	1
hsa-miR-191	CHP2	0	1	0	1
hsa-miR-191	PERP	0	1	0	1
hsa-miR-191	C10orf54	0	1	0	1
hsa-miR-191	FN3K	0	1	0	1
hsa-miR-191	HERPUD2	0	1	0	1
hsa-miR-191	SFRP4	0	1	0	1
hsa-miR-191	SFRS6	0	1	0	1
hsa-miR-191	SFRS7	0	1	0	1
hsa-miR-191	KIAA0754	0	1	0	1
hsa-miR-191	LOC643641	0	1	0	1
hsa-miR-191	SUDS3	0	1	0	1
hsa-miR-191	MRPS25	0	1	0	1
hsa-miR-191	C15orf56	0	1	0	1
hsa-miR-191	HIAT1	0	1	0	1
hsa-miR-191	MOSC1	0	1	0	1
hsa-miR-191	PLEKHG2	0	1	0	1
hsa-miR-191	UPF3A	0	1	0	1
hsa-miR-191	ANKRD57	0	1	0	1
hsa-miR-191	SPATS2	0	1	0	1
hsa-miR-191	SLC6A4	0	1	0	1
hsa-miR-191	SLC6A6	0	1	0	1
hsa-miR-191	ZBTB10	0	1	0	1
hsa-miR-191	DLK2	0	1	0	1
hsa-miR-191	CHID1	0	1	0	1
hsa-miR-191	BNIP1	0	1	0	1
hsa-miR-191	SORL1	0	1	0	1
hsa-miR-191	SOS1	0	1	0	1
hsa-miR-191	SOX2	0	1	0	1
hsa-miR-191	BOK	0	1	0	1
hsa-miR-191	SPTBN2	0	1	0	1
hsa-miR-191	SURF4	0	1	0	1
hsa-miR-191	ZEB1	0	1	0	1
hsa-miR-191	BTN1A1	0	1	0	1
hsa-miR-191	TIMP3	0	1	0	1
hsa-miR-191	TLE1	0	1	0	1
hsa-miR-191	TNF	0	1	0	1
hsa-miR-191	TNFAIP2	0	1	0	1
hsa-miR-191	TPR	0	1	0	1
hsa-miR-191	TSN	0	1	0	1
hsa-miR-191	TSG101	0	1	0	1
hsa-miR-191	CAPN5	0	1	0	1
hsa-miR-191	KIAA1881	0	1	0	1
hsa-miR-191	TXNRD1	0	1	0	1
hsa-miR-191	UBE2L3	0	1	0	1
hsa-miR-191	UBE2L3	0	1	0	1
hsa-miR-191	UBE3A	0	1	0	1
hsa-miR-191	VDR	0	1	0	1
hsa-miR-191	VEGFA	0	1	0	1
hsa-miR-191	VEGFA	0	1	0	1
hsa-miR-191	VEGFA	0	1	0	1
hsa-miR-191	C18orf1	0	1	0	1
hsa-miR-191	ZIC2	0	1	0	1
hsa-miR-191	ZNF26	0	1	0	1
hsa-miR-191	ZNF200	0	1	0	1
hsa-miR-191	ZNF207	0	1	0	1
hsa-miR-191	ZNF236	0	1	0	1
hsa-miR-191	PAX8	0	1	0	1
hsa-miR-191	PAX8	0	1	0	1
hsa-miR-191	CACNB4	0	1	0	1
hsa-miR-191	C17orf39	0	1	0	1
hsa-miR-191	ZNF655	0	1	0	1
hsa-miR-191	FTO	0	1	0	1
hsa-miR-191	C7orf23	0	1	0	1
hsa-miR-191	LST1	0	1	0	1
hsa-miR-191	LST1	0	1	0	1
hsa-miR-191	LST1	0	1	0	1
hsa-miR-191	CCNJL	0	1	0	1
hsa-miR-191	ZCCHC6	0	1	0	1
hsa-miR-191	SAP30L	0	1	0	1
hsa-miR-191	ZMAT4	0	1	0	1
hsa-miR-191	GTDC1	0	1	0	1
hsa-miR-191	SUV39H2	0	1	0	1
hsa-miR-191	HHIPL2	0	1	0	1
hsa-miR-191	METTL8	0	1	0	1
hsa-miR-191	TREML2	0	1	0	1
hsa-miR-191	LPCAT1	0	1	0	1
hsa-miR-191	ADM2	0	1	0	1
hsa-miR-191	SLC35E1	0	1	0	1
hsa-miR-191	PAQR6	0	1	0	1
hsa-miR-191	CXorf34	0	1	0	1
hsa-miR-191	DNAJB14	0	1	0	1
hsa-miR-191	DOCK5	0	1	0	1
hsa-miR-191	PHC3	0	1	0	1
hsa-miR-191	C2orf37	0	1	0	1
hsa-miR-191	NARG1	0	1	0	1
hsa-miR-191	BRD3	0	1	0	1
hsa-miR-191	ORAI2	0	1	0	1
hsa-miR-191	CMIP	0	1	0	1
hsa-miR-191	KIAA1715	0	1	0	1
hsa-miR-191	FXR1	0	1	0	1
hsa-miR-191	FXR1	0	1	0	1
hsa-miR-191	SLC2A10	0	1	0	1
hsa-miR-191	PABPN1	0	1	0	1
hsa-miR-191	URM1	0	1	0	1
hsa-miR-191	SNN	0	1	0	1
hsa-miR-191	PITPNM3	0	1	0	1
hsa-miR-191	FAM107B	0	1	0	1
hsa-miR-191	NRIP2	0	1	0	1
hsa-miR-191	SYT15	0	1	0	1
hsa-miR-191	PLA2G6	0	1	0	1
hsa-miR-191	CCDC8	0	1	0	1
hsa-miR-191	SPOP	0	1	0	1
hsa-miR-191	TAGLN2	0	1	0	1
hsa-miR-191	WDR75	0	1	0	1
hsa-miR-191	ZNRF3	0	1	0	1
hsa-miR-191	SETD3	0	1	0	1
hsa-miR-191	CAMKK1	0	1	0	1
hsa-miR-191	SLC37A3	0	1	0	1
hsa-miR-191	SLC37A3	0	1	0	1
hsa-miR-191	BTBD10	0	1	0	1
hsa-miR-191	PHF6	0	1	0	1
hsa-miR-191	ABLIM2	0	1	0	1
hsa-miR-191	L3MBTL3	0	1	0	1
hsa-miR-191	ST6GAL2	0	1	0	1
hsa-miR-191	PPP1R9B	0	1	0	1
hsa-miR-191	EFCAB4B	0	1	0	1
hsa-miR-191	ZNF503	0	1	0	1
hsa-miR-191	FAM136A	0	1	0	1
hsa-miR-191	DIRC2	0	1	0	1
hsa-miR-191	ABHD13	0	1	0	1
hsa-miR-191	UBASH3B	0	1	0	1
hsa-miR-191	PIK3R3	0	1	0	1
hsa-miR-191	NDST2	0	1	0	1
hsa-miR-191	LIPF	0	1	0	1
hsa-miR-191	ATCAY	0	1	0	1
hsa-miR-191	UNK	0	1	0	1
hsa-miR-191	RUNX3	0	1	0	1
hsa-miR-191	KCNK5	0	1	0	1
hsa-miR-191	TNKS	0	1	0	1
hsa-miR-191	EIF4G3	0	1	0	1
hsa-miR-191	STX16	0	1	0	1
hsa-miR-191	GALNT4	0	1	0	1
hsa-miR-191	ADAM7	0	1	0	1
hsa-miR-191	CES2	0	1	0	1
hsa-miR-191	PCAF	0	1	0	1
hsa-miR-191	CDK5R1	0	1	0	1
hsa-miR-191	APLN	0	1	0	1
hsa-miR-191	KRIT1	0	1	0	1
hsa-miR-191	PRPF4B	0	1	0	1
hsa-miR-191	BSN	0	1	0	1
hsa-miR-191	USP13	0	1	0	1
hsa-miR-191	FAM125B	0	1	0	1
hsa-miR-191	C9orf140	0	1	0	1
hsa-miR-191	C9orf69	0	1	0	1
hsa-miR-191	SOCS3	0	1	0	1
hsa-miR-191	TP53I13	0	1	0	1
hsa-miR-191	ZNF468	0	1	0	1
hsa-miR-191	SEMA5A	0	1	0	1
hsa-miR-191	TMEM41A	0	1	0	1
hsa-miR-191	MCFD2	0	1	0	1
hsa-miR-191	SPAG9	0	1	0	1
hsa-miR-191	ZNF697	0	1	0	1
hsa-miR-191	CCDC34	0	1	0	1
hsa-miR-191	CD3E	0	1	0	1
hsa-miR-191	SLFN11	0	1	0	1
hsa-miR-191	DGKI	0	1	0	1
hsa-miR-191	IL1RL1	0	1	0	1
hsa-miR-191	VAPA	0	1	0	1
hsa-miR-191	MTA2	0	1	0	1
hsa-miR-191	RCSD1	0	1	0	1
hsa-miR-191	IL32	0	1	0	1
hsa-miR-191	MSC	0	1	0	1
hsa-miR-191	RPS6KA5	0	1	0	1
hsa-miR-191	TIFA	0	1	0	1
hsa-miR-191	MED14	0	1	0	1
hsa-miR-191	EDG5	0	1	0	1
hsa-miR-191	ZBTB47	0	1	0	1
hsa-miR-191	MMP20	0	1	0	1
hsa-miR-191	LOC93349	0	1	0	1
hsa-miR-191	CER1	0	1	0	1
hsa-miR-191	MGC21874	0	1	0	1
hsa-miR-191	CD28	0	1	0	1
hsa-miR-191	GGPS1	0	1	0	1
hsa-miR-191	PCYT1B	0	1	0	1
hsa-miR-191	CHST3	0	1	0	1
hsa-miR-191	MAPK8IP1	0	1	0	1
hsa-miR-191	PGS1	0	1	0	1
hsa-miR-191	TP53I11	0	1	0	1
hsa-miR-191	H2AFY	0	1	0	1
hsa-miR-191	NUP155	0	1	0	1
hsa-miR-191	HS2ST1	0	1	0	1
hsa-miR-191	TTLL4	0	1	0	1
hsa-miR-191	LPIN2	0	1	0	1
hsa-miR-191	CLINT1	0	1	0	1
hsa-miR-191	KIAA0226	0	1	0	1
hsa-miR-191	CP110	0	1	0	1
hsa-miR-191	HDAC4	0	1	0	1
hsa-miR-191	ZBED4	0	1	0	1
hsa-miR-191	2013-09-07	0	1	0	1
hsa-miR-191	IQSEC1	0	1	0	1
hsa-miR-191	CRYZL1	0	1	0	1
hsa-miR-191	SHOX2	0	0	1	1
hsa-miR-191	SRGAP2	0	0	1	1
hsa-miR-191	FLRT2	0	0	1	1
hsa-miR-191	RBPMS2	0	0	1	1
hsa-miR-191	DTX4	0	0	1	1
hsa-miR-191	SSH2	0	0	1	1
hsa-miR-191	UACA	0	0	1	1
hsa-miR-191	MIPOL1	0	0	1	1
hsa-miR-191	ATP6V1C1	0	0	1	1
hsa-miR-191	LRP6	0	0	1	1
hsa-miR-191	IPO8	0	0	1	1
hsa-miR-191	SLC35F1	0	0	1	1
hsa-miR-191	HELZ	0	0	1	1
hsa-miR-191	PAK7	0	0	1	1
hsa-miR-191	ADPRH	0	0	1	1
hsa-miR-191	TMEM161B	0	0	1	1
hsa-miR-191	AGPAT5	0	0	1	1
hsa-miR-191	CBX6	0	0	1	1
hsa-miR-191	NIPA1	0	0	1	1
hsa-miR-191	DLX1	0	0	1	1
hsa-miR-191	PFKFB3	0	0	1	1
hsa-miR-191	TAL1	0	0	1	1
hsa-miR-191	SGK269	0	0	1	1
hsa-miR-191	KSR1	0	0	1	1
hsa-miR-191	CMTM4	0	0	1	1
hsa-miR-191	C1orf21	0	0	1	1
hsa-miR-191	CREBL2	0	0	1	1
hsa-miR-191	GLI3	0	0	1	1
hsa-miR-191	ARMETL1	0	0	1	1
hsa-miR-191	BCLAF1	0	0	1	1
hsa-miR-191	SERPINE2	0	0	1	1
hsa-miR-191	MUC20	0	0	1	1
hsa-miR-191	NXN	0	0	1	1
hsa-miR-191	ADAT2	0	0	1	1
hsa-miR-191	PLEKHB2	0	0	1	1
hsa-miR-191	RIMBP2	0	0	1	1
hsa-miR-191	DZIP1	0	0	1	1
hsa-miR-191	GPD2	0	0	1	1
hsa-miR-191	CTF8	0	0	1	1
hsa-miR-191	DIXDC1	0	0	1	1
hsa-miR-191	PIP4K2B	0	0	1	1
hsa-miR-191	TBC1D12	0	0	1	1
hsa-miR-191	ZNF365	0	0	1	1
hsa-miR-191	DPP6	0	0	1	1
hsa-miR-191	CYBASC3	0	0	1	1
hsa-miR-191	SEC14L5	0	0	1	1
hsa-miR-191	SVIL	0	0	1	1
hsa-miR-191	BRD4	0	0	1	1
hsa-miR-191	RNF122	0	0	1	1
hsa-miR-191	TMEM106B	0	0	1	1
hsa-miR-191	HECA	0	0	1	1
hsa-miR-191	RAPGEFL1	0	0	1	1
hsa-miR-191	MLLT6	0	0	1	1
hsa-miR-191	GRSF1	0	0	1	1
hsa-miR-191	FOXK2	0	0	1	1
hsa-miR-191	MEIS2	0	0	1	1
hsa-miR-191	PPAPDC1A	0	0	1	1
hsa-miR-191	PPM2C	0	0	1	1
hsa-miR-191	FBXL11	0	0	1	1
hsa-miR-191	FRAS1	0	0	1	1
hsa-miR-191	MAFB	0	0	1	1
hsa-miR-191	SLC37A4	0	0	1	1
hsa-miR-191	ASXL1	0	0	1	1
hsa-miR-191	MIB1	0	0	1	1
hsa-miR-191	CAMK2A	0	0	1	1
hsa-miR-191	BRWD1	0	0	1	1
hsa-miR-191	RAB8B	0	0	1	1
hsa-miR-191	ADAM10	0	0	1	1
hsa-miR-191	DBF4B	0	0	1	1
hsa-miR-191	MYLIP	0	0	1	1
hsa-miR-191	BCKDHB	0	0	1	1
hsa-miR-191	ITPKB	0	0	1	1
hsa-miR-191	PDK1	0	0	1	1
hsa-miR-191	ELOVL2	0	0	1	1
hsa-miR-191	USP6NL	0	0	1	1
hsa-miR-191	RAB11FIP4	0	0	1	1
hsa-miR-191	ZBTB20	0	0	1	1
hsa-miR-191	ALPK2	0	0	1	1
hsa-miR-191	DIS3	0	0	1	1
hsa-miR-191	ERMAP	0	0	1	1
hsa-miR-191	PAN3	0	0	1	1
hsa-miR-191	RHOBTB1	0	0	1	1
hsa-miR-191	SMAD2	0	0	1	1
hsa-miR-191	ANKMY2	0	0	1	1
hsa-miR-191	FGF12	0	0	1	1
hsa-miR-191	CAMKK2	0	0	1	1
hsa-miR-191	CYB5B	0	0	1	1
hsa-miR-191	FNBP1L	0	0	1	1
hsa-miR-191	IKZF2	0	0	1	1
hsa-miR-191	ANKFY1	0	0	1	1
hsa-miR-191	MICAL3	0	0	1	1
hsa-miR-191	PTGS1	0	0	1	1
hsa-miR-191	TTC9	0	0	1	1
hsa-miR-191	ST3GAL2	0	0	1	1
hsa-miR-191	CYP51A1	0	0	1	1
hsa-miR-191	EPM2AIP1	0	0	1	1
hsa-miR-191	ATP6V0D2	0	0	1	1
hsa-miR-191	C5orf22	0	0	1	1
hsa-miR-191	LARP4	0	0	1	1
hsa-miR-191	TOR1AIP2	0	0	1	1
hsa-miR-191	ARFGEF2	0	0	1	1
hsa-miR-191	FAM135A	0	0	1	1
hsa-miR-191	MAP4	0	0	1	1
hsa-miR-191	GABRG1	0	0	1	1
hsa-miR-191	CYP2U1	0	0	1	1
hsa-miR-191	CCDC113	0	0	1	1
hsa-miR-191	ELOVL5	0	0	1	1
hsa-miR-191	ZNF770	0	0	1	1
hsa-miR-191	WDR72	0	0	1	1
hsa-miR-191	WDR68	0	0	1	1
hsa-miR-191	XPR1	0	0	1	1
hsa-miR-191	MAPK1IP1L	0	0	1	1
hsa-miR-191	OTP	0	0	1	1
hsa-miR-191	GLT8D3	0	0	1	1
hsa-miR-191	CA12	0	0	1	1
hsa-miR-191	MBP	0	0	1	1
hsa-miR-191	PRKCI	0	0	1	1
hsa-miR-191	MAF	0	0	1	1
hsa-miR-191	BCL11B	0	0	1	1
hsa-miR-191	KIAA0564	0	0	1	1
hsa-miR-191	RBM33	0	0	1	1
hsa-miR-191	FNDC1	0	0	1	1
hsa-miR-191	C6orf97	0	0	1	1
hsa-miR-191	SLC1A4	0	0	1	1
hsa-miR-191	FKTN	0	0	1	1
hsa-miR-191	FIGN	0	0	1	1
hsa-miR-191	RUFY2	0	0	1	1
hsa-miR-191	C10orf58	0	0	1	1
hsa-miR-191	PFDN4	0	0	1	1
hsa-miR-191	DOCK4	0	0	1	1
hsa-miR-191	CUL3	0	0	1	1
hsa-miR-191	KIAA0895	0	0	1	1
hsa-miR-191	KLF12	0	0	1	1
hsa-miR-191	KIAA1394	0	0	1	1
hsa-miR-191	C6orf106	0	0	1	1
hsa-miR-191	FCHSD2	0	0	1	1
hsa-miR-191	MRPL47	0	0	1	1
hsa-miR-191	NSL1	0	0	1	1
hsa-miR-191	KMO	0	0	1	1
hsa-miR-191	KANK1	0	0	1	1
hsa-miR-191	KCTD16	0	0	1	1
hsa-miR-191	RC3H1	0	0	1	1
hsa-miR-191	MS4A1	0	0	1	1
hsa-miR-191	PCGF3	0	0	1	1
hsa-miR-191	PRKG1	0	0	1	1
hsa-miR-191	KIAA1600	0	0	1	1
hsa-miR-191	KIAA1826	0	0	1	1
hsa-miR-191	SNX30	0	0	1	1
hsa-miR-191	ZFP3	0	0	1	1
hsa-miR-191	UBE2R2	0	0	1	1
hsa-miR-191	B4GALT1	0	0	1	1
hsa-miR-191	MYO5A	0	0	1	1
hsa-miR-191	VAMP1	0	0	1	1
hsa-miR-191	HGSNAT	0	0	1	1
hsa-miR-191	CHMP1B	0	0	1	1
hsa-miR-191	MLLT4	0	0	1	1
hsa-miR-191	SAMD12	0	0	1	1
hsa-miR-191	ZNF618	0	0	1	1
hsa-miR-191	FOXN2	0	0	1	1
hsa-miR-191	SASH1	0	0	1	1
hsa-miR-191	MYST3	0	0	1	1
hsa-miR-191	WSB1	0	0	1	1
hsa-miR-191	GOSR1	0	0	1	1
hsa-miR-191	LMBR1	0	0	1	1
hsa-miR-191	ZC3H12B	0	0	1	1
hsa-miR-191	BAG5	0	0	1	1
hsa-miR-191	ZHX3	0	0	1	1
hsa-miR-191	ALDH1A3	0	0	1	1
hsa-miR-191	GZF1	0	0	1	1
hsa-miR-191	CGGBP1	0	0	1	1
hsa-miR-191	ZNF167	0	0	1	1
hsa-miR-191	TRPC5	0	0	1	1
hsa-miR-191	TMEM16F	0	0	1	1
hsa-miR-191	DICER1	0	0	1	1
hsa-miR-191	LOC253012	0	0	1	1
hsa-miR-191	OLFM1	0	0	1	1
hsa-miR-191	TMEM50B	0	0	1	1
hsa-miR-191	EDEM1	0	0	1	1
hsa-miR-191	DDEF2	0	0	1	1
hsa-miR-191	MAN2A2	0	0	1	1
hsa-miR-191	KIAA1303	0	0	1	1
hsa-miR-191	TOMM20	0	0	1	1
hsa-miR-191	TMEM28	0	0	1	1
hsa-miR-191	HUNK	0	0	1	1
hsa-miR-191	GRM6	0	0	1	1
hsa-miR-191	CMPK2	0	0	1	1
hsa-miR-191	ZC3HAV1	0	0	1	1
hsa-miR-191	MDFIC	0	0	1	1
hsa-miR-191	RNASE7	0	0	1	1
hsa-miR-191	DPP10	0	0	1	1
hsa-miR-191	ABCA1	0	0	1	1
hsa-miR-191	CHRNA3	0	0	1	1
hsa-miR-191	CTTN	0	0	1	1
hsa-miR-191	RPS6KA2	0	0	1	1
hsa-miR-191	NAP1L1	0	0	1	1
hsa-miR-191	UHRF1BP1	0	0	1	1
hsa-miR-191	N4BP2	0	0	1	1
hsa-miR-191	TFDP1	0	0	1	1
hsa-miR-191	PPP1R3D	0	0	1	1
hsa-miR-191	MESDC2	0	0	1	1
hsa-miR-191	ICT1	0	0	1	1
hsa-miR-191	PPP2R2C	0	0	1	1
hsa-miR-191	PLXDC1	0	0	1	1
hsa-miR-191	LOC728215	0	0	1	1
hsa-miR-191	TNFRSF19	0	0	1	1
hsa-miR-191	RNF144B	0	0	1	1
hsa-miR-191	PFTK1	0	0	1	1
hsa-miR-191	SERPINE1	0	0	1	1
hsa-miR-191	JARID2	0	0	1	1
hsa-miR-191	RAB3IP	0	0	1	1
hsa-miR-191	FIBIN	0	0	1	1
hsa-miR-191	ARHGAP28	0	0	1	1
hsa-miR-191	DKK2	0	0	1	1
hsa-miR-191	FAM148A	0	0	1	1
hsa-miR-191	WNT5A	0	0	1	1
hsa-miR-191	NUP93	0	0	1	1
hsa-miR-191	DDEF1	0	0	1	1
hsa-miR-191	CDC40	0	0	1	1
hsa-miR-191	MYT1L	0	0	1	1
hsa-miR-191	FBXL17	0	0	1	1
hsa-miR-191	KIAA1383	0	0	1	1
hsa-miR-191	PTGS2	0	0	1	1
hsa-miR-191	PIGK	0	0	1	1
hsa-miR-191	KLHL3	0	0	1	1
hsa-miR-191	PPP1R9A	0	0	1	1
hsa-miR-191	SFT2D3	0	0	1	1
hsa-miR-191	AAK1	0	0	1	1
hsa-miR-191	SERPINB13	0	0	1	1
hsa-miR-191	SLC25A36	0	0	1	1
hsa-miR-191	RNF144A	0	0	1	1
hsa-miR-191	PCDH20	0	0	1	1
hsa-miR-191	CTDSPL	0	0	1	1
hsa-miR-191	SCML2	0	0	1	1
hsa-miR-191	Gcom1	0	0	1	1
hsa-miR-191	SLC38A4	0	0	1	1
hsa-miR-191	PGAP1	0	0	1	1
hsa-miR-191	C18orf25	0	0	1	1
hsa-miR-191	WSCD1	0	0	1	1
hsa-miR-191	KLHDC5	0	0	1	1
hsa-miR-191	DLGAP2	0	0	1	1
hsa-miR-191	HOXA2	0	0	1	1
hsa-miR-191	FAM152A	0	0	1	1
hsa-miR-191	CASC5	0	0	1	1
hsa-miR-191	C18orf32	0	0	1	1
hsa-miR-191	OCRL	0	0	1	1
hsa-miR-191	KIAA0907	0	0	1	1
hsa-miR-191	HECW1	0	0	1	1
hsa-miR-191	TXNDC5	0	0	1	1
hsa-miR-191	SMC5	0	0	1	1
hsa-miR-191	ATRNL1	0	0	1	1
hsa-miR-191	YAF2	0	0	1	1
hsa-miR-191	SLC30A7	0	0	1	1
hsa-miR-191	CNOT6L	0	0	1	1
hsa-miR-191	MRPL19	0	0	1	1
hsa-miR-191	LMTK2	0	0	1	1
hsa-miR-191	MFAP3L	0	0	1	1
hsa-miR-191	CCDC6	0	0	1	1
hsa-miR-191	MGC13057	0	0	1	1
hsa-miR-191	LAMC1	0	0	1	1
hsa-miR-191	BCL2L11	0	0	1	1
hsa-miR-191	DCUN1D3	0	0	1	1
hsa-miR-191	PMP2	0	0	1	1
hsa-miR-191	TRPC1	0	0	1	1
hsa-miR-191	ENOX2	0	0	1	1
hsa-miR-191	AXIN2	0	0	1	1
hsa-miR-191	DDX24	0	0	1	1
hsa-miR-191	PEG10	0	0	1	1
hsa-miR-191	RFXDC2	0	0	1	1
hsa-miR-191	ZMIZ1	0	0	1	1
hsa-miR-191	C1orf173	0	0	1	1
hsa-miR-191	ZNF286A	0	0	1	1
hsa-miR-191	ZIC5	0	0	1	1
hsa-miR-191	WWC2	0	0	1	1
hsa-miR-191	ROD1	0	0	1	1
hsa-miR-191	NAV2	0	0	1	1
hsa-miR-191	TRIM62	0	0	1	1
hsa-miR-191	KIAA0157	0	0	1	1
hsa-miR-191	KIF3A	0	0	1	1
hsa-miR-191	CPEB3	0	0	1	1
hsa-miR-191	TMEM47	0	0	1	1
hsa-miR-191	MEGF10	0	0	1	1
hsa-miR-191	WDR48	0	0	1	1
hsa-miR-191	2013-03-05	0	0	1	1
hsa-miR-191	AHCYL2	0	0	1	1
hsa-miR-191	CBX7	0	0	1	1
hsa-miR-191	PAH	0	0	1	1
hsa-miR-191	ARFIP1	0	0	1	1
hsa-miR-191	FAM108B1	0	0	1	1
hsa-miR-191	TRIM40	0	0	1	1
hsa-miR-191	LIMCH1	0	0	1	1
hsa-miR-191	HLA-DOA	0	0	1	1
hsa-miR-191	LRRC8A	0	0	1	1
hsa-miR-191	PTPRD	0	0	1	1
hsa-miR-191	LY6G6C	0	0	1	1
hsa-miR-191	MAP4K4	0	0	1	1
hsa-miR-191	SLC23A2	0	0	1	1

## Sheet: mir-24
MicroRNA	Gene	DIANAmT	miRanda	Targetscan	SUM		Category	Term	Count	%	PValue	Genes	List Total	Pop Hits	Pop Total	Fold Enrichment	Bonferroni	Benjamini	FDR
hsa-miR-24	AKT3	1	1	1	3		REACTOME_PATHWAY	REACT_11061:Signalling by NGF	41	0.146796	0.000288873	ADCY1, ADCY7, ADCY6, MAPKAPK3, TRIB3, MAPKAPK2, FOXO4, CLTC, SRC, CASP3, MYD88, SOS1, RALA, RAPGEF1, FRS2, CASP2, AKT3, AKT2, PRKCI, FURIN, BCL2L11, STAT3, NCSTN, AP2A2, DUSP3, RPS6KA3, CDKN1B, HDAC2, MAPK12, ADCY9, HDAC1, MAPK13, MAPK14, NTRK2, MDM2, RIT1, MAPK7, THEM4, SH3GL2, CALM1, DNAL4	452	176	3398	1.75128	0.0191711	0.0191711	0.295881
hsa-miR-24	KCNE3	1	1	1	3		REACTOME_PATHWAY	REACT_602:Metabolism of lipids and lipoproteins	29	0.103831	0.0350239	ACOX1, LDLR, CYP51A1, HSD3B7, ACOX3, STARD5, APOB, AGPAT5, SCARB1, AGPAT3, LBR, AGPAT2, NSDHL, AGPAT1, DHCR24, GPD2, GPD1, LPL, ACADM, CYP46A1, ACACA, CRAT, ACACB, ABCG1, ABCG8, ABCC3, CYP8B1, SC5DL, ACAA1	452	150	3398	1.45342	0.908249	0.697096	30.6259
hsa-miR-24	HDAC5	1	1	1	3		REACTOME_PATHWAY	REACT_604:Hemostasis	42	0.150376	0.0350747	F2RL2, ITGAL, CD244, ATP1B2, BCAR1, F13A1, PPIL2, GNA12, ITGB3, SLC7A5, SLC7A6, SRC, APOB, GP5, BRPF3, SOS1, KLKB1, LEFTY2, GNG4, YES1, CSK, SPN, ANGPT4, PRKCA, F11R, PLEK, PSAP, ITGA2, ITGA3, F7, SIRPA, SLC7A11, PTPN11, VWF, LAMP2, SIRPG, P2RX1, VEGFA, TFPI, CALM1, ITGA2B, F2R	452	235	3398	1.34359	0.908573	0.549503	30.6634
hsa-miR-24	BCL2L11	1	1	1	3		REACTOME_PATHWAY	REACT_578:Apoptosis	25	0.0895095	0.0503067	XIAP, FASLG, CDH1, TNFRSF1A, CASP3, PAK2, BCL2, MAPT, CASP8, BMF, PSMD9, DBNL, STK24, DFFB, CYCS, FADD, PSMB8, BCL2L11, CASP10, TNFRSF10B, BBC3, RIPK1, DSG1, APAF1, ADD1	452	129	3398	1.45692	0.968516	0.578768	41.1037
hsa-miR-24	SH2B3	1	1	1	3		REACTOME_PATHWAY	REACT_11193:Metabolism of vitamins and cofactors	12	0.0429646	0.0520827	CYB5R3, MTHFR, SLC25A32, SLC2A4, PPCS, SLC19A3, SLC5A6, KMO, PPCDC, SLC19A2, SLC46A1, NMNAT1	452	49	3398	1.84107	0.972227	0.511658	42.2236
hsa-miR-24	GNE	1	1	1	3
hsa-miR-24	PIGK	1	1	1	3
hsa-miR-24	MAMLD1	1	1	1	3
hsa-miR-24	GJC1	1	1	1	3
hsa-miR-24	AP1M2	1	1	1	3
hsa-miR-24	UST	1	1	1	3
hsa-miR-24	CTDSP2	1	1	1	3
hsa-miR-24	ENAM	1	1	1	3
hsa-miR-24	CDH13	1	1	1	3
hsa-miR-24	DNAL4	1	1	1	3
hsa-miR-24	ABI2	1	1	1	3
hsa-miR-24	WASF2	1	1	1	3
hsa-miR-24	CHST4	1	1	1	3
hsa-miR-24	SLC25A15	1	1	1	3
hsa-miR-24	LHFPL2	1	1	1	3
hsa-miR-24	TNK2	1	1	1	3
hsa-miR-24	RNF41	1	1	1	3
hsa-miR-24	TSHZ1	1	1	1	3
hsa-miR-24	CDK5	1	1	1	3
hsa-miR-24	TRIM13	1	1	1	3
hsa-miR-24	INADL	1	1	1	3
hsa-miR-24	CTDSPL	1	1	1	3
hsa-miR-24	M6PRBP1	1	1	1	3
hsa-miR-24	STX6	1	1	1	3
hsa-miR-24	COQ7	1	1	1	3
hsa-miR-24	WDR68	1	1	1	3
hsa-miR-24	CALCOCO2	1	1	1	3
hsa-miR-24	KCNMB2	1	1	1	3
hsa-miR-24	CDK2AP2	1	1	1	3
hsa-miR-24	CDKN1B	1	1	1	3
hsa-miR-24	NET1	1	1	1	3
hsa-miR-24	CDKN1C	1	1	1	3
hsa-miR-24	SPEG	1	1	1	3
hsa-miR-24	PAK4	1	1	1	3
hsa-miR-24	ADAR	1	1	1	3
hsa-miR-24	DSCR3	1	1	1	3
hsa-miR-24	NMUR1	1	1	1	3
hsa-miR-24	IKZF1	1	1	1	3
hsa-miR-24	CRISP3	1	1	1	3
hsa-miR-24	SMYD5	1	1	1	3
hsa-miR-24	BPNT1	1	1	1	3
hsa-miR-24	TUBB4	1	1	1	3
hsa-miR-24	BTN2A2	1	1	1	3
hsa-miR-24	SCML2	1	1	1	3
hsa-miR-24	CORO2B	1	1	1	3
hsa-miR-24	DLC1	1	1	1	3
hsa-miR-24	NDRG1	1	1	1	3
hsa-miR-24	SPON2	1	1	1	3
hsa-miR-24	CDC42EP2	1	1	1	3
hsa-miR-24	CDX1	1	1	1	3
hsa-miR-24	MAP3K7IP1	1	1	1	3
hsa-miR-24	TADA3L	1	1	1	3
hsa-miR-24	CEACAM5	1	1	1	3
hsa-miR-24	CRTAP	1	1	1	3
hsa-miR-24	UNC13B	1	1	1	3
hsa-miR-24	SEMA6C	1	1	1	3
hsa-miR-24	SEMA6B	1	1	1	3
hsa-miR-24	SEMA4F	1	1	1	3
hsa-miR-24	MYBBP1A	1	1	1	3
hsa-miR-24	CHERP	1	1	1	3
hsa-miR-24	AGR2	1	1	1	3
hsa-miR-24	AGPAT1	1	1	1	3
hsa-miR-24	AGPAT2	1	1	1	3
hsa-miR-24	RPP30	1	1	1	3
hsa-miR-24	RPP30	1	1	1	3
hsa-miR-24	SLC19A2	1	1	1	3
hsa-miR-24	ARFGEF1	1	1	1	3
hsa-miR-24	SLC34A2	1	1	1	3
hsa-miR-24	SLU7	1	1	1	3
hsa-miR-24	DPYSL4	1	1	1	3
hsa-miR-24	CENPB	1	1	1	3
hsa-miR-24	ERN2	1	1	1	3
hsa-miR-24	CDC42EP3	1	1	1	3
hsa-miR-24	MXD4	1	1	1	3
hsa-miR-24	ERLIN1	1	1	1	3
hsa-miR-24	EXOC5	1	1	1	3
hsa-miR-24	IGF2BP1	1	1	1	3
hsa-miR-24	YKT6	1	1	1	3
hsa-miR-24	CUGBP2	1	1	1	3
hsa-miR-24	CUGBP2	1	1	1	3
hsa-miR-24	CCT6B	1	1	1	3
hsa-miR-24	ADCY1	1	1	1	3
hsa-miR-24	NFAT5	1	1	1	3
hsa-miR-24	YME1L1	1	1	1	3
hsa-miR-24	RBBP9	1	1	1	3
hsa-miR-24	MAP3K2	1	1	1	3
hsa-miR-24	GIPC1	1	1	1	3
hsa-miR-24	HBS1L	1	1	1	3
hsa-miR-24	AHCYL1	1	1	1	3
hsa-miR-24	ZBTB6	1	1	1	3
hsa-miR-24	ARPP-19	1	1	1	3
hsa-miR-24	ARPP-21	1	1	1	3
hsa-miR-24	ZNF273	1	1	1	3
hsa-miR-24	FRS2	1	1	1	3
hsa-miR-24	ZNF275	1	1	1	3
hsa-miR-24	CEACAM3	1	1	1	3
hsa-miR-24	CYP46A1	1	1	1	3
hsa-miR-24	ARID5A	1	1	1	3
hsa-miR-24	USP20	1	1	1	3
hsa-miR-24	FGL2	1	1	1	3
hsa-miR-24	CEACAM8	1	1	1	3
hsa-miR-24	CEACAM4	1	1	1	3
hsa-miR-24	MMP24	1	1	1	3
hsa-miR-24	LYVE1	1	1	1	3
hsa-miR-24	CPSF4	1	1	1	3
hsa-miR-24	EDAR	1	1	1	3
hsa-miR-24	TCERG1	1	1	1	3
hsa-miR-24	BTNL3	1	1	1	3
hsa-miR-24	DBF4	1	1	1	3
hsa-miR-24	SPIN1	1	1	1	3
hsa-miR-24	SF3A3	1	1	1	3
hsa-miR-24	TOMM34	1	1	1	3
hsa-miR-24	ERP29	1	1	1	3
hsa-miR-24	ERP29	1	1	1	3
hsa-miR-24	IFI44L	1	1	1	3
hsa-miR-24	TMED10	1	1	1	3
hsa-miR-24	UQCR	1	1	1	3
hsa-miR-24	CCNI	1	1	1	3
hsa-miR-24	SPINK5	1	1	1	3
hsa-miR-24	CHAD	1	1	1	3
hsa-miR-24	LIAS	1	1	1	3
hsa-miR-24	LIAS	1	1	1	3
hsa-miR-24	B3GNT1	1	1	1	3
hsa-miR-24	UPK1A	1	1	1	3
hsa-miR-24	SLC35D2	1	1	1	3
hsa-miR-24	NUDT21	1	1	1	3
hsa-miR-24	ABHD2	1	1	1	3
hsa-miR-24	CEP110	1	1	1	3
hsa-miR-24	TMEM115	1	1	1	3
hsa-miR-24	TPPP	1	1	1	3
hsa-miR-24	TRIOBP	1	1	1	3
hsa-miR-24	RER1	1	1	1	3
hsa-miR-24	C9orf7	1	1	1	3
hsa-miR-24	ADAMTS5	1	1	1	3
hsa-miR-24	BTN3A2	1	1	1	3
hsa-miR-24	BTN3A1	1	1	1	3
hsa-miR-24	BTN2A1	1	1	1	3
hsa-miR-24	PTPRT	1	1	1	3
hsa-miR-24	KIF3A	1	1	1	3
hsa-miR-24	POLR3A	1	1	1	3
hsa-miR-24	DMC1	1	1	1	3
hsa-miR-24	AP4S1	1	1	1	3
hsa-miR-24	LDB3	1	1	1	3
hsa-miR-24	CHI3L1	1	1	1	3
hsa-miR-24	ERLIN2	1	1	1	3
hsa-miR-24	NUDT4	1	1	1	3
hsa-miR-24	ADAMTS6	1	1	1	3
hsa-miR-24	LZTS1	1	1	1	3
hsa-miR-24	ABCB8	1	1	1	3
hsa-miR-24	SUPT16H	1	1	1	3
hsa-miR-24	ADCY6	1	1	1	3
hsa-miR-24	CHM	1	1	1	3
hsa-miR-24	FZD10	1	1	1	3
hsa-miR-24	PROSC	1	1	1	3
hsa-miR-24	AKAP13	1	1	1	3
hsa-miR-24	MRPL3	1	1	1	3
hsa-miR-24	GALNT6	1	1	1	3
hsa-miR-24	RNF24	1	1	1	3
hsa-miR-24	CA5B	1	1	1	3
hsa-miR-24	C14orf126	1	1	1	3
hsa-miR-24	GPR45	1	1	1	3
hsa-miR-24	SLC6A14	1	1	1	3
hsa-miR-24	C6orf117	1	1	1	3
hsa-miR-24	CHP	1	1	1	3
hsa-miR-24	CMTM7	1	1	1	3
hsa-miR-24	SP140	1	1	1	3
hsa-miR-24	PXMP4	1	1	1	3
hsa-miR-24	KLF8	1	1	1	3
hsa-miR-24	SCN11A	1	1	1	3
hsa-miR-24	TP53RK	1	1	1	3
hsa-miR-24	GLB1L3	1	1	1	3
hsa-miR-24	ADCY7	1	1	1	3
hsa-miR-24	PLCD3	1	1	1	3
hsa-miR-24	SLCO2B1	1	1	1	3
hsa-miR-24	VPS45	1	1	1	3
hsa-miR-24	LYPLA2	1	1	1	3
hsa-miR-24	MGAT4A	1	1	1	3
hsa-miR-24	SLC46A1	1	1	1	3
hsa-miR-24	TMEM106A	1	1	1	3
hsa-miR-24	C20orf54	1	1	1	3
hsa-miR-24	STK38	1	1	1	3
hsa-miR-24	TEX261	1	1	1	3
hsa-miR-24	CHRNA4	1	1	1	3
hsa-miR-24	ZIM3	1	1	1	3
hsa-miR-24	TRIM9	1	1	1	3
hsa-miR-24	CHRNB2	1	1	1	3
hsa-miR-24	SIGLEC11	1	1	1	3
hsa-miR-24	CHRNB4	1	1	1	3
hsa-miR-24	SLC22A9	1	1	1	3
hsa-miR-24	MBD6	1	1	1	3
hsa-miR-24	SLC25A25	1	1	1	3
hsa-miR-24	TUBGCP5	1	1	1	3
hsa-miR-24	TMEM132B	1	1	1	3
hsa-miR-24	SORCS1	1	1	1	3
hsa-miR-24	SORCS1	1	1	1	3
hsa-miR-24	RHPN1	1	1	1	3
hsa-miR-24	SMYD4	1	1	1	3
hsa-miR-24	SLAMF6	1	1	1	3
hsa-miR-24	OSBPL5	1	1	1	3
hsa-miR-24	OSBPL8	1	1	1	3
hsa-miR-24	C1QTNF1	1	1	1	3
hsa-miR-24	ADCY9	1	1	1	3
hsa-miR-24	ATG4A	1	1	1	3
hsa-miR-24	KCTD12	1	1	1	3
hsa-miR-24	RAB42	1	1	1	3
hsa-miR-24	SLC25A26	1	1	1	3
hsa-miR-24	PCMTD1	1	1	1	3
hsa-miR-24	GBP4	1	1	1	3
hsa-miR-24	CISH	1	1	1	3
hsa-miR-24	ZNF501	1	1	1	3
hsa-miR-24	FAM46B	1	1	1	3
hsa-miR-24	ARL11	1	1	1	3
hsa-miR-24	WDFY2	1	1	1	3
hsa-miR-24	FOXP4	1	1	1	3
hsa-miR-24	KLHDC3	1	1	1	3
hsa-miR-24	C20orf108	1	1	1	3
hsa-miR-24	TLCD1	1	1	1	3
hsa-miR-24	IL22RA2	1	1	1	3
hsa-miR-24	GRIN3A	1	1	1	3
hsa-miR-24	APOA5	1	1	1	3
hsa-miR-24	WDR17	1	1	1	3
hsa-miR-24	THEM4	1	1	1	3
hsa-miR-24	RAB3IP	1	1	1	3
hsa-miR-24	RAB3IP	1	1	1	3
hsa-miR-24	GALNTL2	1	1	1	3
hsa-miR-24	ADD1	1	1	1	3
hsa-miR-24	CLCN3	1	1	1	3
hsa-miR-24	CLCN5	1	1	1	3
hsa-miR-24	ZMYND17	1	1	1	3
hsa-miR-24	CLCN6	1	1	1	3
hsa-miR-24	C10orf83	1	1	1	3
hsa-miR-24	C10orf4	1	1	1	3
hsa-miR-24	SFXN2	1	1	1	3
hsa-miR-24	ADD2	1	1	1	3
hsa-miR-24	ADD2	1	1	1	3
hsa-miR-24	C10orf104	1	1	1	3
hsa-miR-24	ADD3	1	1	1	3
hsa-miR-24	FAT3	1	1	1	3
hsa-miR-24	DPH4	1	1	1	3
hsa-miR-24	TMEM132D	1	1	1	3
hsa-miR-24	CLTC	1	1	1	3
hsa-miR-24	FOXN4	1	1	1	3
hsa-miR-24	PLD4	1	1	1	3
hsa-miR-24	ADSSL1	1	1	1	3
hsa-miR-24	SOCS4	1	1	1	3
hsa-miR-24	CCR1	1	1	1	3
hsa-miR-24	DEGS2	1	1	1	3
hsa-miR-24	MTFMT	1	1	1	3
hsa-miR-24	CCR4	1	1	1	3
hsa-miR-24	C15orf27	1	1	1	3
hsa-miR-24	NIPA1	1	1	1	3
hsa-miR-24	WHDC1	1	1	1	3
hsa-miR-24	CCBP2	1	1	1	3
hsa-miR-24	C16orf63	1	1	1	3
hsa-miR-24	SPATA2L	1	1	1	3
hsa-miR-24	SNX20	1	1	1	3
hsa-miR-24	USH1G	1	1	1	3
hsa-miR-24	CD300LB	1	1	1	3
hsa-miR-24	SEZ6	1	1	1	3
hsa-miR-24	SEZ6	1	1	1	3
hsa-miR-24	C17orf57	1	1	1	3
hsa-miR-24	MRPL10	1	1	1	3
hsa-miR-24	TBC1D16	1	1	1	3
hsa-miR-24	ZSWIM7	1	1	1	3
hsa-miR-24	ZSWIM7	1	1	1	3
hsa-miR-24	COX6B2	1	1	1	3
hsa-miR-24	ZNF491	1	1	1	3
hsa-miR-24	LOC126147	1	1	1	3
hsa-miR-24	PLK3	1	1	1	3
hsa-miR-24	CYP4F22	1	1	1	3
hsa-miR-24	FBXO27	1	1	1	3
hsa-miR-24	CNN2	1	1	1	3
hsa-miR-24	SHE	1	1	1	3
hsa-miR-24	B3GALT6	1	1	1	3
hsa-miR-24	C1orf161	1	1	1	3
hsa-miR-24	CNTFR	1	1	1	3
hsa-miR-24	TPRG1L	1	1	1	3
hsa-miR-24	C1orf93	1	1	1	3
hsa-miR-24	PODN	1	1	1	3
hsa-miR-24	TEDDM1	1	1	1	3
hsa-miR-24	ARL8A	1	1	1	3
hsa-miR-24	TATDN3	1	1	1	3
hsa-miR-24	VSTM2L	1	1	1	3
hsa-miR-24	ZNF831	1	1	1	3
hsa-miR-24	TBC1D20	1	1	1	3
hsa-miR-24	COL4A6	1	1	1	3
hsa-miR-24	FAM83C	1	1	1	3
hsa-miR-24	C22orf25	1	1	1	3
hsa-miR-24	EMID1	1	1	1	3
hsa-miR-24	C2orf60	1	1	1	3
hsa-miR-24	TAF8	1	1	1	3
hsa-miR-24	ICA1L	1	1	1	3
hsa-miR-24	LOC130074	1	1	1	3
hsa-miR-24	COL11A2	1	1	1	3
hsa-miR-24	COL12A1	1	1	1	3
hsa-miR-24	AP1S3	1	1	1	3
hsa-miR-24	UBR3	1	1	1	3
hsa-miR-24	COL16A1	1	1	1	3
hsa-miR-24	FBXO36	1	1	1	3
hsa-miR-24	CCDC58	1	1	1	3
hsa-miR-24	ZDHHC19	1	1	1	3
hsa-miR-24	DCBLD2	1	1	1	3
hsa-miR-24	LRRC15	1	1	1	3
hsa-miR-24	SLC31A1	1	1	1	3
hsa-miR-24	SLC31A2	1	1	1	3
hsa-miR-24	METTL6	1	1	1	3
hsa-miR-24	ZFP42	1	1	1	3
hsa-miR-24	LIN54	1	1	1	3
hsa-miR-24	SPATA18	1	1	1	3
hsa-miR-24	ADM	1	1	1	3
hsa-miR-24	C4orf28	1	1	1	3
hsa-miR-24	ENPP6	1	1	1	3
hsa-miR-24	C5orf33	1	1	1	3
hsa-miR-24	ADORA1	1	1	1	3
hsa-miR-24	LOC134145	1	1	1	3
hsa-miR-24	CMBL	1	1	1	3
hsa-miR-24	GRPEL2	1	1	1	3
hsa-miR-24	NCOA7	1	1	1	3
hsa-miR-24	COX10	1	1	1	3
hsa-miR-24	CD109	1	1	1	3
hsa-miR-24	PM20D2	1	1	1	3
hsa-miR-24	ZNF786	1	1	1	3
hsa-miR-24	CLDN4	1	1	1	3
hsa-miR-24	CPM	1	1	1	3
hsa-miR-24	ZNF572	1	1	1	3
hsa-miR-24	TMEM68	1	1	1	3
hsa-miR-24	CR1	1	1	1	3
hsa-miR-24	LOC137886	1	1	1	3
hsa-miR-24	HGSNAT	1	1	1	3
hsa-miR-24	CRAT	1	1	1	3
hsa-miR-24	PTPDC1	1	1	1	3
hsa-miR-24	CREBL2	1	1	1	3
hsa-miR-24	CRH	1	1	1	3
hsa-miR-24	APOOL	1	1	1	3
hsa-miR-24	SPIN4	1	1	1	3
hsa-miR-24	CRKL	1	1	1	3
hsa-miR-24	AAMP	1	1	1	3
hsa-miR-24	ASB6	1	1	1	3
hsa-miR-24	ASB6	1	1	1	3
hsa-miR-24	S100A16	1	1	1	3
hsa-miR-24	CRX	1	1	1	3
hsa-miR-24	GATA5	1	1	1	3
hsa-miR-24	CBLN4	1	1	1	3
hsa-miR-24	SAMD10	1	1	1	3
hsa-miR-24	RIMS4	1	1	1	3
hsa-miR-24	ADAMTS14	1	1	1	3
hsa-miR-24	SMCR8	1	1	1	3
hsa-miR-24	CRY2	1	1	1	3
hsa-miR-24	TRPM6	1	1	1	3
hsa-miR-24	C20orf175	1	1	1	3
hsa-miR-24	SIRPA	1	1	1	3
hsa-miR-24	STK35	1	1	1	3
hsa-miR-24	DUSP19	1	1	1	3
hsa-miR-24	VTI1A	1	1	1	3
hsa-miR-24	MAPK14	1	1	1	3
hsa-miR-24	MAPK14	1	1	1	3
hsa-miR-24	FGFBP3	1	1	1	3
hsa-miR-24	C10orf46	1	1	1	3
hsa-miR-24	CSF1	1	1	1	3
hsa-miR-24	KDELC2	1	1	1	3
hsa-miR-24	PLEKHA7	1	1	1	3
hsa-miR-24	SPTY2D1	1	1	1	3
hsa-miR-24	TMEM86A	1	1	1	3
hsa-miR-24	FAM101A	1	1	1	3
hsa-miR-24	GLT1D1	1	1	1	3
hsa-miR-24	CSK	1	1	1	3
hsa-miR-24	KRT80	1	1	1	3
hsa-miR-24	KRT80	1	1	1	3
hsa-miR-24	C13orf30	1	1	1	3
hsa-miR-24	PRIMA1	1	1	1	3
hsa-miR-24	ZSCAN29	1	1	1	3
hsa-miR-24	CMTM4	1	1	1	3
hsa-miR-24	CMTM4	1	1	1	3
hsa-miR-24	NCAN	1	1	1	3
hsa-miR-24	C16orf77	1	1	1	3
hsa-miR-24	ZNF597	1	1	1	3
hsa-miR-24	ZNF785	1	1	1	3
hsa-miR-24	MGAT5B	1	1	1	3
hsa-miR-24	SLFN13	1	1	1	3
hsa-miR-24	CD300LG	1	1	1	3
hsa-miR-24	RUNDC1	1	1	1	3
hsa-miR-24	KCTD11	1	1	1	3
hsa-miR-24	C19orf18	1	1	1	3
hsa-miR-24	ZNF548	1	1	1	3
hsa-miR-24	C19orf25	1	1	1	3
hsa-miR-24	SYT6	1	1	1	3
hsa-miR-24	C1orf76	1	1	1	3
hsa-miR-24	MFSD4	1	1	1	3
hsa-miR-24	C1orf150	1	1	1	3
hsa-miR-24	SLC30A7	1	1	1	3
hsa-miR-24	CTF1	1	1	1	3
hsa-miR-24	KNCN	1	1	1	3
hsa-miR-24	MOBKL2C	1	1	1	3
hsa-miR-24	BNIPL	1	1	1	3
hsa-miR-24	C1orf64	1	1	1	3
hsa-miR-24	CTNS	1	1	1	3
hsa-miR-24	SNF1LK	1	1	1	3
hsa-miR-24	CCDC117	1	1	1	3
hsa-miR-24	DUSP18	1	1	1	3
hsa-miR-24	FBXO41	1	1	1	3
hsa-miR-24	CTSB	1	1	1	3
hsa-miR-24	ALS2CR13	1	1	1	3
hsa-miR-24	CTSD	1	1	1	3
hsa-miR-24	C2orf67	1	1	1	3
hsa-miR-24	GPR155	1	1	1	3
hsa-miR-24	PPM1L	1	1	1	3
hsa-miR-24	CTSS	1	1	1	3
hsa-miR-24	CCDC52	1	1	1	3
hsa-miR-24	CX3CR1	1	1	1	3
hsa-miR-24	NFXL1	1	1	1	3
hsa-miR-24	PAQR3	1	1	1	3
hsa-miR-24	THAP6	1	1	1	3
hsa-miR-24	CCDC100	1	1	1	3
hsa-miR-24	TMEM161B	1	1	1	3
hsa-miR-24	SRFBP1	1	1	1	3
hsa-miR-24	PLEKHG4B	1	1	1	3
hsa-miR-24	C6orf151	1	1	1	3
hsa-miR-24	SLC2A12	1	1	1	3
hsa-miR-24	MBOAT1	1	1	1	3
hsa-miR-24	CYP1A1	1	1	1	3
hsa-miR-24	CYP1A2	1	1	1	3
hsa-miR-24	ABCA13	1	1	1	3
hsa-miR-24	AMOT	1	1	1	3
hsa-miR-24	LOC155006	1	1	1	3
hsa-miR-24	CRYGN	1	1	1	3
hsa-miR-24	ZNF425	1	1	1	3
hsa-miR-24	ATP6V0E2	1	1	1	3
hsa-miR-24	ATP6V0E2	1	1	1	3
hsa-miR-24	VPS37D	1	1	1	3
hsa-miR-24	RBM33	1	1	1	3
hsa-miR-24	CYP3A4	1	1	1	3
hsa-miR-24	VPS13B	1	1	1	3
hsa-miR-24	CYP8B1	1	1	1	3
hsa-miR-24	FAM120AOS	1	1	1	3
hsa-miR-24	ZNF483	1	1	1	3
hsa-miR-24	ZNF483	1	1	1	3
hsa-miR-24	MOSPD2	1	1	1	3
hsa-miR-24	USP54	1	1	1	3
hsa-miR-24	CYP51A1	1	1	1	3
hsa-miR-24	AARS	1	1	1	3
hsa-miR-24	DGKQ	1	1	1	3
hsa-miR-24	AP2A2	1	1	1	3
hsa-miR-24	DAP	1	1	1	3
hsa-miR-24	DAZL	1	1	1	3
hsa-miR-24	ADAL	1	1	1	3
hsa-miR-24	AP1B1	1	1	1	3
hsa-miR-24	DBH	1	1	1	3
hsa-miR-24	FAM134C	1	1	1	3
hsa-miR-24	TMEM92	1	1	1	3
hsa-miR-24	DBT	1	1	1	3
hsa-miR-24	OR7D2	1	1	1	3
hsa-miR-24	AP2B1	1	1	1	3
hsa-miR-24	ZNF100	1	1	1	3
hsa-miR-24	GBP6	1	1	1	3
hsa-miR-24	ACE	1	1	1	3
hsa-miR-24	IL28RA	1	1	1	3
hsa-miR-24	IL28RA	1	1	1	3
hsa-miR-24	CITED4	1	1	1	3
hsa-miR-24	PAQR7	1	1	1	3
hsa-miR-24	DCX	1	1	1	3
hsa-miR-24	WFDC13	1	1	1	3
hsa-miR-24	LONRF2	1	1	1	3
hsa-miR-24	DCLK2	1	1	1	3
hsa-miR-24	DES	1	1	1	3
hsa-miR-24	LIX1	1	1	1	3
hsa-miR-24	DFFB	1	1	1	3
hsa-miR-24	SLC30A8	1	1	1	3
hsa-miR-24	COL22A1	1	1	1	3
hsa-miR-24	SNX31	1	1	1	3
hsa-miR-24	C9orf96	1	1	1	3
hsa-miR-24	OLFML2A	1	1	1	3
hsa-miR-24	PWWP2B	1	1	1	3
hsa-miR-24	PWWP2B	1	1	1	3
hsa-miR-24	ADAMTS17	1	1	1	3
hsa-miR-24	SYNPO2	1	1	1	3
hsa-miR-24	C14orf147	1	1	1	3
hsa-miR-24	DHCR24	1	1	1	3
hsa-miR-24	DHODH	1	1	1	3
hsa-miR-24	CYB5R3	1	1	1	3
hsa-miR-24	DIAPH1	1	1	1	3
hsa-miR-24	DLD	1	1	1	3
hsa-miR-24	DLG3	1	1	1	3
hsa-miR-24	DLX2	1	1	1	3
hsa-miR-24	DLX3	1	1	1	3
hsa-miR-24	DNM2	1	1	1	3
hsa-miR-24	DOCK3	1	1	1	3
hsa-miR-24	DPT	1	1	1	3
hsa-miR-24	DPYSL3	1	1	1	3
hsa-miR-24	DRG2	1	1	1	3
hsa-miR-24	DSC2	1	1	1	3
hsa-miR-24	DSC2	1	1	1	3
hsa-miR-24	TSC22D3	1	1	1	3
hsa-miR-24	SLC26A2	1	1	1	3
hsa-miR-24	DTNA	1	1	1	3
hsa-miR-24	DUSP3	1	1	1	3
hsa-miR-24	DVL3	1	1	1	3
hsa-miR-24	TOR1A	1	1	1	3
hsa-miR-24	EDA	1	1	1	3
hsa-miR-24	EDG1	1	1	1	3
hsa-miR-24	EDG3	1	1	1	3
hsa-miR-24	EDNRA	1	1	1	3
hsa-miR-24	EIF2C4	1	1	1	3
hsa-miR-24	SCAMP5	1	1	1	3
hsa-miR-24	EFNA3	1	1	1	3
hsa-miR-24	EGR3	1	1	1	3
hsa-miR-24	DTX3	1	1	1	3
hsa-miR-24	EIF2S1	1	1	1	3
hsa-miR-24	C12orf53	1	1	1	3
hsa-miR-24	ARID2	1	1	1	3
hsa-miR-24	C10orf72	1	1	1	3
hsa-miR-24	EIF2S3	1	1	1	3
hsa-miR-24	GRAMD2	1	1	1	3
hsa-miR-24	UBR1	1	1	1	3
hsa-miR-24	NLRC3	1	1	1	3
hsa-miR-24	ELAVL3	1	1	1	3
hsa-miR-24	C1orf168	1	1	1	3
hsa-miR-24	ELF4	1	1	1	3
hsa-miR-24	CC2D1B	1	1	1	3
hsa-miR-24	C1orf69	1	1	1	3
hsa-miR-24	APOBEC3F	1	1	1	3
hsa-miR-24	FAM18B2	1	1	1	3
hsa-miR-24	FLCN	1	1	1	3
hsa-miR-24	EMP1	1	1	1	3
hsa-miR-24	TRIM65	1	1	1	3
hsa-miR-24	EMX1	1	1	1	3
hsa-miR-24	FAM116A	1	1	1	3
hsa-miR-24	AIM1	1	1	1	3
hsa-miR-24	DNAJC18	1	1	1	3
hsa-miR-24	CCDC125	1	1	1	3
hsa-miR-24	ENO2	1	1	1	3
hsa-miR-24	ENSA	1	1	1	3
hsa-miR-24	TMEM184A	1	1	1	3
hsa-miR-24	AK1	1	1	1	3
hsa-miR-24	C9orf72	1	1	1	3
hsa-miR-24	C9orf90	1	1	1	3
hsa-miR-24	ANKS6	1	1	1	3
hsa-miR-24	EPB41L1	1	1	1	3
hsa-miR-24	LASS3	1	1	1	3
hsa-miR-24	EPHA4	1	1	1	3
hsa-miR-24	EPHA8	1	1	1	3
hsa-miR-24	HIPK1	1	1	1	3
hsa-miR-24	ERBB3	1	1	1	3
hsa-miR-24	EREG	1	1	1	3
hsa-miR-24	ERG	1	1	1	3
hsa-miR-24	AKT2	1	1	1	3
hsa-miR-24	ALAD	1	1	1	3
hsa-miR-24	ESRRG	1	1	1	3
hsa-miR-24	ETV6	1	1	1	3
hsa-miR-24	EVC	1	1	1	3
hsa-miR-24	EXTL1	1	1	1	3
hsa-miR-24	F2R	1	1	1	3
hsa-miR-24	F2RL2	1	1	1	3
hsa-miR-24	F7	1	1	1	3
hsa-miR-24	F13A1	1	1	1	3
hsa-miR-24	FANCE	1	1	1	3
hsa-miR-24	C10orf56	1	1	1	3
hsa-miR-24	TYSND1	1	1	1	3
hsa-miR-24	GJD4	1	1	1	3
hsa-miR-24	C11orf45	1	1	1	3
hsa-miR-24	SLC37A2	1	1	1	3
hsa-miR-24	TPCN2	1	1	1	3
hsa-miR-24	MS4A15	1	1	1	3
hsa-miR-24	FBN1	1	1	1	3
hsa-miR-24	ORAOV1	1	1	1	3
hsa-miR-24	C18orf24	1	1	1	3
hsa-miR-24	FCAR	1	1	1	3
hsa-miR-24	FCAR	1	1	1	3
hsa-miR-24	CPNE2	1	1	1	3
hsa-miR-24	C6orf170	1	1	1	3
hsa-miR-24	FCGR3B	1	1	1	3
hsa-miR-24	FCGRT	1	1	1	3
hsa-miR-24	FKTN	1	1	1	3
hsa-miR-24	SDK1	1	1	1	3
hsa-miR-24	FOXK1	1	1	1	3
hsa-miR-24	ALDH3B2	1	1	1	3
hsa-miR-24	C7orf41	1	1	1	3
hsa-miR-24	RSBN1L	1	1	1	3
hsa-miR-24	C10orf30	1	1	1	3
hsa-miR-24	SLC35F1	1	1	1	3
hsa-miR-24	KCTD20	1	1	1	3
hsa-miR-24	SLC29A4	1	1	1	3
hsa-miR-24	FDX1	1	1	1	3
hsa-miR-24	SEMA3D	1	1	1	3
hsa-miR-24	GPC4	1	1	1	3
hsa-miR-24	FGF11	1	1	1	3
hsa-miR-24	COG2	1	1	1	3
hsa-miR-24	MRAS	1	1	1	3
hsa-miR-24	FKBP1B	1	1	1	3
hsa-miR-24	FKBP1B	1	1	1	3
hsa-miR-24	PHLDA1	1	1	1	3
hsa-miR-24	ZNF652	1	1	1	3
hsa-miR-24	ZFP30	1	1	1	3
hsa-miR-24	RHOBTB3	1	1	1	3
hsa-miR-24	RNF44	1	1	1	3
hsa-miR-24	DLGAP4	1	1	1	3
hsa-miR-24	VASH1	1	1	1	3
hsa-miR-24	LMTK2	1	1	1	3
hsa-miR-24	ICK	1	1	1	3
hsa-miR-24	KIAA0831	1	1	1	3
hsa-miR-24	MLXIP	1	1	1	3
hsa-miR-24	WDR37	1	1	1	3
hsa-miR-24	UBOX5	1	1	1	3
hsa-miR-24	FKBP5	1	1	1	3
hsa-miR-24	DIS3	1	1	1	3
hsa-miR-24	ARHGEF15	1	1	1	3
hsa-miR-24	CARD8	1	1	1	3
hsa-miR-24	MTMR15	1	1	1	3
hsa-miR-24	CD93	1	1	1	3
hsa-miR-24	PLA2R1	1	1	1	3
hsa-miR-24	SIRT2	1	1	1	3
hsa-miR-24	FOXC1	1	1	1	3
hsa-miR-24	NT5C2	1	1	1	3
hsa-miR-24	RP4-691N24.1	1	1	1	3
hsa-miR-24	MYH15	1	1	1	3
hsa-miR-24	FBXL11	1	1	1	3
hsa-miR-24	MAPKBP1	1	1	1	3
hsa-miR-24	RAB21	1	1	1	3
hsa-miR-24	FBXO21	1	1	1	3
hsa-miR-24	FAIM2	1	1	1	3
hsa-miR-24	ASCC3L1	1	1	1	3
hsa-miR-24	UNC13A	1	1	1	3
hsa-miR-24	MAST3	1	1	1	3
hsa-miR-24	USP33	1	1	1	3
hsa-miR-24	PHLPPL	1	1	1	3
hsa-miR-24	WDTC1	1	1	1	3
hsa-miR-24	MON2	1	1	1	3
hsa-miR-24	KIF21B	1	1	1	3
hsa-miR-24	FOXM1	1	1	1	3
hsa-miR-24	ZNF609	1	1	1	3
hsa-miR-24	GGA2	1	1	1	3
hsa-miR-24	SETX	1	1	1	3
hsa-miR-24	KIAA0090	1	1	1	3
hsa-miR-24	RRP1B	1	1	1	3
hsa-miR-24	KIAA0564	1	1	1	3
hsa-miR-24	ARHGAP26	1	1	1	3
hsa-miR-24	TTLL5	1	1	1	3
hsa-miR-24	KIF1B	1	1	1	3
hsa-miR-24	KIF1B	1	1	1	3
hsa-miR-24	CDC2L6	1	1	1	3
hsa-miR-24	MCF2L2	1	1	1	3
hsa-miR-24	MRPS27	1	1	1	3
hsa-miR-24	DDN	1	1	1	3
hsa-miR-24	HIC2	1	1	1	3
hsa-miR-24	POGZ	1	1	1	3
hsa-miR-24	GPATCH8	1	1	1	3
hsa-miR-24	PHF8	1	1	1	3
hsa-miR-24	SMC5	1	1	1	3
hsa-miR-24	N4BP3	1	1	1	3
hsa-miR-24	GRAMD4	1	1	1	3
hsa-miR-24	CLCC1	1	1	1	3
hsa-miR-24	RTF1	1	1	1	3
hsa-miR-24	FLNB	1	1	1	3
hsa-miR-24	GPD1L	1	1	1	3
hsa-miR-24	ZCCHC14	1	1	1	3
hsa-miR-24	MESDC2	1	1	1	3
hsa-miR-24	KIAA0182	1	1	1	3
hsa-miR-24	ATP11B	1	1	1	3
hsa-miR-24	ACSBG1	1	1	1	3
hsa-miR-24	SYT11	1	1	1	3
hsa-miR-24	MLC1	1	1	1	3
hsa-miR-24	ZFR2	1	1	1	3
hsa-miR-24	DTX4	1	1	1	3
hsa-miR-24	NUP210	1	1	1	3
hsa-miR-24	PLCL2	1	1	1	3
hsa-miR-24	PACS2	1	1	1	3
hsa-miR-24	ANKRD28	1	1	1	3
hsa-miR-24	ATP11A	1	1	1	3
hsa-miR-24	ATP11A	1	1	1	3
hsa-miR-24	RP1-21O18.1	1	1	1	3
hsa-miR-24	RP1-21O18.1	1	1	1	3
hsa-miR-24	RAB6IP1	1	1	1	3
hsa-miR-24	FMO1	1	1	1	3
hsa-miR-24	ZC3H7B	1	1	1	3
hsa-miR-24	C3orf63	1	1	1	3
hsa-miR-24	C3orf63	1	1	1	3
hsa-miR-24	CLEC16A	1	1	1	3
hsa-miR-24	POFUT2	1	1	1	3
hsa-miR-24	KLHL18	1	1	1	3
hsa-miR-24	SMG6	1	1	1	3
hsa-miR-24	ATMIN	1	1	1	3
hsa-miR-24	WSCD1	1	1	1	3
hsa-miR-24	ACSL6	1	1	1	3
hsa-miR-24	TMEM194	1	1	1	3
hsa-miR-24	FKBP15	1	1	1	3
hsa-miR-24	ICOSLG	1	1	1	3
hsa-miR-24	C22orf9	1	1	1	3
hsa-miR-24	SATB2	1	1	1	3
hsa-miR-24	SLC9A8	1	1	1	3
hsa-miR-24	USP22	1	1	1	3
hsa-miR-24	PHF15	1	1	1	3
hsa-miR-24	AFF2	1	1	1	3
hsa-miR-24	KIAA1045	1	1	1	3
hsa-miR-24	SR140	1	1	1	3
hsa-miR-24	KIAA0323	1	1	1	3
hsa-miR-24	UNC84A	1	1	1	3
hsa-miR-24	ANGEL1	1	1	1	3
hsa-miR-24	ZNF629	1	1	1	3
hsa-miR-24	PSD3	1	1	1	3
hsa-miR-24	ARHGEF18	1	1	1	3
hsa-miR-24	CRTC1	1	1	1	3
hsa-miR-24	KIAA0409	1	1	1	3
hsa-miR-24	NCSTN	1	1	1	3
hsa-miR-24	NUDCD3	1	1	1	3
hsa-miR-24	ZDHHC17	1	1	1	3
hsa-miR-24	LARS2	1	1	1	3
hsa-miR-24	PIP5K1C	1	1	1	3
hsa-miR-24	NCAPH	1	1	1	3
hsa-miR-24	ATP13A2	1	1	1	3
hsa-miR-24	COTL1	1	1	1	3
hsa-miR-24	SIRT3	1	1	1	3
hsa-miR-24	FREQ	1	1	1	3
hsa-miR-24	FNTB	1	1	1	3
hsa-miR-24	AP4E1	1	1	1	3
hsa-miR-24	ABCB9	1	1	1	3
hsa-miR-24	ICMT	1	1	1	3
hsa-miR-24	GCAT	1	1	1	3
hsa-miR-24	SEC11A	1	1	1	3
hsa-miR-24	CES3	1	1	1	3
hsa-miR-24	CBX7	1	1	1	3
hsa-miR-24	POFUT1	1	1	1	3
hsa-miR-24	KCTD2	1	1	1	3
hsa-miR-24	MYST4	1	1	1	3
hsa-miR-24	CENTB2	1	1	1	3
hsa-miR-24	CLCF1	1	1	1	3
hsa-miR-24	FOS	1	1	1	3
hsa-miR-24	PIK3R5	1	1	1	3
hsa-miR-24	ATP6V0A2	1	1	1	3
hsa-miR-24	FOSL2	1	1	1	3
hsa-miR-24	RASD2	1	1	1	3
hsa-miR-24	CCRK	1	1	1	3
hsa-miR-24	WBP2	1	1	1	3
hsa-miR-24	ZNF346	1	1	1	3
hsa-miR-24	FPR1	1	1	1	3
hsa-miR-24	DDAH1	1	1	1	3
hsa-miR-24	C17orf81	1	1	1	3
hsa-miR-24	C17orf81	1	1	1	3
hsa-miR-24	CARHSP1	1	1	1	3
hsa-miR-24	PATZ1	1	1	1	3
hsa-miR-24	PATZ1	1	1	1	3
hsa-miR-24	ZMYND8	1	1	1	3
hsa-miR-24	PRND	1	1	1	3
hsa-miR-24	KPNA6	1	1	1	3
hsa-miR-24	NUP62	1	1	1	3
hsa-miR-24	STX12	1	1	1	3
hsa-miR-24	PRKD3	1	1	1	3
hsa-miR-24	C9orf5	1	1	1	3
hsa-miR-24	AIPL1	1	1	1	3
hsa-miR-24	PPIL2	1	1	1	3
hsa-miR-24	PPIL2	1	1	1	3
hsa-miR-24	APOL2	1	1	1	3
hsa-miR-24	MTCH2	1	1	1	3
hsa-miR-24	ATP6V0D2	1	1	1	3
hsa-miR-24	ATP6V1C2	1	1	1	3
hsa-miR-24	CNOT6L	1	1	1	3
hsa-miR-24	RNASEH1	1	1	1	3
hsa-miR-24	ALPI	1	1	1	3
hsa-miR-24	ALPP	1	1	1	3
hsa-miR-24	NR5A1	1	1	1	3
hsa-miR-24	FUT1	1	1	1	3
hsa-miR-24	FUT2	1	1	1	3
hsa-miR-24	TMEM9	1	1	1	3
hsa-miR-24	FNDC5	1	1	1	3
hsa-miR-24	SERHL2	1	1	1	3
hsa-miR-24	EBF3	1	1	1	3
hsa-miR-24	G6PC	1	1	1	3
hsa-miR-24	G6PD	1	1	1	3
hsa-miR-24	GARNL1	1	1	1	3
hsa-miR-24	RNF169	1	1	1	3
hsa-miR-24	SLC41A1	1	1	1	3
hsa-miR-24	C8orf46	1	1	1	3
hsa-miR-24	FAM26C	1	1	1	3
hsa-miR-24	MPV17L	1	1	1	3
hsa-miR-24	GABPA	1	1	1	3
hsa-miR-24	TMCO4	1	1	1	3
hsa-miR-24	PLA2G4F	1	1	1	3
hsa-miR-24	MCOLN2	1	1	1	3
hsa-miR-24	GABRA4	1	1	1	3
hsa-miR-24	PCSK9	1	1	1	3
hsa-miR-24	NPNT	1	1	1	3
hsa-miR-24	C3orf43	1	1	1	3
hsa-miR-24	ZNF549	1	1	1	3
hsa-miR-24	GABRB3	1	1	1	3
hsa-miR-24	GABRD	1	1	1	3
hsa-miR-24	GK5	1	1	1	3
hsa-miR-24	EML3	1	1	1	3
hsa-miR-24	MFSD8	1	1	1	3
hsa-miR-24	GABRG2	1	1	1	3
hsa-miR-24	GABRP	1	1	1	3
hsa-miR-24	C10orf67	1	1	1	3
hsa-miR-24	GAD1	1	1	1	3
hsa-miR-24	CCDC96	1	1	1	3
hsa-miR-24	UTS2D	1	1	1	3
hsa-miR-24	ANKS4B	1	1	1	3
hsa-miR-24	UNC84B	1	1	1	3
hsa-miR-24	RIPK5	1	1	1	3
hsa-miR-24	TMEM59L	1	1	1	3
hsa-miR-24	GALC	1	1	1	3
hsa-miR-24	ATXN10	1	1	1	3
hsa-miR-24	B4GALNT1	1	1	1	3
hsa-miR-24	POU2F3	1	1	1	3
hsa-miR-24	DKFZP434B0335	1	1	1	3
hsa-miR-24	BRMS1	1	1	1	3
hsa-miR-24	BRMS1	1	1	1	3
hsa-miR-24	DFNB31	1	1	1	3
hsa-miR-24	SUMF2	1	1	1	3
hsa-miR-24	SPEF1	1	1	1	3
hsa-miR-24	TRIM58	1	1	1	3
hsa-miR-24	FAM119B	1	1	1	3
hsa-miR-24	FAM119B	1	1	1	3
hsa-miR-24	RCHY1	1	1	1	3
hsa-miR-24	RCHY1	1	1	1	3
hsa-miR-24	GALNT2	1	1	1	3
hsa-miR-24	CNOT10	1	1	1	3
hsa-miR-24	RP11-529I10.4	1	1	1	3
hsa-miR-24	ALS2CL	1	1	1	3
hsa-miR-24	HSPA12A	1	1	1	3
hsa-miR-24	NSL1	1	1	1	3
hsa-miR-24	NSL1	1	1	1	3
hsa-miR-24	GAP43	1	1	1	3
hsa-miR-24	C2CD2	1	1	1	3
hsa-miR-24	ULK3	1	1	1	3
hsa-miR-24	DAK	1	1	1	3
hsa-miR-24	ODZ4	1	1	1	3
hsa-miR-24	L3MBTL	1	1	1	3
hsa-miR-24	FAM32A	1	1	1	3
hsa-miR-24	UPF2	1	1	1	3
hsa-miR-24	SUSD5	1	1	1	3
hsa-miR-24	PIP3-E	1	1	1	3
hsa-miR-24	CHD5	1	1	1	3
hsa-miR-24	SETBP1	1	1	1	3
hsa-miR-24	PRSS33	1	1	1	3
hsa-miR-24	CNTNAP2	1	1	1	3
hsa-miR-24	PPP1R16B	1	1	1	3
hsa-miR-24	ANKRD17	1	1	1	3
hsa-miR-24	ERC2	1	1	1	3
hsa-miR-24	LSM14A	1	1	1	3
hsa-miR-24	LSM14A	1	1	1	3
hsa-miR-24	SGEF	1	1	1	3
hsa-miR-24	C1orf144	1	1	1	3
hsa-miR-24	CCDC69	1	1	1	3
hsa-miR-24	FGFR1OP2	1	1	1	3
hsa-miR-24	TRPC4AP	1	1	1	3
hsa-miR-24	SERBP1	1	1	1	3
hsa-miR-24	TTLL3	1	1	1	3
hsa-miR-24	LRRC32	1	1	1	3
hsa-miR-24	KIF26A	1	1	1	3
hsa-miR-24	RSL1D1	1	1	1	3
hsa-miR-24	GTPBP5	1	1	1	3
hsa-miR-24	FBXW2	1	1	1	3
hsa-miR-24	GMEB2	1	1	1	3
hsa-miR-24	GAS8	1	1	1	3
hsa-miR-24	LRRC29	1	1	1	3
hsa-miR-24	GATA2	1	1	1	3
hsa-miR-24	FBXO22	1	1	1	3
hsa-miR-24	FBXO9	1	1	1	3
hsa-miR-24	MYCBP	1	1	1	3
hsa-miR-24	EHF	1	1	1	3
hsa-miR-24	PTPN18	1	1	1	3
hsa-miR-24	SLC17A5	1	1	1	3
hsa-miR-24	CNNM4	1	1	1	3
hsa-miR-24	CNNM3	1	1	1	3
hsa-miR-24	FXC1	1	1	1	3
hsa-miR-24	TIMM13	1	1	1	3
hsa-miR-24	EIF2C1	1	1	1	3
hsa-miR-24	IL1F5	1	1	1	3
hsa-miR-24	TSPAN16	1	1	1	3
hsa-miR-24	DAZAP1	1	1	1	3
hsa-miR-24	DAZAP1	1	1	1	3
hsa-miR-24	MYEOV	1	1	1	3
hsa-miR-24	GDF2	1	1	1	3
hsa-miR-24	GDI1	1	1	1	3
hsa-miR-24	BEST4	1	1	1	3
hsa-miR-24	HS6ST3	1	1	1	3
hsa-miR-24	MDGA1	1	1	1	3
hsa-miR-24	NAP1L5	1	1	1	3
hsa-miR-24	AMFR	1	1	1	3
hsa-miR-24	GFAP	1	1	1	3
hsa-miR-24	GFER	1	1	1	3
hsa-miR-24	OR2H1	1	1	1	3
hsa-miR-24	GFRA3	1	1	1	3
hsa-miR-24	B4GALT1	1	1	1	3
hsa-miR-24	GGT5	1	1	1	3
hsa-miR-24	FETUB	1	1	1	3
hsa-miR-24	FOXD3	1	1	1	3
hsa-miR-24	LAMP3	1	1	1	3
hsa-miR-24	B3GAT1	1	1	1	3
hsa-miR-24	CACNG4	1	1	1	3
hsa-miR-24	BBC3	1	1	1	3
hsa-miR-24	BBC3	1	1	1	3
hsa-miR-24	PSCD4	1	1	1	3
hsa-miR-24	CPNE7	1	1	1	3
hsa-miR-24	FILIP1	1	1	1	3
hsa-miR-24	BRPF3	1	1	1	3
hsa-miR-24	PRELID1	1	1	1	3
hsa-miR-24	SLC39A1	1	1	1	3
hsa-miR-24	SIGLEC8	1	1	1	3
hsa-miR-24	DISC1	1	1	1	3
hsa-miR-24	ITGB1BP3	1	1	1	3
hsa-miR-24	SESN1	1	1	1	3
hsa-miR-24	PCDH17	1	1	1	3
hsa-miR-24	VENTX	1	1	1	3
hsa-miR-24	RND1	1	1	1	3
hsa-miR-24	ADAMDEC1	1	1	1	3
hsa-miR-24	MOCS3	1	1	1	3
hsa-miR-24	FRAG1	1	1	1	3
hsa-miR-24	BHLHB5	1	1	1	3
hsa-miR-24	GOLIM4	1	1	1	3
hsa-miR-24	PRPF19	1	1	1	3
hsa-miR-24	UTP20	1	1	1	3
hsa-miR-24	TOR1B	1	1	1	3
hsa-miR-24	GLI3	1	1	1	3
hsa-miR-24	TOR2A	1	1	1	3
hsa-miR-24	TOR2A	1	1	1	3
hsa-miR-24	TOR2A	1	1	1	3
hsa-miR-24	EML4	1	1	1	3
hsa-miR-24	CECR6	1	1	1	3
hsa-miR-24	GM2A	1	1	1	3
hsa-miR-24	GMFB	1	1	1	3
hsa-miR-24	GNA12	1	1	1	3
hsa-miR-24	GNAL	1	1	1	3
hsa-miR-24	GNAT1	1	1	1	3
hsa-miR-24	GNG4	1	1	1	3
hsa-miR-24	GNS	1	1	1	3
hsa-miR-24	GOLGA3	1	1	1	3
hsa-miR-24	GOLGB1	1	1	1	3
hsa-miR-24	GOT1	1	1	1	3
hsa-miR-24	GP5	1	1	1	3
hsa-miR-24	GPD2	1	1	1	3
hsa-miR-24	GPM6B	1	1	1	3
hsa-miR-24	GPR1	1	1	1	3
hsa-miR-24	IL29	1	1	1	3
hsa-miR-24	GPR4	1	1	1	3
hsa-miR-24	SLC25A45	1	1	1	3
hsa-miR-24	PGM2L1	1	1	1	3
hsa-miR-24	KCTD21	1	1	1	3
hsa-miR-24	SPRYD4	1	1	1	3
hsa-miR-24	LOC283514	1	1	1	3
hsa-miR-24	C14orf24	1	1	1	3
hsa-miR-24	KIAA0284	1	1	1	3
hsa-miR-24	LOC283871	1	1	1	3
hsa-miR-24	C16orf54	1	1	1	3
hsa-miR-24	TTLL6	1	1	1	3
hsa-miR-24	PIGW	1	1	1	3
hsa-miR-24	C17orf78	1	1	1	3
hsa-miR-24	PTRF	1	1	1	3
hsa-miR-24	TMEM105	1	1	1	3
hsa-miR-24	ZNF776	1	1	1	3
hsa-miR-24	C19orf54	1	1	1	3
hsa-miR-24	ZNF615	1	1	1	3
hsa-miR-24	FAM102B	1	1	1	3
hsa-miR-24	RSPO1	1	1	1	3
hsa-miR-24	EPHA10	1	1	1	3
hsa-miR-24	EPHA10	1	1	1	3
hsa-miR-24	MCHR1	1	1	1	3
hsa-miR-24	SLC25A34	1	1	1	3
hsa-miR-24	GPR26	1	1	1	3
hsa-miR-24	DNAJC5G	1	1	1	3
hsa-miR-24	DLL1	1	1	1	3
hsa-miR-24	C3orf64	1	1	1	3
hsa-miR-24	ZNF621	1	1	1	3
hsa-miR-24	C3orf33	1	1	1	3
hsa-miR-24	LOC285382	1	1	1	3
hsa-miR-24	CYP4V2	1	1	1	3
hsa-miR-24	COX18	1	1	1	3
hsa-miR-24	SH3PXD2B	1	1	1	3
hsa-miR-24	ARL10	1	1	1	3
hsa-miR-24	LOC285636	1	1	1	3
hsa-miR-24	TREML4	1	1	1	3
hsa-miR-24	ZFP41	1	1	1	3
hsa-miR-24	FAM78A	1	1	1	3
hsa-miR-24	CXorf59	1	1	1	3
hsa-miR-24	MAGEB18	1	1	1	3
hsa-miR-24	ILDR1	1	1	1	3
hsa-miR-24	GRK6	1	1	1	3
hsa-miR-24	MKNK2	1	1	1	3
hsa-miR-24	ANK3	1	1	1	3
hsa-miR-24	RAPGEF1	1	1	1	3
hsa-miR-24	CCDC56	1	1	1	3
hsa-miR-24	OSTM1	1	1	1	3
hsa-miR-24	GIT1	1	1	1	3
hsa-miR-24	C11orf54	1	1	1	3
hsa-miR-24	C19orf53	1	1	1	3
hsa-miR-24	ACAD9	1	1	1	3
hsa-miR-24	DBNL	1	1	1	3
hsa-miR-24	ANPEP	1	1	1	3
hsa-miR-24	GRIN2A	1	1	1	3
hsa-miR-24	ZCCHC4	1	1	1	3
hsa-miR-24	GRINA	1	1	1	3
hsa-miR-24	COMMD9	1	1	1	3
hsa-miR-24	N6AMT1	1	1	1	3
hsa-miR-24	ANKRD11	1	1	1	3
hsa-miR-24	GRM6	1	1	1	3
hsa-miR-24	GRM8	1	1	1	3
hsa-miR-24	GRM8	1	1	1	3
hsa-miR-24	GSTT1	1	1	1	3
hsa-miR-24	CARD10	1	1	1	3
hsa-miR-24	OLA1	1	1	1	3
hsa-miR-24	YPEL1	1	1	1	3
hsa-miR-24	VPREB3	1	1	1	3
hsa-miR-24	ICOS	1	1	1	3
hsa-miR-24	STRN4	1	1	1	3
hsa-miR-24	RBM15B	1	1	1	3
hsa-miR-24	EEF2K	1	1	1	3
hsa-miR-24	ST8SIA5	1	1	1	3
hsa-miR-24	SEC61A1	1	1	1	3
hsa-miR-24	GPR132	1	1	1	3
hsa-miR-24	NENF	1	1	1	3
hsa-miR-24	PKN3	1	1	1	3
hsa-miR-24	PADI1	1	1	1	3
hsa-miR-24	IL19	1	1	1	3
hsa-miR-24	SERTAD1	1	1	1	3
hsa-miR-24	POMT2	1	1	1	3
hsa-miR-24	UBQLN1	1	1	1	3
hsa-miR-24	SLC39A3	1	1	1	3
hsa-miR-24	PACSIN1	1	1	1	3
hsa-miR-24	HAS3	1	1	1	3
hsa-miR-24	HTT	1	1	1	3
hsa-miR-24	HDAC1	1	1	1	3
hsa-miR-24	HDAC2	1	1	1	3
hsa-miR-24	HELLS	1	1	1	3
hsa-miR-24	HUNK	1	1	1	3
hsa-miR-24	EMR2	1	1	1	3
hsa-miR-24	KCNIP3	1	1	1	3
hsa-miR-24	KCNIP1	1	1	1	3
hsa-miR-24	CD209	1	1	1	3
hsa-miR-24	EHD2	1	1	1	3
hsa-miR-24	HIP1	1	1	1	3
hsa-miR-24	ACACA	1	1	1	3
hsa-miR-24	HLF	1	1	1	3
hsa-miR-24	HLA-E	1	1	1	3
hsa-miR-24	HMOX1	1	1	1	3
hsa-miR-24	APAF1	1	1	1	3
hsa-miR-24	APAF1	1	1	1	3
hsa-miR-24	HNF4A	1	1	1	3
hsa-miR-24	ONECUT1	1	1	1	3
hsa-miR-24	RFESD	1	1	1	3
hsa-miR-24	APOF	1	1	1	3
hsa-miR-24	APBA1	1	1	1	3
hsa-miR-24	HPCA	1	1	1	3
hsa-miR-24	HOXB7	1	1	1	3
hsa-miR-24	HOXC11	1	1	1	3
hsa-miR-24	APBB2	1	1	1	3
hsa-miR-24	HOXD4	1	1	1	3
hsa-miR-24	HPCAL1	1	1	1	3
hsa-miR-24	HPS1	1	1	1	3
hsa-miR-24	RAB37	1	1	1	3
hsa-miR-24	MMAB	1	1	1	3
hsa-miR-24	HRH1	1	1	1	3
hsa-miR-24	DNAJB2	1	1	1	3
hsa-miR-24	XIAP	1	1	1	3
hsa-miR-24	NDST1	1	1	1	3
hsa-miR-24	HTR1D	1	1	1	3
hsa-miR-24	HTR2A	1	1	1	3
hsa-miR-24	HYAL1	1	1	1	3
hsa-miR-24	KRTAP8-1	1	1	1	3
hsa-miR-24	TMEM16J	1	1	1	3
hsa-miR-24	TMEM119	1	1	1	3
hsa-miR-24	ZNF546	1	1	1	3
hsa-miR-24	ANKRD45	1	1	1	3
hsa-miR-24	CYP27C1	1	1	1	3
hsa-miR-24	ACADM	1	1	1	3
hsa-miR-24	ID4	1	1	1	3
hsa-miR-24	TMEM173	1	1	1	3
hsa-miR-24	C7orf46	1	1	1	3
hsa-miR-24	TSPAN33	1	1	1	3
hsa-miR-24	RSPO2	1	1	1	3
hsa-miR-24	VSIG1	1	1	1	3
hsa-miR-24	ZC3H12B	1	1	1	3
hsa-miR-24	IDH2	1	1	1	3
hsa-miR-24	IDH3A	1	1	1	3
hsa-miR-24	IDS	1	1	1	3
hsa-miR-24	LOC342897	1	1	1	3
hsa-miR-24	ZNF677	1	1	1	3
hsa-miR-24	ZSCAN22	1	1	1	3
hsa-miR-24	IFNAR1	1	1	1	3
hsa-miR-24	IFNG	1	1	1	3
hsa-miR-24	MOGAT3	1	1	1	3
hsa-miR-24	FAM71F2	1	1	1	3
hsa-miR-24	ZNF81	1	1	1	3
hsa-miR-24	ITIH5L	1	1	1	3
hsa-miR-24	PDDC1	1	1	1	3
hsa-miR-24	IGFBP5	1	1	1	3
hsa-miR-24	NUP43	1	1	1	3
hsa-miR-24	IGHMBP2	1	1	1	3
hsa-miR-24	ZNF445	1	1	1	3
hsa-miR-24	BMP8A	1	1	1	3
hsa-miR-24	KLK3	1	1	1	3
hsa-miR-24	IL1A	1	1	1	3
hsa-miR-24	IL1B	1	1	1	3
hsa-miR-24	IL1R1	1	1	1	3
hsa-miR-24	FASLG	1	1	1	3
hsa-miR-24	SHROOM2	1	1	1	3
hsa-miR-24	IL8RA	1	1	1	3
hsa-miR-24	IL8RB	1	1	1	3
hsa-miR-24	IL11	1	1	1	3
hsa-miR-24	AQP2	1	1	1	3
hsa-miR-24	IL12RB1	1	1	1	3
hsa-miR-24	FAM101B	1	1	1	3
hsa-miR-24	ACADSB	1	1	1	3
hsa-miR-24	IL15RA	1	1	1	3
hsa-miR-24	ILF3	1	1	1	3
hsa-miR-24	AQP4	1	1	1	3
hsa-miR-24	AQP6	1	1	1	3
hsa-miR-24	INSIG1	1	1	1	3
hsa-miR-24	INSIG1	1	1	1	3
hsa-miR-24	INSR	1	1	1	3
hsa-miR-24	IPP	1	1	1	3
hsa-miR-24	IRAK2	1	1	1	3
hsa-miR-24	IREB2	1	1	1	3
hsa-miR-24	ITGA2B	1	1	1	3
hsa-miR-24	ITGAL	1	1	1	3
hsa-miR-24	ARAF	1	1	1	3
hsa-miR-24	ITGB3	1	1	1	3
hsa-miR-24	ITGB8	1	1	1	3
hsa-miR-24	ITK	1	1	1	3
hsa-miR-24	IVD	1	1	1	3
hsa-miR-24	ARCN1	1	1	1	3
hsa-miR-24	KCNA1	1	1	1	3
hsa-miR-24	KCNA7	1	1	1	3
hsa-miR-24	ZNF710	1	1	1	3
hsa-miR-24	HDDC3	1	1	1	3
hsa-miR-24	HSD11B1L	1	1	1	3
hsa-miR-24	HSD11B1L	1	1	1	3
hsa-miR-24	PEAR1	1	1	1	3
hsa-miR-24	RBM43	1	1	1	3
hsa-miR-24	KCNE1	1	1	1	3
hsa-miR-24	LHFPL4	1	1	1	3
hsa-miR-24	C3orf62	1	1	1	3
hsa-miR-24	C7orf52	1	1	1	3
hsa-miR-24	KCNJ1	1	1	1	3
hsa-miR-24	KCNJ2	1	1	1	3
hsa-miR-24	KCNJ5	1	1	1	3
hsa-miR-24	RAB15	1	1	1	3
hsa-miR-24	SLC27A1	1	1	1	3
hsa-miR-24	KCNJ12	1	1	1	3
hsa-miR-24	ZC3H6	1	1	1	3
hsa-miR-24	KCNK2	1	1	1	3
hsa-miR-24	CA13	1	1	1	3
hsa-miR-24	KCNMA1	1	1	1	3
hsa-miR-24	KCNQ1	1	1	1	3
hsa-miR-24	KCNS1	1	1	1	3
hsa-miR-24	KIF3C	1	1	1	3
hsa-miR-24	KLK2	1	1	1	3
hsa-miR-24	KLK2	1	1	1	3
hsa-miR-24	KLKB1	1	1	1	3
hsa-miR-24	KIF11	1	1	1	3
hsa-miR-24	KPNA3	1	1	1	3
hsa-miR-24	KPNA4	1	1	1	3
hsa-miR-24	C6orf120	1	1	1	3
hsa-miR-24	NSUN4	1	1	1	3
hsa-miR-24	C10orf140	1	1	1	3
hsa-miR-24	C10orf99	1	1	1	3
hsa-miR-24	TMEM46	1	1	1	3
hsa-miR-24	C15orf52	1	1	1	3
hsa-miR-24	LOC388335	1	1	1	3
hsa-miR-24	C17orf76	1	1	1	3
hsa-miR-24	C17orf76	1	1	1	3
hsa-miR-24	KRT33B	1	1	1	3
hsa-miR-24	RGS9BP	1	1	1	3
hsa-miR-24	SLC6A17	1	1	1	3
hsa-miR-24	LYSMD1	1	1	1	3
hsa-miR-24	FLJ34931	1	1	1	3
hsa-miR-24	LOC388969	1	1	1	3
hsa-miR-24	VGLL3	1	1	1	3
hsa-miR-24	SAMD5	1	1	1	3
hsa-miR-24	IYD	1	1	1	3
hsa-miR-24	AFF3	1	1	1	3
hsa-miR-24	LAIR1	1	1	1	3
hsa-miR-24	LALBA	1	1	1	3
hsa-miR-24	LAMB3	1	1	1	3
hsa-miR-24	LAMC1	1	1	1	3
hsa-miR-24	ARHGAP1	1	1	1	3
hsa-miR-24	LAMP2	1	1	1	3
hsa-miR-24	LASP1	1	1	1	3
hsa-miR-24	LDLR	1	1	1	3
hsa-miR-24	LEP	1	1	1	3
hsa-miR-24	LETM1	1	1	1	3
hsa-miR-24	LFNG	1	1	1	3
hsa-miR-24	LIMK2	1	1	1	3
hsa-miR-24	FADS1	1	1	1	3
hsa-miR-24	LLGL1	1	1	1	3
hsa-miR-24	LOC400120	1	1	1	3
hsa-miR-24	C14orf180	1	1	1	3
hsa-miR-24	LOC401152	1	1	1	3
hsa-miR-24	LOX	1	1	1	3
hsa-miR-24	SNX30	1	1	1	3
hsa-miR-24	FLJ45224	1	1	1	3
hsa-miR-24	MCART6	1	1	1	3
hsa-miR-24	LPL	1	1	1	3
hsa-miR-24	SOHLH1	1	1	1	3
hsa-miR-24	LOC402665	1	1	1	3
hsa-miR-24	APOBEC4	1	1	1	3
hsa-miR-24	LRP4	1	1	1	3
hsa-miR-24	CTXN1	1	1	1	3
hsa-miR-24	LY75	1	1	1	3
hsa-miR-24	LYZ	1	1	1	3
hsa-miR-24	M6PR	1	1	1	3
hsa-miR-24	SMAD2	1	1	1	3
hsa-miR-24	SMAD4	1	1	1	3
hsa-miR-24	MAF	1	1	1	3
hsa-miR-24	MAFG	1	1	1	3
hsa-miR-24	ACCN2	1	1	1	3
hsa-miR-24	ARSB	1	1	1	3
hsa-miR-24	MAK	1	1	1	3
hsa-miR-24	MAP1A	1	1	1	3
hsa-miR-24	MAP2	1	1	1	3
hsa-miR-24	MAPT	1	1	1	3
hsa-miR-24	ARSD	1	1	1	3
hsa-miR-24	MAT1A	1	1	1	3
hsa-miR-24	FAM116B	1	1	1	3
hsa-miR-24	MGC70857	1	1	1	3
hsa-miR-24	MC2R	1	1	1	3
hsa-miR-24	CHST6	1	1	1	3
hsa-miR-24	MCM4	1	1	1	3
hsa-miR-24	MDM2	1	1	1	3
hsa-miR-24	MEFV	1	1	1	3
hsa-miR-24	MEIS2	1	1	1	3
hsa-miR-24	MEIS2	1	1	1	3
hsa-miR-24	MEN1	1	1	1	3
hsa-miR-24	MEOX1	1	1	1	3
hsa-miR-24	MEOX1	1	1	1	3
hsa-miR-24	MET	1	1	1	3
hsa-miR-24	MICB	1	1	1	3
hsa-miR-24	CXCL9	1	1	1	3
hsa-miR-24	MITF	1	1	1	3
hsa-miR-24	MKLN1	1	1	1	3
hsa-miR-24	MAP3K9	1	1	1	3
hsa-miR-24	MLL	1	1	1	3
hsa-miR-24	ACHE	1	1	1	3
hsa-miR-24	FOXO4	1	1	1	3
hsa-miR-24	NR3C2	1	1	1	3
hsa-miR-24	MMP10	1	1	1	3
hsa-miR-24	MMP11	1	1	1	3
hsa-miR-24	MMP14	1	1	1	3
hsa-miR-24	MMP15	1	1	1	3
hsa-miR-24	MMP16	1	1	1	3
hsa-miR-24	MNT	1	1	1	3
hsa-miR-24	MPI	1	1	1	3
hsa-miR-24	MPL	1	1	1	3
hsa-miR-24	MPP2	1	1	1	3
hsa-miR-24	MXRA7	1	1	1	3
hsa-miR-24	MXRA7	1	1	1	3
hsa-miR-24	EIF2AK4	1	1	1	3
hsa-miR-24	LSDP5	1	1	1	3
hsa-miR-24	BCL2L15	1	1	1	3
hsa-miR-24	TRIM67	1	1	1	3
hsa-miR-24	MSI1	1	1	1	3
hsa-miR-24	MT1M	1	1	1	3
hsa-miR-24	MTAP	1	1	1	3
hsa-miR-24	MTF1	1	1	1	3
hsa-miR-24	MTHFR	1	1	1	3
hsa-miR-24	MUC7	1	1	1	3
hsa-miR-24	MXI1	1	1	1	3
hsa-miR-24	MYD88	1	1	1	3
hsa-miR-24	MYH11	1	1	1	3
hsa-miR-24	MYH11	1	1	1	3
hsa-miR-24	MYLK	1	1	1	3
hsa-miR-24	MYO1C	1	1	1	3
hsa-miR-24	MYO1D	1	1	1	3
hsa-miR-24	MYO1E	1	1	1	3
hsa-miR-24	MYO5A	1	1	1	3
hsa-miR-24	MYO5B	1	1	1	3
hsa-miR-24	MYO6	1	1	1	3
hsa-miR-24	NAGA	1	1	1	3
hsa-miR-24	CEACAM6	1	1	1	3
hsa-miR-24	NBL1	1	1	1	3
hsa-miR-24	NBN	1	1	1	3
hsa-miR-24	NCBP1	1	1	1	3
hsa-miR-24	NDUFC2	1	1	1	3
hsa-miR-24	ATM	1	1	1	3
hsa-miR-24	NDUFV3	1	1	1	3
hsa-miR-24	NEDD9	1	1	1	3
hsa-miR-24	NEFM	1	1	1	3
hsa-miR-24	NEK2	1	1	1	3
hsa-miR-24	NEO1	1	1	1	3
hsa-miR-24	NEU1	1	1	1	3
hsa-miR-24	NEUROD1	1	1	1	3
hsa-miR-24	NEUROD2	1	1	1	3
hsa-miR-24	NEUROG1	1	1	1	3
hsa-miR-24	NF1	1	1	1	3
hsa-miR-24	NF2	1	1	1	3
hsa-miR-24	NF2	1	1	1	3
hsa-miR-24	NF2	1	1	1	3
hsa-miR-24	NF2	1	1	1	3
hsa-miR-24	NFIX	1	1	1	3
hsa-miR-24	NFKBIE	1	1	1	3
hsa-miR-24	NFYA	1	1	1	3
hsa-miR-24	NHLH2	1	1	1	3
hsa-miR-24	NHP2L1	1	1	1	3
hsa-miR-24	ATP1B2	1	1	1	3
hsa-miR-24	NOS1	1	1	1	3
hsa-miR-24	NPAT	1	1	1	3
hsa-miR-24	NPR1	1	1	1	3
hsa-miR-24	NPTX1	1	1	1	3
hsa-miR-24	ATP2A3	1	1	1	3
hsa-miR-24	ATP2A3	1	1	1	3
hsa-miR-24	SLC11A2	1	1	1	3
hsa-miR-24	ATP2B1	1	1	1	3
hsa-miR-24	ATP2B1	1	1	1	3
hsa-miR-24	NTRK2	1	1	1	3
hsa-miR-24	NTRK3	1	1	1	3
hsa-miR-24	NTSR1	1	1	1	3
hsa-miR-24	NUCB1	1	1	1	3
hsa-miR-24	RNF165	1	1	1	3
hsa-miR-24	OGDH	1	1	1	3
hsa-miR-24	OPCML	1	1	1	3
hsa-miR-24	OPRL1	1	1	1	3
hsa-miR-24	CLDN11	1	1	1	3
hsa-miR-24	OVOL1	1	1	1	3
hsa-miR-24	P2RX1	1	1	1	3
hsa-miR-24	P2RY6	1	1	1	3
hsa-miR-24	FURIN	1	1	1	3
hsa-miR-24	IL21R	1	1	1	3
hsa-miR-24	PAK2	1	1	1	3
hsa-miR-24	TMEM16G	1	1	1	3
hsa-miR-24	PALM	1	1	1	3
hsa-miR-24	PAX1	1	1	1	3
hsa-miR-24	IRX4	1	1	1	3
hsa-miR-24	HP1BP3	1	1	1	3
hsa-miR-24	PDCL	1	1	1	3
hsa-miR-24	CDON	1	1	1	3
hsa-miR-24	SOST	1	1	1	3
hsa-miR-24	ACOX1	1	1	1	3
hsa-miR-24	RRP15	1	1	1	3
hsa-miR-24	HDDC2	1	1	1	3
hsa-miR-24	MRPS16	1	1	1	3
hsa-miR-24	ST8SIA3	1	1	1	3
hsa-miR-24	PI15	1	1	1	3
hsa-miR-24	TXNDC12	1	1	1	3
hsa-miR-24	MRPL4	1	1	1	3
hsa-miR-24	MRPL4	1	1	1	3
hsa-miR-24	FCF1	1	1	1	3
hsa-miR-24	YBX2	1	1	1	3
hsa-miR-24	SH3GLB1	1	1	1	3
hsa-miR-24	MECR	1	1	1	3
hsa-miR-24	FAM108B1	1	1	1	3
hsa-miR-24	FAM82B	1	1	1	3
hsa-miR-24	RNF12	1	1	1	3
hsa-miR-24	IRAK4	1	1	1	3
hsa-miR-24	COPS4	1	1	1	3
hsa-miR-24	MRTO4	1	1	1	3
hsa-miR-24	C3orf18	1	1	1	3
hsa-miR-24	EGFL7	1	1	1	3
hsa-miR-24	DBR1	1	1	1	3
hsa-miR-24	CHMP1A	1	1	1	3
hsa-miR-24	ZNF639	1	1	1	3
hsa-miR-24	RAPGEFL1	1	1	1	3
hsa-miR-24	CPA4	1	1	1	3
hsa-miR-24	CLDN18	1	1	1	3
hsa-miR-24	PHF20	1	1	1	3
hsa-miR-24	MRPL30	1	1	1	3
hsa-miR-24	MRPL27	1	1	1	3
hsa-miR-24	CLEC1A	1	1	1	3
hsa-miR-24	PCTK1	1	1	1	3
hsa-miR-24	BET1L	1	1	1	3
hsa-miR-24	BET1L	1	1	1	3
hsa-miR-24	PCTK2	1	1	1	3
hsa-miR-24	ANKMY1	1	1	1	3
hsa-miR-24	ECSIT	1	1	1	3
hsa-miR-24	GCNT4	1	1	1	3
hsa-miR-24	REEP2	1	1	1	3
hsa-miR-24	C4orf18	1	1	1	3
hsa-miR-24	C8orf55	1	1	1	3
hsa-miR-24	KRT76	1	1	1	3
hsa-miR-24	HOOK1	1	1	1	3
hsa-miR-24	ANGPT4	1	1	1	3
hsa-miR-24	CRLF3	1	1	1	3
hsa-miR-24	PDE2A	1	1	1	3
hsa-miR-24	NIP7	1	1	1	3
hsa-miR-24	COMMD10	1	1	1	3
hsa-miR-24	TRAPPC4	1	1	1	3
hsa-miR-24	SCARA3	1	1	1	3
hsa-miR-24	PDE4D	1	1	1	3
hsa-miR-24	HPCAL4	1	1	1	3
hsa-miR-24	RNF138	1	1	1	3
hsa-miR-24	DCDC2	1	1	1	3
hsa-miR-24	ANKFY1	1	1	1	3
hsa-miR-24	PTPLAD1	1	1	1	3
hsa-miR-24	PDE7A	1	1	1	3
hsa-miR-24	GTSE1	1	1	1	3
hsa-miR-24	ETV7	1	1	1	3
hsa-miR-24	DTL	1	1	1	3
hsa-miR-24	PHF7	1	1	1	3
hsa-miR-24	PPHLN1	1	1	1	3
hsa-miR-24	PPHLN1	1	1	1	3
hsa-miR-24	NT5DC3	1	1	1	3
hsa-miR-24	PDGFRA	1	1	1	3
hsa-miR-24	RAB6B	1	1	1	3
hsa-miR-24	IL23A	1	1	1	3
hsa-miR-24	GDE1	1	1	1	3
hsa-miR-24	PDE6B	1	1	1	3
hsa-miR-24	PDGFRB	1	1	1	3
hsa-miR-24	TRIM33	1	1	1	3
hsa-miR-24	UBE2D4	1	1	1	3
hsa-miR-24	PDK1	1	1	1	3
hsa-miR-24	PDK2	1	1	1	3
hsa-miR-24	TMBIM4	1	1	1	3
hsa-miR-24	ASB1	1	1	1	3
hsa-miR-24	NLK	1	1	1	3
hsa-miR-24	FBXO40	1	1	1	3
hsa-miR-24	UPB1	1	1	1	3
hsa-miR-24	CD244	1	1	1	3
hsa-miR-24	RTEL1	1	1	1	3
hsa-miR-24	RTEL1	1	1	1	3
hsa-miR-24	RAB8B	1	1	1	3
hsa-miR-24	TM7SF3	1	1	1	3
hsa-miR-24	SIX4	1	1	1	3
hsa-miR-24	CALML5	1	1	1	3
hsa-miR-24	CECR1	1	1	1	3
hsa-miR-24	PER1	1	1	1	3
hsa-miR-24	PFDN1	1	1	1	3
hsa-miR-24	PFKFB4	1	1	1	3
hsa-miR-24	VIT	1	1	1	3
hsa-miR-24	PGGT1B	1	1	1	3
hsa-miR-24	ATP6V1A	1	1	1	3
hsa-miR-24	PHEX	1	1	1	3
hsa-miR-24	PHF2	1	1	1	3
hsa-miR-24	SERPINB9	1	1	1	3
hsa-miR-24	ATP6V1C1	1	1	1	3
hsa-miR-24	PIGR	1	1	1	3
hsa-miR-24	PIK3C2B	1	1	1	3
hsa-miR-24	PIM1	1	1	1	3
hsa-miR-24	PIK3CD	1	1	1	3
hsa-miR-24	PIK3CG	1	1	1	3
hsa-miR-24	PKHD1	1	1	1	3
hsa-miR-24	PKNOX1	1	1	1	3
hsa-miR-24	PLAG1	1	1	1	3
hsa-miR-24	PLAGL2	1	1	1	3
hsa-miR-24	ZFYVE1	1	1	1	3
hsa-miR-24	PLEK	1	1	1	3
hsa-miR-24	ATP6V0A1	1	1	1	3
hsa-miR-24	PLOD2	1	1	1	3
hsa-miR-24	PLXNA1	1	1	1	3
hsa-miR-24	PRKAG3	1	1	1	3
hsa-miR-24	EDG8	1	1	1	3
hsa-miR-24	PML	1	1	1	3
hsa-miR-24	PML	1	1	1	3
hsa-miR-24	PMP2	1	1	1	3
hsa-miR-24	DSCR6	1	1	1	3
hsa-miR-24	FXYD6	1	1	1	3
hsa-miR-24	RAB4B	1	1	1	3
hsa-miR-24	CSNK1G1	1	1	1	3
hsa-miR-24	CPSF2	1	1	1	3
hsa-miR-24	ATP7B	1	1	1	3
hsa-miR-24	SLC37A1	1	1	1	3
hsa-miR-24	RBM11	1	1	1	3
hsa-miR-24	C21orf29	1	1	1	3
hsa-miR-24	POLE3	1	1	1	3
hsa-miR-24	CHRAC1	1	1	1	3
hsa-miR-24	2013-09-05	1	1	1	3
hsa-miR-24	C1orf190	1	1	1	3
hsa-miR-24	C21orf91	1	1	1	3
hsa-miR-24	C21orf91	1	1	1	3
hsa-miR-24	DCUN1D1	1	1	1	3
hsa-miR-24	CYCS	1	1	1	3
hsa-miR-24	POLH	1	1	1	3
hsa-miR-24	POLR2D	1	1	1	3
hsa-miR-24	POLR2J	1	1	1	3
hsa-miR-24	SASH3	1	1	1	3
hsa-miR-24	ATAD2B	1	1	1	3
hsa-miR-24	TAF7L	1	1	1	3
hsa-miR-24	TOLLIP	1	1	1	3
hsa-miR-24	RNF216	1	1	1	3
hsa-miR-24	HEATR5B	1	1	1	3
hsa-miR-24	POU2AF1	1	1	1	3
hsa-miR-24	RHOF	1	1	1	3
hsa-miR-24	CCDC93	1	1	1	3
hsa-miR-24	POU3F1	1	1	1	3
hsa-miR-24	MTMR12	1	1	1	3
hsa-miR-24	GNL3L	1	1	1	3
hsa-miR-24	DDX49	1	1	1	3
hsa-miR-24	SGTB	1	1	1	3
hsa-miR-24	POU4F2	1	1	1	3
hsa-miR-24	FBXL19	1	1	1	3
hsa-miR-24	PARP14	1	1	1	3
hsa-miR-24	PPARA	1	1	1	3
hsa-miR-24	TBC1D13	1	1	1	3
hsa-miR-24	TMEM106B	1	1	1	3
hsa-miR-24	PPARD	1	1	1	3
hsa-miR-24	PPARG	1	1	1	3
hsa-miR-24	C1orf181	1	1	1	3
hsa-miR-24	MANSC1	1	1	1	3
hsa-miR-24	PPEF2	1	1	1	3
hsa-miR-24	PPAT	1	1	1	3
hsa-miR-24	SLC6A20	1	1	1	3
hsa-miR-24	SLC35F2	1	1	1	3
hsa-miR-24	MPHOSPH8	1	1	1	3
hsa-miR-24	EPDR1	1	1	1	3
hsa-miR-24	FBLIM1	1	1	1	3
hsa-miR-24	ALKBH4	1	1	1	3
hsa-miR-24	DNAJB12	1	1	1	3
hsa-miR-24	DNAJB12	1	1	1	3
hsa-miR-24	BNC2	1	1	1	3
hsa-miR-24	KLHL24	1	1	1	3
hsa-miR-24	TRIT1	1	1	1	3
hsa-miR-24	PPID	1	1	1	3
hsa-miR-24	ZNF562	1	1	1	3
hsa-miR-24	C1orf26	1	1	1	3
hsa-miR-24	C10orf26	1	1	1	3
hsa-miR-24	FBXL12	1	1	1	3
hsa-miR-24	PAQR5	1	1	1	3
hsa-miR-24	FAM46C	1	1	1	3
hsa-miR-24	PGPEP1	1	1	1	3
hsa-miR-24	C9orf167	1	1	1	3
hsa-miR-24	C4orf30	1	1	1	3
hsa-miR-24	RETSAT	1	1	1	3
hsa-miR-24	UHRF1BP1	1	1	1	3
hsa-miR-24	ELOVL2	1	1	1	3
hsa-miR-24	PXK	1	1	1	3
hsa-miR-24	CYP2W1	1	1	1	3
hsa-miR-24	RPP25	1	1	1	3
hsa-miR-24	HEATR2	1	1	1	3
hsa-miR-24	SARS2	1	1	1	3
hsa-miR-24	RNF125	1	1	1	3
hsa-miR-24	SLC41A3	1	1	1	3
hsa-miR-24	C11orf79	1	1	1	3
hsa-miR-24	FAM120C	1	1	1	3
hsa-miR-24	C1orf109	1	1	1	3
hsa-miR-24	GEMIN8	1	1	1	3
hsa-miR-24	UCKL1	1	1	1	3
hsa-miR-24	TMEM70	1	1	1	3
hsa-miR-24	TMEM70	1	1	1	3
hsa-miR-24	C2orf18	1	1	1	3
hsa-miR-24	HCFC1R1	1	1	1	3
hsa-miR-24	C1orf123	1	1	1	3
hsa-miR-24	ZNF770	1	1	1	3
hsa-miR-24	C20orf11	1	1	1	3
hsa-miR-24	TTC22	1	1	1	3
hsa-miR-24	FAM118A	1	1	1	3
hsa-miR-24	HERC6	1	1	1	3
hsa-miR-24	USP47	1	1	1	3
hsa-miR-24	FKBP14	1	1	1	3
hsa-miR-24	PTCD3	1	1	1	3
hsa-miR-24	PLEKHB2	1	1	1	3
hsa-miR-24	UACA	1	1	1	3
hsa-miR-24	PPP1R3D	1	1	1	3
hsa-miR-24	MED9	1	1	1	3
hsa-miR-24	TMEM51	1	1	1	3
hsa-miR-24	TMEM16A	1	1	1	3
hsa-miR-24	TRIM68	1	1	1	3
hsa-miR-24	TMEM16K	1	1	1	3
hsa-miR-24	ELP3	1	1	1	3
hsa-miR-24	RFWD3	1	1	1	3
hsa-miR-24	PNPO	1	1	1	3
hsa-miR-24	PRMT6	1	1	1	3
hsa-miR-24	TBCCD1	1	1	1	3
hsa-miR-24	C20orf12	1	1	1	3
hsa-miR-24	VPS13D	1	1	1	3
hsa-miR-24	APPL2	1	1	1	3
hsa-miR-24	GOLPH3L	1	1	1	3
hsa-miR-24	ATAD3A	1	1	1	3
hsa-miR-24	PPP2R2C	1	1	1	3
hsa-miR-24	LRRC20	1	1	1	3
hsa-miR-24	TRIM62	1	1	1	3
hsa-miR-24	ETNK2	1	1	1	3
hsa-miR-24	RAVER2	1	1	1	3
hsa-miR-24	NAT10	1	1	1	3
hsa-miR-24	USP40	1	1	1	3
hsa-miR-24	SMU1	1	1	1	3
hsa-miR-24	STEAP3	1	1	1	3
hsa-miR-24	UQCC	1	1	1	3
hsa-miR-24	CCDC25	1	1	1	3
hsa-miR-24	THNSL2	1	1	1	3
hsa-miR-24	TMEM19	1	1	1	3
hsa-miR-24	C22orf26	1	1	1	3
hsa-miR-24	NUDT15	1	1	1	3
hsa-miR-24	ZNF654	1	1	1	3
hsa-miR-24	CWF19L1	1	1	1	3
hsa-miR-24	TMEM40	1	1	1	3
hsa-miR-24	FBXW7	1	1	1	3
hsa-miR-24	FLJ11151	1	1	1	3
hsa-miR-24	SLC29A3	1	1	1	3
hsa-miR-24	RSAD1	1	1	1	3
hsa-miR-24	C20orf29	1	1	1	3
hsa-miR-24	LIN7C	1	1	1	3
hsa-miR-24	CNO	1	1	1	3
hsa-miR-24	PHCA	1	1	1	3
hsa-miR-24	DRAM	1	1	1	3
hsa-miR-24	SYNJ2BP	1	1	1	3
hsa-miR-24	FLJ11286	1	1	1	3
hsa-miR-24	GIMAP5	1	1	1	3
hsa-miR-24	LSG1	1	1	1	3
hsa-miR-24	HJURP	1	1	1	3
hsa-miR-24	STYK1	1	1	1	3
hsa-miR-24	PI4K2A	1	1	1	3
hsa-miR-24	IMPACT	1	1	1	3
hsa-miR-24	LRRC59	1	1	1	3
hsa-miR-24	ZNF331	1	1	1	3
hsa-miR-24	SIRPG	1	1	1	3
hsa-miR-24	YOD1	1	1	1	3
hsa-miR-24	PRELP	1	1	1	3
hsa-miR-24	TNFRSF19	1	1	1	3
hsa-miR-24	SLC35E3	1	1	1	3
hsa-miR-24	ELAC1	1	1	1	3
hsa-miR-24	DHTKD1	1	1	1	3
hsa-miR-24	PLXNA3	1	1	1	3
hsa-miR-24	GALNT10	1	1	1	3
hsa-miR-24	CDV3	1	1	1	3
hsa-miR-24	CDV3	1	1	1	3
hsa-miR-24	MED29	1	1	1	3
hsa-miR-24	OTUD5	1	1	1	3
hsa-miR-24	ZNF280C	1	1	1	3
hsa-miR-24	AMBRA1	1	1	1	3
hsa-miR-24	TBC1D22B	1	1	1	3
hsa-miR-24	ZNF673	1	1	1	3
hsa-miR-24	ZNF673	1	1	1	3
hsa-miR-24	ZNF416	1	1	1	3
hsa-miR-24	PEX26	1	1	1	3
hsa-miR-24	SLC30A6	1	1	1	3
hsa-miR-24	LIMS2	1	1	1	3
hsa-miR-24	RUFY2	1	1	1	3
hsa-miR-24	YEATS2	1	1	1	3
hsa-miR-24	PACS1	1	1	1	3
hsa-miR-24	FRMD4A	1	1	1	3
hsa-miR-24	LUC7L	1	1	1	3
hsa-miR-24	IPO9	1	1	1	3
hsa-miR-24	LMBR1L	1	1	1	3
hsa-miR-24	ASF1B	1	1	1	3
hsa-miR-24	ZFP64	1	1	1	3
hsa-miR-24	DNAJC11	1	1	1	3
hsa-miR-24	ENAH	1	1	1	3
hsa-miR-24	PARVA	1	1	1	3
hsa-miR-24	C14orf108	1	1	1	3
hsa-miR-24	CNDP2	1	1	1	3
hsa-miR-24	TMEM34	1	1	1	3
hsa-miR-24	2013-09-11	1	1	1	3
hsa-miR-24	INTS9	1	1	1	3
hsa-miR-24	TDP1	1	1	1	3
hsa-miR-24	PRKCA	1	1	1	3
hsa-miR-24	RIOK2	1	1	1	3
hsa-miR-24	AXL	1	1	1	3
hsa-miR-24	CENTA2	1	1	1	3
hsa-miR-24	HR	1	1	1	3
hsa-miR-24	PRKCH	1	1	1	3
hsa-miR-24	PRKCI	1	1	1	3
hsa-miR-24	WWC3	1	1	1	3
hsa-miR-24	TMEM165	1	1	1	3
hsa-miR-24	LENEP	1	1	1	3
hsa-miR-24	ZNF395	1	1	1	3
hsa-miR-24	ZNF313	1	1	1	3
hsa-miR-24	KIAA1166	1	1	1	3
hsa-miR-24	BIN3	1	1	1	3
hsa-miR-24	APOB48R	1	1	1	3
hsa-miR-24	CTTNBP2NL	1	1	1	3
hsa-miR-24	C1orf183	1	1	1	3
hsa-miR-24	AJAP1	1	1	1	3
hsa-miR-24	NSFL1C	1	1	1	3
hsa-miR-24	MAPK7	1	1	1	3
hsa-miR-24	PDGFC	1	1	1	3
hsa-miR-24	UBFD1	1	1	1	3
hsa-miR-24	C1orf91	1	1	1	3
hsa-miR-24	MAP2K7	1	1	1	3
hsa-miR-24	SUSD2	1	1	1	3
hsa-miR-24	ZNF253	1	1	1	3
hsa-miR-24	RP5-1022P6.2	1	1	1	3
hsa-miR-24	PRPSAP2	1	1	1	3
hsa-miR-24	MASP1	1	1	1	3
hsa-miR-24	PRSS8	1	1	1	3
hsa-miR-24	KLK10	1	1	1	3
hsa-miR-24	PSAP	1	1	1	3
hsa-miR-24	PSD	1	1	1	3
hsa-miR-24	EIF5A2	1	1	1	3
hsa-miR-24	C11orf17	1	1	1	3
hsa-miR-24	PSKH1	1	1	1	3
hsa-miR-24	ZC3HAV1	1	1	1	3
hsa-miR-24	ZC3HAV1	1	1	1	3
hsa-miR-24	SLAMF8	1	1	1	3
hsa-miR-24	AGPAT3	1	1	1	3
hsa-miR-24	NDUFA4L2	1	1	1	3
hsa-miR-24	C15orf39	1	1	1	3
hsa-miR-24	SPIRE1	1	1	1	3
hsa-miR-24	MEIS3	1	1	1	3
hsa-miR-24	DKFZp547H025	1	1	1	3
hsa-miR-24	DHX33	1	1	1	3
hsa-miR-24	NMUR2	1	1	1	3
hsa-miR-24	NCLN	1	1	1	3
hsa-miR-24	C5orf15	1	1	1	3
hsa-miR-24	PSMB8	1	1	1	3
hsa-miR-24	PRDM10	1	1	1	3
hsa-miR-24	TULP4	1	1	1	3
hsa-miR-24	TULP4	1	1	1	3
hsa-miR-24	CTNNBIP1	1	1	1	3
hsa-miR-24	C1orf63	1	1	1	3
hsa-miR-24	TWSG1	1	1	1	3
hsa-miR-24	BACH1	1	1	1	3
hsa-miR-24	C12orf5	1	1	1	3
hsa-miR-24	PDSS2	1	1	1	3
hsa-miR-24	PLXDC1	1	1	1	3
hsa-miR-24	RHBG	1	1	1	3
hsa-miR-24	LYRM4	1	1	1	3
hsa-miR-24	RNPEPL1	1	1	1	3
hsa-miR-24	PAK7	1	1	1	3
hsa-miR-24	TMEM159	1	1	1	3
hsa-miR-24	PSMD9	1	1	1	3
hsa-miR-24	C6orf162	1	1	1	3
hsa-miR-24	SLC44A2	1	1	1	3
hsa-miR-24	JPH2	1	1	1	3
hsa-miR-24	ZMIZ1	1	1	1	3
hsa-miR-24	ADAMTSL3	1	1	1	3
hsa-miR-24	KIAA1147	1	1	1	3
hsa-miR-24	ATP8B2	1	1	1	3
hsa-miR-24	ZNF248	1	1	1	3
hsa-miR-24	GPR126	1	1	1	3
hsa-miR-24	KIAA1199	1	1	1	3
hsa-miR-24	VANGL2	1	1	1	3
hsa-miR-24	TTC7A	1	1	1	3
hsa-miR-24	KIAA1244	1	1	1	3
hsa-miR-24	LOC57228	1	1	1	3
hsa-miR-24	PTCH1	1	1	1	3
hsa-miR-24	PBXIP1	1	1	1	3
hsa-miR-24	RCN3	1	1	1	3
hsa-miR-24	ZNF286A	1	1	1	3
hsa-miR-24	PTGER4	1	1	1	3
hsa-miR-24	PTGFR	1	1	1	3
hsa-miR-24	PTGFR	1	1	1	3
hsa-miR-24	RHOJ	1	1	1	3
hsa-miR-24	PTGIS	1	1	1	3
hsa-miR-24	RAB22A	1	1	1	3
hsa-miR-24	MIF4GD	1	1	1	3
hsa-miR-24	AS3MT	1	1	1	3
hsa-miR-24	WDR18	1	1	1	3
hsa-miR-24	SLC24A3	1	1	1	3
hsa-miR-24	PTHLH	1	1	1	3
hsa-miR-24	TMCC3	1	1	1	3
hsa-miR-24	KIAA1161	1	1	1	3
hsa-miR-24	CNOT6	1	1	1	3
hsa-miR-24	ZNF490	1	1	1	3
hsa-miR-24	PLEKHH1	1	1	1	3
hsa-miR-24	PLEKHG1	1	1	1	3
hsa-miR-24	RNF150	1	1	1	3
hsa-miR-24	FAM62B	1	1	1	3
hsa-miR-24	AHRR	1	1	1	3
hsa-miR-24	MKL2	1	1	1	3
hsa-miR-24	LRFN2	1	1	1	3
hsa-miR-24	AARS2	1	1	1	3
hsa-miR-24	INTS2	1	1	1	3
hsa-miR-24	XPO5	1	1	1	3
hsa-miR-24	GPR158	1	1	1	3
hsa-miR-24	PCDH19	1	1	1	3
hsa-miR-24	CGN	1	1	1	3
hsa-miR-24	TBC1D14	1	1	1	3
hsa-miR-24	MIB1	1	1	1	3
hsa-miR-24	WDR35	1	1	1	3
hsa-miR-24	ZNF398	1	1	1	3
hsa-miR-24	TXNDC16	1	1	1	3
hsa-miR-24	PDP2	1	1	1	3
hsa-miR-24	TAOK1	1	1	1	3
hsa-miR-24	KIAA1377	1	1	1	3
hsa-miR-24	KLHL8	1	1	1	3
hsa-miR-24	KLHL14	1	1	1	3
hsa-miR-24	SIPA1L2	1	1	1	3
hsa-miR-24	ARHGAP20	1	1	1	3
hsa-miR-24	TRMT5	1	1	1	3
hsa-miR-24	ZNF471	1	1	1	3
hsa-miR-24	PCDH10	1	1	1	3
hsa-miR-24	KIAA1407	1	1	1	3
hsa-miR-24	TMEM181	1	1	1	3
hsa-miR-24	CRAMP1L	1	1	1	3
hsa-miR-24	SYT13	1	1	1	3
hsa-miR-24	HOMEZ	1	1	1	3
hsa-miR-24	RANBP10	1	1	1	3
hsa-miR-24	KIAA1467	1	1	1	3
hsa-miR-24	KLHL1	1	1	1	3
hsa-miR-24	DPP10	1	1	1	3
hsa-miR-24	EP400	1	1	1	3
hsa-miR-24	KIAA1530	1	1	1	3
hsa-miR-24	USP29	1	1	1	3
hsa-miR-24	KIAA1553	1	1	1	3
hsa-miR-24	RNF213	1	1	1	3
hsa-miR-24	ZFP14	1	1	1	3
hsa-miR-24	ALS2	1	1	1	3
hsa-miR-24	QSOX1	1	1	1	3
hsa-miR-24	QSOX1	1	1	1	3
hsa-miR-24	CACHD1	1	1	1	3
hsa-miR-24	KIAA1576	1	1	1	3
hsa-miR-24	USP37	1	1	1	3
hsa-miR-24	GBA2	1	1	1	3
hsa-miR-24	DENND1A	1	1	1	3
hsa-miR-24	ZNF529	1	1	1	3
hsa-miR-24	SEMA4G	1	1	1	3
hsa-miR-24	GPR107	1	1	1	3
hsa-miR-24	KIAA1632	1	1	1	3
hsa-miR-24	TRIB3	1	1	1	3
hsa-miR-24	PTPN7	1	1	1	3
hsa-miR-24	MARK4	1	1	1	3
hsa-miR-24	GATAD1	1	1	1	3
hsa-miR-24	RAB40C	1	1	1	3
hsa-miR-24	PTPN11	1	1	1	3
hsa-miR-24	SLAMF7	1	1	1	3
hsa-miR-24	RAP2C	1	1	1	3
hsa-miR-24	C6orf47	1	1	1	3
hsa-miR-24	CADM3	1	1	1	3
hsa-miR-24	PTPRB	1	1	1	3
hsa-miR-24	PTPRD	1	1	1	3
hsa-miR-24	PTPRE	1	1	1	3
hsa-miR-24	PTPRF	1	1	1	3
hsa-miR-24	PTPRO	1	1	1	3
hsa-miR-24	PURA	1	1	1	3
hsa-miR-24	PURB	1	1	1	3
hsa-miR-24	PVRL1	1	1	1	3
hsa-miR-24	PVRL2	1	1	1	3
hsa-miR-24	CXCL16	1	1	1	3
hsa-miR-24	ABCD3	1	1	1	3
hsa-miR-24	ABCD4	1	1	1	3
hsa-miR-24	PXMP3	1	1	1	3
hsa-miR-24	PXN	1	1	1	3
hsa-miR-24	PEX5	1	1	1	3
hsa-miR-24	MS4A7	1	1	1	3
hsa-miR-24	TP53INP2	1	1	1	3
hsa-miR-24	ZNF71	1	1	1	3
hsa-miR-24	SNX6	1	1	1	3
hsa-miR-24	RAB3IL1	1	1	1	3
hsa-miR-24	RAB5B	1	1	1	3
hsa-miR-24	RAB5C	1	1	1	3
hsa-miR-24	RAD51L1	1	1	1	3
hsa-miR-24	RAD52	1	1	1	3
hsa-miR-24	RALA	1	1	1	3
hsa-miR-24	IL22RA1	1	1	1	3
hsa-miR-24	RAP2A	1	1	1	3
hsa-miR-24	RASA1	1	1	1	3
hsa-miR-24	JARID1A	1	1	1	3
hsa-miR-24	PLEKHA1	1	1	1	3
hsa-miR-24	RBMS2	1	1	1	3
hsa-miR-24	BCKDHB	1	1	1	3
hsa-miR-24	BCL2	1	1	1	3
hsa-miR-24	PRPH2	1	1	1	3
hsa-miR-24	RFC2	1	1	1	3
hsa-miR-24	RFX1	1	1	1	3
hsa-miR-24	BCL2L2	1	1	1	3
hsa-miR-24	RGS12	1	1	1	3
hsa-miR-24	RHD	1	1	1	3
hsa-miR-24	RIT1	1	1	1	3
hsa-miR-24	AFAP1	1	1	1	3
hsa-miR-24	FAM3A	1	1	1	3
hsa-miR-24	SLC25A19	1	1	1	3
hsa-miR-24	EDA2R	1	1	1	3
hsa-miR-24	EXOC4	1	1	1	3
hsa-miR-24	TGIF2	1	1	1	3
hsa-miR-24	RNF2	1	1	1	3
hsa-miR-24	BACH2	1	1	1	3
hsa-miR-24	PPCDC	1	1	1	3
hsa-miR-24	BCL7A	1	1	1	3
hsa-miR-24	RNPEP	1	1	1	3
hsa-miR-24	C2orf43	1	1	1	3
hsa-miR-24	LOC606495	1	1	1	3
hsa-miR-24	BRUNOL6	1	1	1	3
hsa-miR-24	EEFSEC	1	1	1	3
hsa-miR-24	RPL10	1	1	1	3
hsa-miR-24	RPL15	1	1	1	3
hsa-miR-24	RPL28	1	1	1	3
hsa-miR-24	ZNF704	1	1	1	3
hsa-miR-24	RPS6KA3	1	1	1	3
hsa-miR-24	RPS6KB1	1	1	1	3
hsa-miR-24	RPS23	1	1	1	3
hsa-miR-24	RRAS	1	1	1	3
hsa-miR-24	BDKRB2	1	1	1	3
hsa-miR-24	RXRA	1	1	1	3
hsa-miR-24	S100B	1	1	1	3
hsa-miR-24	S100P	1	1	1	3
hsa-miR-24	SAA4	1	1	1	3
hsa-miR-24	MAPK12	1	1	1	3
hsa-miR-24	BCORL1	1	1	1	3
hsa-miR-24	SC5DL	1	1	1	3
hsa-miR-24	ATXN1	1	1	1	3
hsa-miR-24	SCD	1	1	1	3
hsa-miR-24	SCML1	1	1	1	3
hsa-miR-24	SCN2B	1	1	1	3
hsa-miR-24	SCN3A	1	1	1	3
hsa-miR-24	SCN4B	1	1	1	3
hsa-miR-24	SRL	1	1	1	3
hsa-miR-24	CCL4	1	1	1	3
hsa-miR-24	CCL18	1	1	1	3
hsa-miR-24	CXCL5	1	1	1	3
hsa-miR-24	ABHD4	1	1	1	3
hsa-miR-24	PRDM1	1	1	1	3
hsa-miR-24	FAM111A	1	1	1	3
hsa-miR-24	MANBAL	1	1	1	3
hsa-miR-24	NAPB	1	1	1	3
hsa-miR-24	ELMO2	1	1	1	3
hsa-miR-24	XPNPEP3	1	1	1	3
hsa-miR-24	ZNF667	1	1	1	3
hsa-miR-24	PRDM16	1	1	1	3
hsa-miR-24	PRDM15	1	1	1	3
hsa-miR-24	TRAPPC2	1	1	1	3
hsa-miR-24	CLSTN2	1	1	1	3
hsa-miR-24	C10orf54	1	1	1	3
hsa-miR-24	TINAGL1	1	1	1	3
hsa-miR-24	XYLT1	1	1	1	3
hsa-miR-24	ZFYVE20	1	1	1	3
hsa-miR-24	OSGEPL1	1	1	1	3
hsa-miR-24	MMS19	1	1	1	3
hsa-miR-24	PDLIM2	1	1	1	3
hsa-miR-24	ABCG8	1	1	1	3
hsa-miR-24	SFRS1	1	1	1	3
hsa-miR-24	RHBDF1	1	1	1	3
hsa-miR-24	RFWD2	1	1	1	3
hsa-miR-24	LMBR1	1	1	1	3
hsa-miR-24	XPO4	1	1	1	3
hsa-miR-24	NFKBIZ	1	1	1	3
hsa-miR-24	HS1BP3	1	1	1	3
hsa-miR-24	GREM2	1	1	1	3
hsa-miR-24	SFTPB	1	1	1	3
hsa-miR-24	SFTPB	1	1	1	3
hsa-miR-24	KLHL25	1	1	1	3
hsa-miR-24	MTMR14	1	1	1	3
hsa-miR-24	SGCB	1	1	1	3
hsa-miR-24	NOM1	1	1	1	3
hsa-miR-24	SGCD	1	1	1	3
hsa-miR-24	BLVRB	1	1	1	3
hsa-miR-24	SH3GL1	1	1	1	3
hsa-miR-24	SH3GL2	1	1	1	3
hsa-miR-24	ALDH8A1	1	1	1	3
hsa-miR-24	CLEC7A	1	1	1	3
hsa-miR-24	CLEC7A	1	1	1	3
hsa-miR-24	GIGYF1	1	1	1	3
hsa-miR-24	PLA2G2F	1	1	1	3
hsa-miR-24	SHB	1	1	1	3
hsa-miR-24	AXUD1	1	1	1	3
hsa-miR-24	FBXW4	1	1	1	3
hsa-miR-24	LPPR2	1	1	1	3
hsa-miR-24	ATPAF1	1	1	1	3
hsa-miR-24	RAI16	1	1	1	3
hsa-miR-24	CREB3L2	1	1	1	3
hsa-miR-24	S100PBP	1	1	1	3
hsa-miR-24	IPPK	1	1	1	3
hsa-miR-24	C6orf106	1	1	1	3
hsa-miR-24	FLJ21865	1	1	1	3
hsa-miR-24	CERK	1	1	1	3
hsa-miR-24	ISG20L1	1	1	1	3
hsa-miR-24	LMF1	1	1	1	3
hsa-miR-24	RABL5	1	1	1	3
hsa-miR-24	ST6GAL1	1	1	1	3
hsa-miR-24	NMNAT1	1	1	1	3
hsa-miR-24	ST3GAL1	1	1	1	3
hsa-miR-24	KLC2	1	1	1	3
hsa-miR-24	SLC13A3	1	1	1	3
hsa-miR-24	DCLRE1B	1	1	1	3
hsa-miR-24	CDCP1	1	1	1	3
hsa-miR-24	C12orf43	1	1	1	3
hsa-miR-24	STAG3L4	1	1	1	3
hsa-miR-24	REEP1	1	1	1	3
hsa-miR-24	SLC1A2	1	1	1	3
hsa-miR-24	ALS2CR4	1	1	1	3
hsa-miR-24	MRPL44	1	1	1	3
hsa-miR-24	VPS33A	1	1	1	3
hsa-miR-24	MARCKSL1	1	1	1	3
hsa-miR-24	UPF3A	1	1	1	3
hsa-miR-24	ANKRD57	1	1	1	3
hsa-miR-24	SLC4A1	1	1	1	3
hsa-miR-24	MPPE1	1	1	1	3
hsa-miR-24	C1orf163	1	1	1	3
hsa-miR-24	PYCRL	1	1	1	3
hsa-miR-24	ZBTB8	1	1	1	3
hsa-miR-24	SLC6A6	1	1	1	3
hsa-miR-24	SLC6A6	1	1	1	3
hsa-miR-24	SLC6A7	1	1	1	3
hsa-miR-24	SLC7A1	1	1	1	3
hsa-miR-24	SLC11A1	1	1	1	3
hsa-miR-24	BMP8B	1	1	1	3
hsa-miR-24	SLC16A2	1	1	1	3
hsa-miR-24	SLC18A1	1	1	1	3
hsa-miR-24	SLC22A2	1	1	1	3
hsa-miR-24	BMPR2	1	1	1	3
hsa-miR-24	PHACTR4	1	1	1	3
hsa-miR-24	AACS	1	1	1	3
hsa-miR-24	ZNF747	1	1	1	3
hsa-miR-24	RASL11B	1	1	1	3
hsa-miR-24	CHID1	1	1	1	3
hsa-miR-24	MTMR9	1	1	1	3
hsa-miR-24	POLR3D	1	1	1	3
hsa-miR-24	SNAPC1	1	1	1	3
hsa-miR-24	SNAPC3	1	1	1	3
hsa-miR-24	BNIP1	1	1	1	3
hsa-miR-24	FSCN1	1	1	1	3
hsa-miR-24	SNTB1	1	1	1	3
hsa-miR-24	SNX1	1	1	1	3
hsa-miR-24	SNTB2	1	1	1	3
hsa-miR-24	BNIP3L	1	1	1	3
hsa-miR-24	SOLH	1	1	1	3
hsa-miR-24	SOX1	1	1	1	3
hsa-miR-24	BOK	1	1	1	3
hsa-miR-24	SOX11	1	1	1	3
hsa-miR-24	SP1	1	1	1	3
hsa-miR-24	SPAST	1	1	1	3
hsa-miR-24	SPIB	1	1	1	3
hsa-miR-24	SPN	1	1	1	3
hsa-miR-24	SPRR1A	1	1	1	3
hsa-miR-24	BPHL	1	1	1	3
hsa-miR-24	SPTB	1	1	1	3
hsa-miR-24	SRC	1	1	1	3
hsa-miR-24	SRD5A1	1	1	1	3
hsa-miR-24	SRI	1	1	1	3
hsa-miR-24	SREBF2	1	1	1	3
hsa-miR-24	SRF	1	1	1	3
[truncated: 13,740 more rows]

## Sheet: mir-25
MicroRNA	Gene	DIANAmT	miRanda	Targetscan	SUM		Category	Term	Count	%	PValue	Genes	List Total	Pop Hits	Pop Total	Fold Enrichment	Bonferroni	Benjamini	FDR
hsa-miR-25	ABI1	1	1	1	3		REACTOME_PATHWAY	REACT_13685:Synaptic Transmission	14	0.115312	0.000847499	PRKCA, BCAT1, BCAT2, STXBP1, CACNB1, CACNB4, GJC1, SLC1A2, GRIA1, SYN3, SYN2, SLC5A7, CAMK2A, NSF	204	81	3398	2.87896	0.0471787	0.0471787	0.836893
hsa-miR-25	GNPDA1	1	1	1	3		REACTOME_PATHWAY	REACT_12034:Signaling by BMP	6	0.0494193	0.0100641	ACVR2B, SMAD9, SMAD7, SMAD6, BMPR2, GREM2	204	23	3398	4.34527	0.438172	0.250448	9.54002
hsa-miR-25	SH2B3	1	1	1	3		REACTOME_PATHWAY	REACT_13552:Integrin cell surface interactions	11	0.0906021	0.0209995	F11R, ICAM1, ITGA6, ITGA5, ITGB8, ITGAV, FBN1, COL1A2, CDH1, ITGB3, ITGB1	204	81	3398	2.26204	0.701719	0.331848	18.9714
hsa-miR-25	PIGK	1	1	1	3		REACTOME_PATHWAY	REACT_11193:Metabolism of vitamins and cofactors	7	0.0576559	0.0691918	NMNAT2, SLC25A32, SLC2A3, PPCS, ACP5, SLC19A3, KMO	204	49	3398	2.37955	0.983211	0.640037	50.8712
hsa-miR-25	GJC1	1	1	1	3		REACTOME_PATHWAY	REACT_6900:Signaling in Immune system	24	0.197677	0.0829434	F11R, ICAM1, PTPRC, CRTAM, IFITM1, ATP1B2, CDH1, ITGB3, CXADR, ITGB1, PTEN, SIRPA, TLR7, TLR8, SLC7A11, GP6, ITGA6, ITGA5, ITGAV, COL1A2, HLA-DOA, PAG1, PIK3R1, SPN	204	286	3398	1.39778	0.992812	0.627337	57.61
hsa-miR-25	CDH10	1	1	1	3
hsa-miR-25	UST	1	1	1	3
hsa-miR-25	HIPK3	1	1	1	3
hsa-miR-25	ARL4C	1	1	1	3
hsa-miR-25	FRY	1	1	1	3
hsa-miR-25	CLEC3A	1	1	1	3
hsa-miR-25	ABI2	1	1	1	3
hsa-miR-25	FARP1	1	1	1	3
hsa-miR-25	CNIH	1	1	1	3
hsa-miR-25	LHFPL2	1	1	1	3
hsa-miR-25	PSME3	1	1	1	3
hsa-miR-25	ADAM10	1	1	1	3
hsa-miR-25	INADL	1	1	1	3
hsa-miR-25	EIF1	1	1	1	3
hsa-miR-25	CTDSPL	1	1	1	3
hsa-miR-25	GDF11	1	1	1	3
hsa-miR-25	CALCOCO2	1	1	1	3
hsa-miR-25	CDKN1C	1	1	1	3
hsa-miR-25	PCGF3	1	1	1	3
hsa-miR-25	KLF2	1	1	1	3
hsa-miR-25	SCML2	1	1	1	3
hsa-miR-25	ARIH2	1	1	1	3
hsa-miR-25	CRTAP	1	1	1	3
hsa-miR-25	ADARB2	1	1	1	3
hsa-miR-25	CHERP	1	1	1	3
hsa-miR-25	NEBL	1	1	1	3
hsa-miR-25	ARFGEF1	1	1	1	3
hsa-miR-25	TACC2	1	1	1	3
hsa-miR-25	SORBS1	1	1	1	3
hsa-miR-25	PDPN	1	1	1	3
hsa-miR-25	POSTN	1	1	1	3
hsa-miR-25	EXOC5	1	1	1	3
hsa-miR-25	IGF2BP3	1	1	1	3
hsa-miR-25	LBX1	1	1	1	3
hsa-miR-25	CETN1	1	1	1	3
hsa-miR-25	NFAT5	1	1	1	3
hsa-miR-25	TCFL5	1	1	1	3
hsa-miR-25	HBS1L	1	1	1	3
hsa-miR-25	AHCYL1	1	1	1	3
hsa-miR-25	ARPP-19	1	1	1	3
hsa-miR-25	ZNF273	1	1	1	3
hsa-miR-25	CCR9	1	1	1	3
hsa-miR-25	FRS2	1	1	1	3
hsa-miR-25	ADCY3	1	1	1	3
hsa-miR-25	TRAFD1	1	1	1	3
hsa-miR-25	EDAR	1	1	1	3
hsa-miR-25	DBF4	1	1	1	3
hsa-miR-25	TMED10	1	1	1	3
hsa-miR-25	POLS	1	1	1	3
hsa-miR-25	WWP2	1	1	1	3
hsa-miR-25	FOXN3	1	1	1	3
hsa-miR-25	PTPRT	1	1	1	3
hsa-miR-25	LDB3	1	1	1	3
hsa-miR-25	NUDT4	1	1	1	3
hsa-miR-25	BAZ2A	1	1	1	3
hsa-miR-25	CHKA	1	1	1	3
hsa-miR-25	CHM	1	1	1	3
hsa-miR-25	FZD10	1	1	1	3
hsa-miR-25	DUSP10	1	1	1	3
hsa-miR-25	ZHX1	1	1	1	3
hsa-miR-25	SLC6A14	1	1	1	3
hsa-miR-25	CHP	1	1	1	3
hsa-miR-25	C14orf179	1	1	1	3
hsa-miR-25	KRT71	1	1	1	3
hsa-miR-25	CHRM2	1	1	1	3
hsa-miR-25	LYST	1	1	1	3
hsa-miR-25	PLCD3	1	1	1	3
hsa-miR-25	CHRM5	1	1	1	3
hsa-miR-25	SCRG1	1	1	1	3
hsa-miR-25	MGLL	1	1	1	3
hsa-miR-25	SIGLEC11	1	1	1	3
hsa-miR-25	ESCO1	1	1	1	3
hsa-miR-25	C1QTNF7	1	1	1	3
hsa-miR-25	MRFAP1L1	1	1	1	3
hsa-miR-25	ADCY9	1	1	1	3
hsa-miR-25	FCHO2	1	1	1	3
hsa-miR-25	PHACTR3	1	1	1	3
hsa-miR-25	CYYR1	1	1	1	3
hsa-miR-25	FAM36A	1	1	1	3
hsa-miR-25	FAM129A	1	1	1	3
hsa-miR-25	SSX2IP	1	1	1	3
hsa-miR-25	TAGAP	1	1	1	3
hsa-miR-25	CLCN5	1	1	1	3
hsa-miR-25	C10orf90	1	1	1	3
hsa-miR-25	FAM24A	1	1	1	3
hsa-miR-25	PIK3AP1	1	1	1	3
hsa-miR-25	CLK3	1	1	1	3
hsa-miR-25	FAT3	1	1	1	3
hsa-miR-25	NIPA1	1	1	1	3
hsa-miR-25	C16orf63	1	1	1	3
hsa-miR-25	EARS2	1	1	1	3
hsa-miR-25	LRRC25	1	1	1	3
hsa-miR-25	SHE	1	1	1	3
hsa-miR-25	C1orf125	1	1	1	3
hsa-miR-25	TEDDM1	1	1	1	3
hsa-miR-25	COL1A2	1	1	1	3
hsa-miR-25	TATDN3	1	1	1	3
hsa-miR-25	ZNF831	1	1	1	3
hsa-miR-25	COL4A6	1	1	1	3
hsa-miR-25	COL5A1	1	1	1	3
hsa-miR-25	TAF8	1	1	1	3
hsa-miR-25	COL11A1	1	1	1	3
hsa-miR-25	COL12A1	1	1	1	3
hsa-miR-25	AP1S3	1	1	1	3
hsa-miR-25	FBXO36	1	1	1	3
hsa-miR-25	COL19A1	1	1	1	3
hsa-miR-25	CHCHD4	1	1	1	3
hsa-miR-25	TMEM155	1	1	1	3
hsa-miR-25	LIN54	1	1	1	3
hsa-miR-25	TMPRSS11B	1	1	1	3
hsa-miR-25	CPEB2	1	1	1	3
hsa-miR-25	ADM	1	1	1	3
hsa-miR-25	JMY	1	1	1	3
hsa-miR-25	TMEM174	1	1	1	3
hsa-miR-25	COX10	1	1	1	3
hsa-miR-25	CD109	1	1	1	3
hsa-miR-25	C7orf57	1	1	1	3
hsa-miR-25	LOC137886	1	1	1	3
hsa-miR-25	HGSNAT	1	1	1	3
hsa-miR-25	CREB1	1	1	1	3
hsa-miR-25	CREM	1	1	1	3
hsa-miR-25	CREM	1	1	1	3
hsa-miR-25	CXorf41	1	1	1	3
hsa-miR-25	CRHBP	1	1	1	3
hsa-miR-25	CRKL	1	1	1	3
hsa-miR-25	ASB5	1	1	1	3
hsa-miR-25	ASB6	1	1	1	3
hsa-miR-25	ASB6	1	1	1	3
hsa-miR-25	ASB7	1	1	1	3
hsa-miR-25	SLC32A1	1	1	1	3
hsa-miR-25	CBLN4	1	1	1	3
hsa-miR-25	CTCFL	1	1	1	3
hsa-miR-25	MACROD2	1	1	1	3
hsa-miR-25	TRPM6	1	1	1	3
hsa-miR-25	SIRPA	1	1	1	3
hsa-miR-25	DUSP19	1	1	1	3
hsa-miR-25	MPP7	1	1	1	3
hsa-miR-25	FGFBP3	1	1	1	3
hsa-miR-25	C10orf46	1	1	1	3
hsa-miR-25	FAM76B	1	1	1	3
hsa-miR-25	SESN3	1	1	1	3
hsa-miR-25	LYSMD4	1	1	1	3
hsa-miR-25	ZSCAN29	1	1	1	3
hsa-miR-25	ZNF785	1	1	1	3
hsa-miR-25	ZNF417	1	1	1	3
hsa-miR-25	ZNRF4	1	1	1	3
hsa-miR-25	NKX2-5	1	1	1	3
hsa-miR-25	CLDN19	1	1	1	3
hsa-miR-25	CLDN19	1	1	1	3
hsa-miR-25	GTSF1L	1	1	1	3
hsa-miR-25	CTNND1	1	1	1	3
hsa-miR-25	SNF1LK	1	1	1	3
hsa-miR-25	SMYD1	1	1	1	3
hsa-miR-25	ALS2CR13	1	1	1	3
hsa-miR-25	SLC16A14	1	1	1	3
hsa-miR-25	BTLA	1	1	1	3
hsa-miR-25	CTSO	1	1	1	3
hsa-miR-25	RNF38	1	1	1	3
hsa-miR-25	CNTN4	1	1	1	3
hsa-miR-25	CXADR	1	1	1	3
hsa-miR-25	SH3D19	1	1	1	3
hsa-miR-25	ADRB1	1	1	1	3
hsa-miR-25	DAB2IP	1	1	1	3
hsa-miR-25	LOC153364	1	1	1	3
hsa-miR-25	CYLD	1	1	1	3
hsa-miR-25	CYP2B6	1	1	1	3
hsa-miR-25	ANKRD46	1	1	1	3
hsa-miR-25	CYP3A4	1	1	1	3
hsa-miR-25	TMEM74	1	1	1	3
hsa-miR-25	FAM91A1	1	1	1	3
hsa-miR-25	FAAH2	1	1	1	3
hsa-miR-25	CCDC67	1	1	1	3
hsa-miR-25	MGC24039	1	1	1	3
hsa-miR-25	GPR180	1	1	1	3
hsa-miR-25	RHBDL3	1	1	1	3
hsa-miR-25	DBT	1	1	1	3
hsa-miR-25	ZNF497	1	1	1	3
hsa-miR-25	GBP6	1	1	1	3
hsa-miR-25	C1orf71	1	1	1	3
hsa-miR-25	AP1G1	1	1	1	3
hsa-miR-25	DCX	1	1	1	3
hsa-miR-25	LONRF2	1	1	1	3
hsa-miR-25	UBXD4	1	1	1	3
hsa-miR-25	DDX3X	1	1	1	3
hsa-miR-25	DMXL1	1	1	1	3
hsa-miR-25	CHST13	1	1	1	3
hsa-miR-25	PRICKLE2	1	1	1	3
hsa-miR-25	RASSF6	1	1	1	3
hsa-miR-25	MIER3	1	1	1	3
hsa-miR-25	PAPD4	1	1	1	3
hsa-miR-25	DCP2	1	1	1	3
hsa-miR-25	SLC30A8	1	1	1	3
hsa-miR-25	OIT3	1	1	1	3
hsa-miR-25	ADAMTS16	1	1	1	3
hsa-miR-25	SYNPO2	1	1	1	3
hsa-miR-25	SYNPO2	1	1	1	3
hsa-miR-25	SYNPO2	1	1	1	3
hsa-miR-25	DMP1	1	1	1	3
hsa-miR-25	DMRT1	1	1	1	3
hsa-miR-25	DSC1	1	1	1	3
hsa-miR-25	DSC1	1	1	1	3
hsa-miR-25	DSC2	1	1	1	3
hsa-miR-25	DSC2	1	1	1	3
hsa-miR-25	DSC3	1	1	1	3
hsa-miR-25	DSC3	1	1	1	3
hsa-miR-25	DSG3	1	1	1	3
hsa-miR-25	E2F3	1	1	1	3
hsa-miR-25	EDG1	1	1	1	3
hsa-miR-25	EDNRB	1	1	1	3
hsa-miR-25	SCAMP5	1	1	1	3
hsa-miR-25	EFNB3	1	1	1	3
hsa-miR-25	EGR1	1	1	1	3
hsa-miR-25	RDHE2	1	1	1	3
hsa-miR-25	EGR2	1	1	1	3
hsa-miR-25	CCDC131	1	1	1	3
hsa-miR-25	DAND5	1	1	1	3
hsa-miR-25	TXLNA	1	1	1	3
hsa-miR-25	TCTEX1D1	1	1	1	3
hsa-miR-25	APOBEC3F	1	1	1	3
hsa-miR-25	C2orf13	1	1	1	3
hsa-miR-25	PIP5K3	1	1	1	3
hsa-miR-25	FLCN	1	1	1	3
hsa-miR-25	FAM116A	1	1	1	3
hsa-miR-25	LOC201725	1	1	1	3
hsa-miR-25	TMEM154	1	1	1	3
hsa-miR-25	AK1	1	1	1	3
hsa-miR-25	C9orf91	1	1	1	3
hsa-miR-25	C9orf25	1	1	1	3
hsa-miR-25	LOC203547	1	1	1	3
hsa-miR-25	STOM	1	1	1	3
hsa-miR-25	LASS3	1	1	1	3
hsa-miR-25	HIPK1	1	1	1	3
hsa-miR-25	FLJ38973	1	1	1	3
hsa-miR-25	CLN8	1	1	1	3
hsa-miR-25	EREG	1	1	1	3
hsa-miR-25	EVC	1	1	1	3
hsa-miR-25	MED19	1	1	1	3
hsa-miR-25	C10orf63	1	1	1	3
hsa-miR-25	ZNF25	1	1	1	3
hsa-miR-25	RTKN2	1	1	1	3
hsa-miR-25	ALDH1A3	1	1	1	3
hsa-miR-25	FBN1	1	1	1	3
hsa-miR-25	FBN2	1	1	1	3
hsa-miR-25	MS4A2	1	1	1	3
hsa-miR-25	HNRPA3	1	1	1	3
hsa-miR-25	C6orf65	1	1	1	3
hsa-miR-25	FKTN	1	1	1	3
hsa-miR-25	C7orf41	1	1	1	3
hsa-miR-25	SCUBE3	1	1	1	3
hsa-miR-25	FECH	1	1	1	3
hsa-miR-25	FGF5	1	1	1	3
hsa-miR-25	FKBP1A	1	1	1	3
hsa-miR-25	IKZF2	1	1	1	3
hsa-miR-25	PHLDA1	1	1	1	3
hsa-miR-25	RNF44	1	1	1	3
hsa-miR-25	ZNF507	1	1	1	3
hsa-miR-25	PLEKHA6	1	1	1	3
hsa-miR-25	ENPP4	1	1	1	3
hsa-miR-25	UBOX5	1	1	1	3
hsa-miR-25	ZBTB1	1	1	1	3
hsa-miR-25	EPN2	1	1	1	3
hsa-miR-25	CD93	1	1	1	3
hsa-miR-25	PAXIP1	1	1	1	3
hsa-miR-25	WDFY3	1	1	1	3
hsa-miR-25	PLCH1	1	1	1	3
hsa-miR-25	PLCH1	1	1	1	3
hsa-miR-25	KIAA0265	1	1	1	3
hsa-miR-25	GOLGA8A	1	1	1	3
hsa-miR-25	MAST3	1	1	1	3
hsa-miR-25	PHLPPL	1	1	1	3
hsa-miR-25	PDZD2	1	1	1	3
hsa-miR-25	MYT1L	1	1	1	3
hsa-miR-25	PDXDC1	1	1	1	3
hsa-miR-25	NCOA6	1	1	1	3
hsa-miR-25	TBC1D9B	1	1	1	3
hsa-miR-25	HECW1	1	1	1	3
hsa-miR-25	MYCBP2	1	1	1	3
hsa-miR-25	KIF1B	1	1	1	3
hsa-miR-25	CIC	1	1	1	3
hsa-miR-25	RGL1	1	1	1	3
hsa-miR-25	RCOR1	1	1	1	3
hsa-miR-25	SYT11	1	1	1	3
hsa-miR-25	DTX4	1	1	1	3
hsa-miR-25	PLCL2	1	1	1	3
hsa-miR-25	ANKRD28	1	1	1	3
hsa-miR-25	KIAA0556	1	1	1	3
hsa-miR-25	KIAA1024	1	1	1	3
hsa-miR-25	OTUD3	1	1	1	3
hsa-miR-25	CAMTA1	1	1	1	3
hsa-miR-25	KLHL18	1	1	1	3
hsa-miR-25	ATMIN	1	1	1	3
hsa-miR-25	TMEM194	1	1	1	3
hsa-miR-25	DMXL2	1	1	1	3
hsa-miR-25	SASH1	1	1	1	3
hsa-miR-25	PHF15	1	1	1	3
hsa-miR-25	UNC84A	1	1	1	3
hsa-miR-25	FNBP4	1	1	1	3
hsa-miR-25	PSD3	1	1	1	3
hsa-miR-25	LARS2	1	1	1	3
hsa-miR-25	PIP5K1C	1	1	1	3
hsa-miR-25	AP4E1	1	1	1	3
hsa-miR-25	HEY2	1	1	1	3
hsa-miR-25	TTC9	1	1	1	3
hsa-miR-25	KCTD2	1	1	1	3
hsa-miR-25	MORC3	1	1	1	3
hsa-miR-25	MMD	1	1	1	3
hsa-miR-25	ATP6V0A2	1	1	1	3
hsa-miR-25	FOSL2	1	1	1	3
hsa-miR-25	ARL2BP	1	1	1	3
hsa-miR-25	TMEM50A	1	1	1	3
hsa-miR-25	CD2AP	1	1	1	3
hsa-miR-25	MKRN2	1	1	1	3
hsa-miR-25	STX12	1	1	1	3
hsa-miR-25	SGK3	1	1	1	3
hsa-miR-25	C9orf5	1	1	1	3
hsa-miR-25	C15orf2	1	1	1	3
hsa-miR-25	PITPNB	1	1	1	3
hsa-miR-25	FLRT2	1	1	1	3
hsa-miR-25	ATP6V0D2	1	1	1	3
hsa-miR-25	PELI3	1	1	1	3
hsa-miR-25	FSHB	1	1	1	3
hsa-miR-25	KDSR	1	1	1	3
hsa-miR-25	RICTOR	1	1	1	3
hsa-miR-25	LASS6	1	1	1	3
hsa-miR-25	MSRB3	1	1	1	3
hsa-miR-25	GAA	1	1	1	3
hsa-miR-25	MCOLN2	1	1	1	3
hsa-miR-25	GABRA4	1	1	1	3
hsa-miR-25	NPNT	1	1	1	3
hsa-miR-25	GABRB2	1	1	1	3
hsa-miR-25	GABRB3	1	1	1	3
hsa-miR-25	C10orf67	1	1	1	3
hsa-miR-25	GCET2	1	1	1	3
hsa-miR-25	RIPK5	1	1	1	3
hsa-miR-25	SLC39A6	1	1	1	3
hsa-miR-25	SVIP	1	1	1	3
hsa-miR-25	TMEM184B	1	1	1	3
hsa-miR-25	ANAPC13	1	1	1	3
hsa-miR-25	AHCTF1	1	1	1	3
hsa-miR-25	ZDHHC5	1	1	1	3
hsa-miR-25	HSPA12A	1	1	1	3
hsa-miR-25	ZNF521	1	1	1	3
hsa-miR-25	CNRIP1	1	1	1	3
hsa-miR-25	SOSTDC1	1	1	1	3
hsa-miR-25	SEC31B	1	1	1	3
hsa-miR-25	GAP43	1	1	1	3
hsa-miR-25	TMEM87A	1	1	1	3
hsa-miR-25	C2CD2	1	1	1	3
hsa-miR-25	NECAP1	1	1	1	3
hsa-miR-25	NELF	1	1	1	3
hsa-miR-25	SLITRK5	1	1	1	3
hsa-miR-25	ERC2	1	1	1	3
hsa-miR-25	C10orf137	1	1	1	3
hsa-miR-25	C1orf144	1	1	1	3
hsa-miR-25	KIAA1279	1	1	1	3
hsa-miR-25	GAPVD1	1	1	1	3
hsa-miR-25	SERBP1	1	1	1	3
hsa-miR-25	STEAP2	1	1	1	3
hsa-miR-25	FBXW2	1	1	1	3
hsa-miR-25	PTPN22	1	1	1	3
hsa-miR-25	PITPNC1	1	1	1	3
hsa-miR-25	PITPNC1	1	1	1	3
hsa-miR-25	GATA2	1	1	1	3
hsa-miR-25	GATA6	1	1	1	3
hsa-miR-25	CNNM4	1	1	1	3
hsa-miR-25	CNNM3	1	1	1	3
hsa-miR-25	CNNM1	1	1	1	3
hsa-miR-25	FXC1	1	1	1	3
hsa-miR-25	LATS2	1	1	1	3
hsa-miR-25	RGS17	1	1	1	3
hsa-miR-25	PCOLCE2	1	1	1	3
hsa-miR-25	MYEOV	1	1	1	3
hsa-miR-25	MSTN	1	1	1	3
hsa-miR-25	MDGA1	1	1	1	3
hsa-miR-25	PGBD2	1	1	1	3
hsa-miR-25	GHR	1	1	1	3
hsa-miR-25	NPTN	1	1	1	3
hsa-miR-25	NPHP3	1	1	1	3
hsa-miR-25	D4S234E	1	1	1	3
hsa-miR-25	TMEM28	1	1	1	3
hsa-miR-25	DKK3	1	1	1	3
hsa-miR-25	AFF4	1	1	1	3
hsa-miR-25	IL1F8	1	1	1	3
hsa-miR-25	DISC1	1	1	1	3
hsa-miR-25	VENTX	1	1	1	3
hsa-miR-25	PCDH11X	1	1	1	3
hsa-miR-25	STK39	1	1	1	3
hsa-miR-25	TOR1B	1	1	1	3
hsa-miR-25	EML4	1	1	1	3
hsa-miR-25	GNG4	1	1	1	3
hsa-miR-25	GNS	1	1	1	3
hsa-miR-25	GOLGA1	1	1	1	3
hsa-miR-25	GOLGA3	1	1	1	3
hsa-miR-25	GOLGA4	1	1	1	3
hsa-miR-25	GPM6A	1	1	1	3
hsa-miR-25	SLC25A45	1	1	1	3
hsa-miR-25	PGM2L1	1	1	1	3
hsa-miR-25	SPRYD4	1	1	1	3
hsa-miR-25	GPR137C	1	1	1	3
hsa-miR-25	C14orf24	1	1	1	3
hsa-miR-25	KIAA0284	1	1	1	3
hsa-miR-25	ZNF776	1	1	1	3
hsa-miR-25	ZNF493	1	1	1	3
hsa-miR-25	SLC25A34	1	1	1	3
hsa-miR-25	GPR26	1	1	1	3
hsa-miR-25	ZNF621	1	1	1	3
hsa-miR-25	C3orf33	1	1	1	3
hsa-miR-25	ARL10	1	1	1	3
hsa-miR-25	C9orf150	1	1	1	3
hsa-miR-25	ATP11C	1	1	1	3
hsa-miR-25	ATP11C	1	1	1	3
hsa-miR-25	ANK3	1	1	1	3
hsa-miR-25	GRIA1	1	1	1	3
hsa-miR-25	NOB1	1	1	1	3
hsa-miR-25	C16orf72	1	1	1	3
hsa-miR-25	ZCCHC4	1	1	1	3
hsa-miR-25	HSPC159	1	1	1	3
hsa-miR-25	GRM1	1	1	1	3
hsa-miR-25	GRM1	1	1	1	3
hsa-miR-25	MYLIP	1	1	1	3
hsa-miR-25	GTF2E1	1	1	1	3
hsa-miR-25	YPEL1	1	1	1	3
hsa-miR-25	GRHL1	1	1	1	3
hsa-miR-25	SNX10	1	1	1	3
hsa-miR-25	EEF2K	1	1	1	3
hsa-miR-25	SERTAD3	1	1	1	3
hsa-miR-25	TRHDE	1	1	1	3
hsa-miR-25	BAZ2B	1	1	1	3
hsa-miR-25	HAS3	1	1	1	3
hsa-miR-25	HDAC2	1	1	1	3
hsa-miR-25	HDLBP	1	1	1	3
hsa-miR-25	EMR2	1	1	1	3
hsa-miR-25	ZNRD1	1	1	1	3
hsa-miR-25	HIVEP1	1	1	1	3
hsa-miR-25	HMGCR	1	1	1	3
hsa-miR-25	HNMT	1	1	1	3
hsa-miR-25	HOXC8	1	1	1	3
hsa-miR-25	HOXD1	1	1	1	3
hsa-miR-25	RAB37	1	1	1	3
hsa-miR-25	HRBL	1	1	1	3
hsa-miR-25	ACADL	1	1	1	3
hsa-miR-25	XIAP	1	1	1	3
hsa-miR-25	FOXN2	1	1	1	3
hsa-miR-25	ICAM1	1	1	1	3
hsa-miR-25	TMEM119	1	1	1	3
hsa-miR-25	ADAMTSL5	1	1	1	3
hsa-miR-25	C1orf174	1	1	1	3
hsa-miR-25	TFAP2E	1	1	1	3
hsa-miR-25	SPOPL	1	1	1	3
hsa-miR-25	CCDC39	1	1	1	3
hsa-miR-25	C3orf35	1	1	1	3
hsa-miR-25	SLC35D3	1	1	1	3
hsa-miR-25	MYLK4	1	1	1	3
hsa-miR-25	KIAA2022	1	1	1	3
hsa-miR-25	IDH1	1	1	1	3
hsa-miR-25	IFIT2	1	1	1	3
hsa-miR-25	KCNT2	1	1	1	3
hsa-miR-25	RBPMS2	1	1	1	3
hsa-miR-25	IGFBP5	1	1	1	3
hsa-miR-25	HCN1	1	1	1	3
hsa-miR-25	NUP43	1	1	1	3
hsa-miR-25	BMP8A	1	1	1	3
hsa-miR-25	IL1R1	1	1	1	3
hsa-miR-25	FASLG	1	1	1	3
hsa-miR-25	IL12RB1	1	1	1	3
hsa-miR-25	IL16	1	1	1	3
hsa-miR-25	ILF3	1	1	1	3
hsa-miR-25	AQP4	1	1	1	3
hsa-miR-25	INDO	1	1	1	3
hsa-miR-25	INSIG1	1	1	1	3
hsa-miR-25	INSIG1	1	1	1	3
hsa-miR-25	INSR	1	1	1	3
hsa-miR-25	ITGA6	1	1	1	3
hsa-miR-25	IREB2	1	1	1	3
hsa-miR-25	ITGAV	1	1	1	3
hsa-miR-25	ITGB3	1	1	1	3
hsa-miR-25	ITGB8	1	1	1	3
hsa-miR-25	ITPR1	1	1	1	3
hsa-miR-25	JARID2	1	1	1	3
hsa-miR-25	KCNA1	1	1	1	3
hsa-miR-25	KCNC4	1	1	1	3
hsa-miR-25	KCNC4	1	1	1	3
hsa-miR-25	MIA3	1	1	1	3
hsa-miR-25	C7orf52	1	1	1	3
hsa-miR-25	PTAR1	1	1	1	3
hsa-miR-25	KCNJ1	1	1	1	3
hsa-miR-25	ZC3H6	1	1	1	3
hsa-miR-25	KIF5C	1	1	1	3
hsa-miR-25	TNPO1	1	1	1	3
hsa-miR-25	C17orf76	1	1	1	3
hsa-miR-25	C17orf76	1	1	1	3
hsa-miR-25	YPEL2	1	1	1	3
hsa-miR-25	RNF207	1	1	1	3
hsa-miR-25	SLC6A17	1	1	1	3
hsa-miR-25	LIN28B	1	1	1	3
hsa-miR-25	SAMD5	1	1	1	3
hsa-miR-25	IYD	1	1	1	3
hsa-miR-25	AFF3	1	1	1	3
hsa-miR-25	LAIR1	1	1	1	3
hsa-miR-25	ABLIM1	1	1	1	3
hsa-miR-25	FAM102A	1	1	1	3
hsa-miR-25	SNX19	1	1	1	3
hsa-miR-25	LMO2	1	1	1	3
hsa-miR-25	RGS7BP	1	1	1	3
hsa-miR-25	KLHL31	1	1	1	3
hsa-miR-25	SNX30	1	1	1	3
hsa-miR-25	LPL	1	1	1	3
hsa-miR-25	C6orf201	1	1	1	3
hsa-miR-25	MXD1	1	1	1	3
hsa-miR-25	SMAD6	1	1	1	3
hsa-miR-25	SMAD7	1	1	1	3
hsa-miR-25	SMAD9	1	1	1	3
hsa-miR-25	STS	1	1	1	3
hsa-miR-25	MAN2A1	1	1	1	3
hsa-miR-25	MARK1	1	1	1	3
hsa-miR-25	MCM6	1	1	1	3
hsa-miR-25	DNAJB9	1	1	1	3
hsa-miR-25	ME1	1	1	1	3
hsa-miR-25	MEF2D	1	1	1	3
hsa-miR-25	MEFV	1	1	1	3
hsa-miR-25	ATXN3	1	1	1	3
hsa-miR-25	MKLN1	1	1	1	3
hsa-miR-25	AFF1	1	1	1	3
hsa-miR-25	NR3C2	1	1	1	3
hsa-miR-25	MMP10	1	1	1	3
hsa-miR-25	MMP16	1	1	1	3
hsa-miR-25	MOCS2	1	1	1	3
hsa-miR-25	MPL	1	1	1	3
hsa-miR-25	MPP1	1	1	1	3
hsa-miR-25	C1orf151	1	1	1	3
hsa-miR-25	MYO1B	1	1	1	3
hsa-miR-25	MSR1	1	1	1	3
hsa-miR-25	MTF1	1	1	1	3
hsa-miR-25	ASTN1	1	1	1	3
hsa-miR-25	MYF5	1	1	1	3
hsa-miR-25	MYH9	1	1	1	3
hsa-miR-25	ZFHX3	1	1	1	3
hsa-miR-25	MYLK	1	1	1	3
hsa-miR-25	MYO5A	1	1	1	3
hsa-miR-25	PPP1R12A	1	1	1	3
hsa-miR-25	NAB1	1	1	1	3
hsa-miR-25	NAGA	1	1	1	3
hsa-miR-25	NCBP1	1	1	1	3
hsa-miR-25	NDUFC2	1	1	1	3
hsa-miR-25	NEFM	1	1	1	3
hsa-miR-25	NEFL	1	1	1	3
hsa-miR-25	NF1	1	1	1	3
hsa-miR-25	NF2	1	1	1	3
hsa-miR-25	NF2	1	1	1	3
hsa-miR-25	NF2	1	1	1	3
hsa-miR-25	NFIA	1	1	1	3
hsa-miR-25	NFIX	1	1	1	3
hsa-miR-25	ATP1B2	1	1	1	3
hsa-miR-25	NOV	1	1	1	3
hsa-miR-25	NOVA1	1	1	1	3
hsa-miR-25	NPTX1	1	1	1	3
hsa-miR-25	SLC11A2	1	1	1	3
hsa-miR-25	NRF1	1	1	1	3
hsa-miR-25	NSF	1	1	1	3
hsa-miR-25	ATP2B4	1	1	1	3
hsa-miR-25	ATP2B4	1	1	1	3
hsa-miR-25	OPCML	1	1	1	3
hsa-miR-25	OPRL1	1	1	1	3
hsa-miR-25	CLDN11	1	1	1	3
hsa-miR-25	OXTR	1	1	1	3
hsa-miR-25	PAFAH1B1	1	1	1	3
hsa-miR-25	RRM2B	1	1	1	3
hsa-miR-25	NOX4	1	1	1	3
hsa-miR-25	PARK2	1	1	1	3
hsa-miR-25	PAX3	1	1	1	3
hsa-miR-25	PAX3	1	1	1	3
hsa-miR-25	PAX3	1	1	1	3
hsa-miR-25	PAX3	1	1	1	3
hsa-miR-25	HP1BP3	1	1	1	3
hsa-miR-25	PAX9	1	1	1	3
hsa-miR-25	RNF141	1	1	1	3
hsa-miR-25	CDON	1	1	1	3
hsa-miR-25	PDE11A	1	1	1	3
hsa-miR-25	ACOX1	1	1	1	3
hsa-miR-25	RRP15	1	1	1	3
hsa-miR-25	MRPS16	1	1	1	3
hsa-miR-25	GOLT1B	1	1	1	3
hsa-miR-25	VPS36	1	1	1	3
hsa-miR-25	ST8SIA3	1	1	1	3
hsa-miR-25	PI15	1	1	1	3
hsa-miR-25	SUV420H1	1	1	1	3
hsa-miR-25	ZNF706	1	1	1	3
hsa-miR-25	DBR1	1	1	1	3
hsa-miR-25	NT5C3	1	1	1	3
hsa-miR-25	PCTK1	1	1	1	3
hsa-miR-25	RBJ	1	1	1	3
hsa-miR-25	C1RL	1	1	1	3
hsa-miR-25	TLR7	1	1	1	3
hsa-miR-25	ERGIC2	1	1	1	3
hsa-miR-25	TLR8	1	1	1	3
hsa-miR-25	RSRC1	1	1	1	3
hsa-miR-25	DACT1	1	1	1	3
hsa-miR-25	KLRF1	1	1	1	3
hsa-miR-25	KRT76	1	1	1	3
hsa-miR-25	PDE1A	1	1	1	3
hsa-miR-25	POLK	1	1	1	3
hsa-miR-25	MAGEC2	1	1	1	3
hsa-miR-25	PDE4D	1	1	1	3
hsa-miR-25	PDE8A	1	1	1	3
hsa-miR-25	CXXC5	1	1	1	3
hsa-miR-25	VPS54	1	1	1	3
hsa-miR-25	RAB14	1	1	1	3
hsa-miR-25	NT5DC3	1	1	1	3
hsa-miR-25	PDGFRA	1	1	1	3
hsa-miR-25	RAB6B	1	1	1	3
hsa-miR-25	GDE1	1	1	1	3
hsa-miR-25	TRIM33	1	1	1	3
hsa-miR-25	PDK1	1	1	1	3
hsa-miR-25	OTUD6B	1	1	1	3
hsa-miR-25	OAZ3	1	1	1	3
hsa-miR-25	NLK	1	1	1	3
hsa-miR-25	CYB5R1	1	1	1	3
hsa-miR-25	SELT	1	1	1	3
hsa-miR-25	RAB23	1	1	1	3
hsa-miR-25	RAB8B	1	1	1	3
hsa-miR-25	GALNT7	1	1	1	3
hsa-miR-25	ATP8B1	1	1	1	3
hsa-miR-25	PFN2	1	1	1	3
hsa-miR-25	PFN2	1	1	1	3
hsa-miR-25	ATP6V1A	1	1	1	3
hsa-miR-25	ATP6V1B2	1	1	1	3
hsa-miR-25	PIK3CD	1	1	1	3
hsa-miR-25	PIK3R1	1	1	1	3
hsa-miR-25	PITPNA	1	1	1	3
hsa-miR-25	PKNOX1	1	1	1	3
hsa-miR-25	PLAG1	1	1	1	3
hsa-miR-25	BCL11A	1	1	1	3
hsa-miR-25	PMP2	1	1	1	3
hsa-miR-25	P2RY13	1	1	1	3
hsa-miR-25	IL20RB	1	1	1	3
hsa-miR-25	C11orf24	1	1	1	3
hsa-miR-25	CPSF2	1	1	1	3
hsa-miR-25	ACP5	1	1	1	3
hsa-miR-25	BRWD1	1	1	1	3
hsa-miR-25	C21orf91	1	1	1	3
hsa-miR-25	C21orf91	1	1	1	3
hsa-miR-25	CYCS	1	1	1	3
hsa-miR-25	KCNK10	1	1	1	3
hsa-miR-25	POLH	1	1	1	3
hsa-miR-25	SLC38A2	1	1	1	3
hsa-miR-25	KIAA1128	1	1	1	3
hsa-miR-25	XRN1	1	1	1	3
hsa-miR-25	RBM47	1	1	1	3
hsa-miR-25	PUS7	1	1	1	3
hsa-miR-25	GNL3L	1	1	1	3
hsa-miR-25	ATRX	1	1	1	3
hsa-miR-25	CCNJ	1	1	1	3
hsa-miR-25	FLJ20674	1	1	1	3
hsa-miR-25	KIAA1383	1	1	1	3
hsa-miR-25	RSBN1	1	1	1	3
hsa-miR-25	RRN3	1	1	1	3
hsa-miR-25	PPAT	1	1	1	3
hsa-miR-25	OTUD4	1	1	1	3
hsa-miR-25	MPHOSPH8	1	1	1	3
hsa-miR-25	PPP1R12C	1	1	1	3
hsa-miR-25	DNAJB12	1	1	1	3
hsa-miR-25	DNAJB12	1	1	1	3
hsa-miR-25	TET2	1	1	1	3
hsa-miR-25	TET2	1	1	1	3
hsa-miR-25	BNC2	1	1	1	3
hsa-miR-25	ZNF586	1	1	1	3
hsa-miR-25	ZNF562	1	1	1	3
hsa-miR-25	RBM35A	1	1	1	3
hsa-miR-25	PGPEP1	1	1	1	3
hsa-miR-25	C9orf167	1	1	1	3
hsa-miR-25	ZCCHC2	1	1	1	3
hsa-miR-25	TBC1D8B	1	1	1	3
hsa-miR-25	DUS2L	1	1	1	3
hsa-miR-25	RNF125	1	1	1	3
hsa-miR-25	C21orf55	1	1	1	3
hsa-miR-25	FAM120C	1	1	1	3
hsa-miR-25	FAM70A	1	1	1	3
hsa-miR-25	FKBP14	1	1	1	3
hsa-miR-25	PLEKHB2	1	1	1	3
hsa-miR-25	PPP1R3A	1	1	1	3
hsa-miR-25	WIPI1	1	1	1	3
hsa-miR-25	UACA	1	1	1	3
hsa-miR-25	IFT57	1	1	1	3
hsa-miR-25	SOBP	1	1	1	3
hsa-miR-25	C10orf118	1	1	1	3
hsa-miR-25	PPP1R3D	1	1	1	3
hsa-miR-25	BSDC1	1	1	1	3
hsa-miR-25	FIGN	1	1	1	3
hsa-miR-25	ARMC1	1	1	1	3
hsa-miR-25	GOLPH3L	1	1	1	3
hsa-miR-25	SETD5	1	1	1	3
hsa-miR-25	DPPA4	1	1	1	3
hsa-miR-25	LRRC1	1	1	1	3
hsa-miR-25	SMU1	1	1	1	3
hsa-miR-25	ADI1	1	1	1	3
hsa-miR-25	TMEM143	1	1	1	3
hsa-miR-25	ZNF654	1	1	1	3
hsa-miR-25	UBE2W	1	1	1	3
hsa-miR-25	FBXW7	1	1	1	3
hsa-miR-25	AGPAT5	1	1	1	3
hsa-miR-25	DRAM	1	1	1	3
hsa-miR-25	ZNF331	1	1	1	3
hsa-miR-25	C4orf16	1	1	1	3
hsa-miR-25	TRIM36	1	1	1	3
hsa-miR-25	MED29	1	1	1	3
hsa-miR-25	PRKAA1	1	1	1	3
hsa-miR-25	PRKAB2	1	1	1	3
hsa-miR-25	MFN1	1	1	1	3
hsa-miR-25	RUFY2	1	1	1	3
hsa-miR-25	LMBR1L	1	1	1	3
hsa-miR-25	PRKCA	1	1	1	3
hsa-miR-25	DEPDC1B	1	1	1	3
hsa-miR-25	AXL	1	1	1	3
hsa-miR-25	SCN3B	1	1	1	3
hsa-miR-25	PRKCE	1	1	1	3
hsa-miR-25	PAG1	1	1	1	3
hsa-miR-25	IQWD1	1	1	1	3
hsa-miR-25	TEX2	1	1	1	3
hsa-miR-25	NSFL1C	1	1	1	3
hsa-miR-25	RAG1AP1	1	1	1	3
hsa-miR-25	ZNF253	1	1	1	3
hsa-miR-25	CRTAM	1	1	1	3
hsa-miR-25	CHST7	1	1	1	3
hsa-miR-25	EIF5A2	1	1	1	3
hsa-miR-25	TMEM9B	1	1	1	3
hsa-miR-25	FMN2	1	1	1	3
hsa-miR-25	RAD18	1	1	1	3
hsa-miR-25	AGPAT3	1	1	1	3
hsa-miR-25	WRNIP1	1	1	1	3
hsa-miR-25	PNO1	1	1	1	3
hsa-miR-25	C2orf33	1	1	1	3
hsa-miR-25	TULP4	1	1	1	3
hsa-miR-25	TULP4	1	1	1	3
hsa-miR-25	C12orf5	1	1	1	3
hsa-miR-25	PDSS2	1	1	1	3
hsa-miR-25	CAMK1D	1	1	1	3
hsa-miR-25	TMEM159	1	1	1	3
hsa-miR-25	PHTF2	1	1	1	3
hsa-miR-25	JPH2	1	1	1	3
hsa-miR-25	ADAMTSL3	1	1	1	3
hsa-miR-25	ATP8B2	1	1	1	3
hsa-miR-25	PTEN	1	1	1	3
hsa-miR-25	ZNF287	1	1	1	3
hsa-miR-25	PTGER4	1	1	1	3
hsa-miR-25	PTGFR	1	1	1	3
hsa-miR-25	PTGFR	1	1	1	3
hsa-miR-25	AICDA	1	1	1	3
hsa-miR-25	MRS2	1	1	1	3
hsa-miR-25	PTGIS	1	1	1	3
hsa-miR-25	SLC24A3	1	1	1	3
hsa-miR-25	DSCAML1	1	1	1	3
hsa-miR-25	REXO1	1	1	1	3
hsa-miR-25	TMCC3	1	1	1	3
hsa-miR-25	FAM40B	1	1	1	3
hsa-miR-25	ZNF512B	1	1	1	3
hsa-miR-25	PLEKHG1	1	1	1	3
hsa-miR-25	KIAA1211	1	1	1	3
hsa-miR-25	ARID1B	1	1	1	3
hsa-miR-25	MKL2	1	1	1	3
hsa-miR-25	KIDINS220	1	1	1	3
hsa-miR-25	CASKIN1	1	1	1	3
hsa-miR-25	HACE1	1	1	1	3
hsa-miR-25	KLHDC5	1	1	1	3
hsa-miR-25	ARRDC3	1	1	1	3
hsa-miR-25	KLHL14	1	1	1	3
hsa-miR-25	2013-03-04	1	1	1	3
hsa-miR-25	TMEM181	1	1	1	3
hsa-miR-25	HOMEZ	1	1	1	3
hsa-miR-25	PITPNM2	1	1	1	3
hsa-miR-25	DPP10	1	1	1	3
hsa-miR-25	USP28	1	1	1	3
hsa-miR-25	KIAA1530	1	1	1	3
hsa-miR-25	CACHD1	1	1	1	3
hsa-miR-25	KIAA1632	1	1	1	3
hsa-miR-25	RBAK	1	1	1	3
hsa-miR-25	PTPRD	1	1	1	3
hsa-miR-25	PTPRO	1	1	1	3
hsa-miR-25	PVRL1	1	1	1	3
hsa-miR-25	PXMP3	1	1	1	3
hsa-miR-25	PEX5	1	1	1	3
hsa-miR-25	PCTP	1	1	1	3
hsa-miR-25	PROL1	1	1	1	3
hsa-miR-25	BCAT1	1	1	1	3
hsa-miR-25	BCAT2	1	1	1	3
hsa-miR-25	RAD21	1	1	1	3
hsa-miR-25	RAG1	1	1	1	3
hsa-miR-25	PRDM13	1	1	1	3
hsa-miR-25	PLEKHA1	1	1	1	3
hsa-miR-25	RBL2	1	1	1	3
hsa-miR-25	BCKDHB	1	1	1	3
hsa-miR-25	BCL2	1	1	1	3
hsa-miR-25	RELB	1	1	1	3
hsa-miR-25	REV3L	1	1	1	3
hsa-miR-25	RFX1	1	1	1	3
hsa-miR-25	RGS3	1	1	1	3
hsa-miR-25	RHD	1	1	1	3
hsa-miR-25	RIT1	1	1	1	3
hsa-miR-25	AFAP1	1	1	1	3
hsa-miR-25	GPBP1L1	1	1	1	3
hsa-miR-25	RNF2	1	1	1	3
hsa-miR-25	BACH2	1	1	1	3
hsa-miR-25	RNF4	1	1	1	3
hsa-miR-25	SLC5A7	1	1	1	3
hsa-miR-25	ROBO1	1	1	1	3
hsa-miR-25	ROBO2	1	1	1	3
hsa-miR-25	HCN2	1	1	1	3
hsa-miR-25	RP2	1	1	1	3
hsa-miR-25	RPE65	1	1	1	3
hsa-miR-25	RPL15	1	1	1	3
hsa-miR-25	RPL28	1	1	1	3
hsa-miR-25	BDH1	1	1	1	3
hsa-miR-25	RRBP1	1	1	1	3
hsa-miR-25	BDKRB2	1	1	1	3
hsa-miR-25	RTN1	1	1	1	3
hsa-miR-25	SC5DL	1	1	1	3
hsa-miR-25	ATXN1	1	1	1	3
hsa-miR-25	SCD	1	1	1	3
hsa-miR-25	SCN3A	1	1	1	3
hsa-miR-25	SRL	1	1	1	3
hsa-miR-25	CCL13	1	1	1	3
hsa-miR-25	CCL22	1	1	1	3
hsa-miR-25	CXCL5	1	1	1	3
hsa-miR-25	SDC2	1	1	1	3
hsa-miR-25	MRPL17	1	1	1	3
hsa-miR-25	PRDM15	1	1	1	3
hsa-miR-25	TMEM16C	1	1	1	3
hsa-miR-25	TRAPPC2	1	1	1	3
hsa-miR-25	PBLD	1	1	1	3
hsa-miR-25	EPB41L4A	1	1	1	3
hsa-miR-25	MOAP1	1	1	1	3
hsa-miR-25	ABCG4	1	1	1	3
hsa-miR-25	MAP2K4	1	1	1	3
hsa-miR-25	HERPUD2	1	1	1	3
hsa-miR-25	PAPD5	1	1	1	3
hsa-miR-25	LMBR1	1	1	1	3
hsa-miR-25	IKZF4	1	1	1	3
hsa-miR-25	GREM2	1	1	1	3
hsa-miR-25	HHIP	1	1	1	3
hsa-miR-25	C5orf28	1	1	1	3
hsa-miR-25	SUSD1	1	1	1	3
hsa-miR-25	SUDS3	1	1	1	3
hsa-miR-25	NOM1	1	1	1	3
hsa-miR-25	CREB3L2	1	1	1	3
hsa-miR-25	S100PBP	1	1	1	3
hsa-miR-25	FNDC3B	1	1	1	3
hsa-miR-25	CERK	1	1	1	3
hsa-miR-25	RABL5	1	1	1	3
hsa-miR-25	ST6GAL1	1	1	1	3
hsa-miR-25	PCDH20	1	1	1	3
hsa-miR-25	RANBP17	1	1	1	3
hsa-miR-25	BCL11B	1	1	1	3
hsa-miR-25	SIM2	1	1	1	3
hsa-miR-25	REEP1	1	1	1	3
hsa-miR-25	SLC1A2	1	1	1	3
hsa-miR-25	SLC2A3	1	1	1	3
hsa-miR-25	UBE2Z	1	1	1	3
hsa-miR-25	SLC6A1	1	1	1	3
hsa-miR-25	ZBTB8	1	1	1	3
hsa-miR-25	SLC7A1	1	1	1	3
hsa-miR-25	SLC9A1	1	1	1	3
hsa-miR-25	SLC9A2	1	1	1	3
hsa-miR-25	SLC12A2	1	1	1	3
hsa-miR-25	BMPR2	1	1	1	3
hsa-miR-25	AACS	1	1	1	3
hsa-miR-25	ZNF747	1	1	1	3
hsa-miR-25	TRAK2	1	1	1	3
hsa-miR-25	MTMR9	1	1	1	3
hsa-miR-25	SNAPC1	1	1	1	3
hsa-miR-25	SOX4	1	1	1	3
hsa-miR-25	SOX11	1	1	1	3
hsa-miR-25	SP4	1	1	1	3
hsa-miR-25	SPAST	1	1	1	3
hsa-miR-25	SPN	1	1	1	3
hsa-miR-25	SPP2	1	1	1	3
hsa-miR-25	BPHL	1	1	1	3
hsa-miR-25	AKR1D1	1	1	1	3
hsa-miR-25	SRPR	1	1	1	3
hsa-miR-25	SSFA2	1	1	1	3
hsa-miR-25	SSFA2	1	1	1	3
hsa-miR-25	STAT2	1	1	1	3
hsa-miR-25	ELOVL4	1	1	1	3
hsa-miR-25	AURKA	1	1	1	3
hsa-miR-25	STXBP1	1	1	1	3
hsa-miR-25	STXBP1	1	1	1	3
hsa-miR-25	MED22	1	1	1	3
hsa-miR-25	SYN2	1	1	1	3
hsa-miR-25	SYN2	1	1	1	3
hsa-miR-25	SYPL1	1	1	1	3
hsa-miR-25	SYT4	1	1	1	3
hsa-miR-25	TACC1	1	1	1	3
hsa-miR-25	TBL1X	1	1	1	3
hsa-miR-25	HNF1B	1	1	1	3
hsa-miR-25	DYNLT3	1	1	1	3
hsa-miR-25	ACTC1	1	1	1	3
hsa-miR-25	TEAD1	1	1	1	3
hsa-miR-25	TEF	1	1	1	3
hsa-miR-25	TESK1	1	1	1	3
hsa-miR-25	TFAP2B	1	1	1	3
hsa-miR-25	TFPI	1	1	1	3
hsa-miR-25	TGIF1	1	1	1	3
hsa-miR-25	TK2	1	1	1	3
hsa-miR-25	TMF1	1	1	1	3
hsa-miR-25	TNS1	1	1	1	3
hsa-miR-25	TPM3	1	1	1	3
hsa-miR-25	TPMT	1	1	1	3
hsa-miR-25	NR2C2	1	1	1	3
hsa-miR-25	TRAF1	1	1	1	3
hsa-miR-25	TRAF3	1	1	1	3
hsa-miR-25	TRIO	1	1	1	3
hsa-miR-25	TSC1	1	1	1	3
hsa-miR-25	OSGIN2	1	1	1	3
hsa-miR-25	UGDH	1	1	1	3
hsa-miR-25	UGP2	1	1	1	3
hsa-miR-25	CLIP2	1	1	1	3
hsa-miR-25	WNT5A	1	1	1	3
hsa-miR-25	C18orf1	1	1	1	3
hsa-miR-25	ZNF711	1	1	1	3
hsa-miR-25	ZNF33B	1	1	1	3
hsa-miR-25	ZNF80	1	1	1	3
hsa-miR-25	TRIM25	1	1	1	3
hsa-miR-25	ZNF148	1	1	1	3
hsa-miR-25	ZNF208	1	1	1	3
hsa-miR-25	ZFAND5	1	1	1	3
hsa-miR-25	ZNF230	1	1	1	3
hsa-miR-25	LRP8	1	1	1	3
hsa-miR-25	EVI5	1	1	1	3
hsa-miR-25	CACNB1	1	1	1	3
hsa-miR-25	BTG2	1	1	1	3
hsa-miR-25	RAB7A	1	1	1	3
hsa-miR-25	MRP63	1	1	1	3
hsa-miR-25	C17orf39	1	1	1	3
hsa-miR-25	C7orf25	1	1	1	3
hsa-miR-25	ZNF557	1	1	1	3
hsa-miR-25	WDR32	1	1	1	3
hsa-miR-25	CCNJL	1	1	1	3
hsa-miR-25	TMEM53	1	1	1	3
hsa-miR-25	SRD5A3	1	1	1	3
hsa-miR-25	NARG2	1	1	1	3
hsa-miR-25	STEAP4	1	1	1	3
hsa-miR-25	PPCS	1	1	1	3
hsa-miR-25	THAP9	1	1	1	3
hsa-miR-25	TXNDC15	1	1	1	3
hsa-miR-25	TFPI2	1	1	1	3
hsa-miR-25	VASH2	1	1	1	3
hsa-miR-25	AGMAT	1	1	1	3
hsa-miR-25	METTL8	1	1	1	3
hsa-miR-25	QSER1	1	1	1	3
hsa-miR-25	SGK269	1	1	1	3
hsa-miR-25	TMEM180	1	1	1	3
hsa-miR-25	THSD4	1	1	1	3
hsa-miR-25	MAP9	1	1	1	3
hsa-miR-25	L2HGDH	1	1	1	3
hsa-miR-25	C20orf39	1	1	1	3
hsa-miR-25	WDR76	1	1	1	3
hsa-miR-25	GRHL2	1	1	1	3
hsa-miR-25	ELOVL7	1	1	1	3
hsa-miR-25	DOCK5	1	1	1	3
hsa-miR-25	TMEM62	1	1	1	3
hsa-miR-25	SEMA6D	1	1	1	3
hsa-miR-25	SEMA6D	1	1	1	3
hsa-miR-25	C2orf37	1	1	1	3
hsa-miR-25	C6orf97	1	1	1	3
hsa-miR-25	NR4A3	1	1	1	3
hsa-miR-25	NARG1	1	1	1	3
hsa-miR-25	SPSB1	1	1	1	3
hsa-miR-25	CHD9	1	1	1	3
hsa-miR-25	RAB11FIP1	1	1	1	3
hsa-miR-25	ZNF430	1	1	1	3
hsa-miR-25	PDGFD	1	1	1	3
hsa-miR-25	LRRC27	1	1	1	3
hsa-miR-25	CPEB4	1	1	1	3
hsa-miR-25	RNF39	1	1	1	3
hsa-miR-25	CD276	1	1	1	3
hsa-miR-25	SLC19A3	1	1	1	3
hsa-miR-25	MFAP5	1	1	1	3
hsa-miR-25	KIAA1712	1	1	1	3
hsa-miR-25	FXR1	1	1	1	3
hsa-miR-25	FXR1	1	1	1	3
hsa-miR-25	SLC25A32	1	1	1	3
hsa-miR-25	GAN	1	1	1	3
hsa-miR-25	CAMK2A	1	1	1	3
hsa-miR-25	ANKRD13C	1	1	1	3
hsa-miR-25	ANP32E	1	1	1	3
hsa-miR-25	DIAPH3	1	1	1	3
hsa-miR-25	C6orf62	1	1	1	3
hsa-miR-25	NUAK2	1	1	1	3
hsa-miR-25	NETO2	1	1	1	3
hsa-miR-25	ST6GALNAC5	1	1	1	3
hsa-miR-25	CAMLG	1	1	1	3
hsa-miR-25	SYN3	1	1	1	3
hsa-miR-25	USP9Y	1	1	1	3
hsa-miR-25	SNN	1	1	1	3
hsa-miR-25	FZD4	1	1	1	3
hsa-miR-25	FZD6	1	1	1	3
hsa-miR-25	PCDH11Y	1	1	1	3
hsa-miR-25	PUS7L	1	1	1	3
hsa-miR-25	ARHGAP24	1	1	1	3
hsa-miR-25	COG3	1	1	1	3
hsa-miR-25	TMEM47	1	1	1	3
hsa-miR-25	C19orf12	1	1	1	3
hsa-miR-25	C8orf13	1	1	1	3
hsa-miR-25	CRISPLD1	1	1	1	3
hsa-miR-25	SH3BGRL2	1	1	1	3
hsa-miR-25	ITCH	1	1	1	3
hsa-miR-25	SYT15	1	1	1	3
hsa-miR-25	TMTC1	1	1	1	3
hsa-miR-25	BCDO2	1	1	1	3
hsa-miR-25	TM2D2	1	1	1	3
hsa-miR-25	SNX25	1	1	1	3
hsa-miR-25	KCTD10	1	1	1	3
hsa-miR-25	SLC10A7	1	1	1	3
hsa-miR-25	ARMC2	1	1	1	3
hsa-miR-25	USP44	1	1	1	3
hsa-miR-25	EEA1	1	1	1	3
hsa-miR-25	ZNRF3	1	1	1	3
hsa-miR-25	ARID5B	1	1	1	3
hsa-miR-25	ANTXR1	1	1	1	3
hsa-miR-25	SLA2	1	1	1	3
hsa-miR-25	MLSTD2	1	1	1	3
hsa-miR-25	SLC37A3	1	1	1	3
hsa-miR-25	SLC37A3	1	1	1	3
hsa-miR-25	YIPF4	1	1	1	3
hsa-miR-25	NICN1	1	1	1	3
hsa-miR-25	WBSCR18	1	1	1	3
hsa-miR-25	ING5	1	1	1	3
hsa-miR-25	BRMS1L	1	1	1	3
hsa-miR-25	KIAA1826	1	1	1	3
hsa-miR-25	ABLIM2	1	1	1	3
hsa-miR-25	DYRK2	1	1	1	3
hsa-miR-25	BTBD12	1	1	1	3
hsa-miR-25	FBN3	1	1	1	3
hsa-miR-25	CUL3	1	1	1	3
hsa-miR-25	KBTBD8	1	1	1	3
hsa-miR-25	PARD6B	1	1	1	3
hsa-miR-25	N-PAC	1	1	1	3
hsa-miR-25	CARD6	1	1	1	3
hsa-miR-25	FUT10	1	1	1	3
hsa-miR-25	CDC42BPA	1	1	1	3
hsa-miR-25	HAVCR2	1	1	1	3
hsa-miR-25	CBR4	1	1	1	3
hsa-miR-25	SIP1	1	1	1	3
hsa-miR-25	TMTC4	1	1	1	3
hsa-miR-25	NFATC2IP	1	1	1	3
hsa-miR-25	ZNF587	1	1	1	3
hsa-miR-25	ALG10	1	1	1	3
hsa-miR-25	ABHD13	1	1	1	3
hsa-miR-25	CGNL1	1	1	1	3
hsa-miR-25	UBASH3B	1	1	1	3
hsa-miR-25	PIK3R3	1	1	1	3
hsa-miR-25	CNTNAP1	1	1	1	3
hsa-miR-25	GCM1	1	1	1	3
hsa-miR-25	C4orf35	1	1	1	3
hsa-miR-25	KIAA1755	1	1	1	3
hsa-miR-25	KMO	1	1	1	3
hsa-miR-25	CBFA2T3	1	1	1	3
hsa-miR-25	DDX3Y	1	1	1	3
hsa-miR-25	TNKS	1	1	1	3
hsa-miR-25	CBL	1	1	1	3
hsa-miR-25	SLC4A4	1	1	1	3
hsa-miR-25	STX11	1	1	1	3
hsa-miR-25	B3GALT2	1	1	1	3
hsa-miR-25	TNFSF9	1	1	1	3
hsa-miR-25	MPDZ	1	1	1	3
hsa-miR-25	TNFRSF10B	1	1	1	3
hsa-miR-25	PCAF	1	1	1	3
hsa-miR-25	CDK5R1	1	1	1	3
hsa-miR-25	PER2	1	1	1	3
hsa-miR-25	SYNJ1	1	1	1	3
hsa-miR-25	PRPF4B	1	1	1	3
hsa-miR-25	CACNA1I	1	1	1	3
hsa-miR-25	HERC2	1	1	1	3
hsa-miR-25	BSN	1	1	1	3
hsa-miR-25	MBD2	1	1	1	3
hsa-miR-25	BTRC	1	1	1	3
hsa-miR-25	WASL	1	1	1	3
hsa-miR-25	NAV3	1	1	1	3
hsa-miR-25	KCNK17	1	1	1	3
hsa-miR-25	RPS6KA4	1	1	1	3
hsa-miR-25	CCNG1	1	1	1	3
hsa-miR-25	RNF8	1	1	1	3
hsa-miR-25	RNF8	1	1	1	3
hsa-miR-25	NAT8	1	1	1	3
hsa-miR-25	ZNF468	1	1	1	3
hsa-miR-25	C5orf30	1	1	1	3
hsa-miR-25	SEMA5A	1	1	1	3
hsa-miR-25	BMF	1	1	1	3
hsa-miR-25	BMF	1	1	1	3
hsa-miR-25	C12orf23	1	1	1	3
hsa-miR-25	CCDC109A	1	1	1	3
hsa-miR-25	PAPSS2	1	1	1	3
hsa-miR-25	CCT6A	1	1	1	3
hsa-miR-25	ANGEL2	1	1	1	3
hsa-miR-25	CD1D	1	1	1	3
hsa-miR-25	CCNE2	1	1	1	3
hsa-miR-25	LOC91461	1	1	1	3
hsa-miR-25	C12orf65	1	1	1	3
hsa-miR-25	RASL10B	1	1	1	3
hsa-miR-25	SFRS2IP	1	1	1	3
hsa-miR-25	IL1RL1	1	1	1	3
hsa-miR-25	ZNF804A	1	1	1	3
hsa-miR-25	CHMP7	1	1	1	3
hsa-miR-25	ARRDC4	1	1	1	3
hsa-miR-25	DCLK1	1	1	1	3
hsa-miR-25	SNX29	1	1	1	3
hsa-miR-25	LRRFIP2	1	1	1	3
hsa-miR-25	XPR1	1	1	1	3
hsa-miR-25	DLGAP2	1	1	1	3
hsa-miR-25	DLG5	1	1	1	3
hsa-miR-25	MFHAS1	1	1	1	3
hsa-miR-25	ZNF764	1	1	1	3
hsa-miR-25	ACVR2B	1	1	1	3
hsa-miR-25	SOCS6	1	1	1	3
hsa-miR-25	KLF4	1	1	1	3
hsa-miR-25	TRIP13	1	1	1	3
hsa-miR-25	MAPK1IP1L	1	1	1	3
hsa-miR-25	KIF3B	1	1	1	3
hsa-miR-25	FOXP2	1	1	1	3
hsa-miR-25	ACVRL1	1	1	1	3
hsa-miR-25	ARHGAP29	1	1	1	3
hsa-miR-25	HAND1	1	1	1	3
hsa-miR-25	ITM2B	1	1	1	3
hsa-miR-25	RASAL2	1	1	1	3
hsa-miR-25	HAND2	1	1	1	3
hsa-miR-25	AKAP7	1	1	1	3
hsa-miR-25	PCYT1B	1	1	1	3
hsa-miR-25	CHST3	1	1	1	3
hsa-miR-25	ONECUT2	1	1	1	3
hsa-miR-25	SCARB2	1	1	1	3
hsa-miR-25	SCAMP1	1	1	1	3
hsa-miR-25	VPS4B	1	1	1	3
hsa-miR-25	ENTPD1	1	1	1	3
hsa-miR-25	TSGA14	1	1	1	3
hsa-miR-25	RAB36	1	1	1	3
hsa-miR-25	CELSR1	1	1	1	3
hsa-miR-25	AATK	1	1	1	3
hsa-miR-25	SEC24C	1	1	1	3
hsa-miR-25	ARHGEF10	1	1	1	3
hsa-miR-25	SH3PXD2A	1	1	1	3
hsa-miR-25	RALGPS1	1	1	1	3
hsa-miR-25	SOCS5	1	1	1	3
hsa-miR-25	CD59	1	1	1	3
hsa-miR-25	GREB1	1	1	1	3
hsa-miR-25	CD69	1	1	1	3
hsa-miR-25	EDEM1	1	1	1	3
hsa-miR-25	TRAM2	1	1	1	3
hsa-miR-25	DOCK4	1	1	1	3
hsa-miR-25	RASSF2	1	1	1	3
hsa-miR-25	RAPGEF5	1	1	1	3
hsa-miR-25	SERTAD2	1	1	1	3
hsa-miR-25	SPOCK2	1	1	1	3
hsa-miR-25	GIT2	1	1	1	3
hsa-miR-25	ARHGEF17	1	1	1	3
hsa-miR-25	ZEB2	1	1	1	3
hsa-miR-25	CEP350	1	1	1	3
hsa-miR-25	OSBPL2	1	1	1	3
hsa-miR-25	LPPR4	1	1	1	3
hsa-miR-25	NUAK1	1	1	1	3
hsa-miR-25	KIAA0329	1	1	1	3
hsa-miR-25	CDC6	1	1	1	3
hsa-miR-25	G3BP2	1	1	1	3
hsa-miR-25	DENND4B	1	1	1	3
hsa-miR-25	SUPT7L	1	1	1	3
hsa-miR-25	KBTBD11	1	1	1	3
hsa-miR-25	ZBTB40	1	1	1	3
hsa-miR-25	JOSD1	1	1	1	3
hsa-miR-25	GFPT2	1	1	1	3
hsa-miR-25	CDH1	1	1	1	3
hsa-miR-25	BCL2L11	1	1	1	3
hsa-miR-25	ZNF197	1	1	1	3
hsa-miR-25	MPZL2	1	1	1	3
hsa-miR-25	MPZL2	1	1	1	3
hsa-miR-25	GLRX3	1	1	1	3
hsa-miR-25	CHL1	1	1	1	3
hsa-miR-25	TOB2	1	1	1	3
hsa-miR-25	IQGAP2	1	1	1	3
hsa-miR-25	SEC24A	1	1	1	3
hsa-miR-25	CPLX2	1	1	1	3
hsa-miR-25	PDE10A	1	1	1	3
hsa-miR-25	TBC1D8	1	1	1	3
hsa-miR-25	CASC4	1	1	1	3
hsa-miR-25	CSMD3	1	1	1	3
hsa-miR-25	OSBPL8	1	1	1	3
hsa-miR-25	C1QTNF6	1	1	1	3
hsa-miR-25	PCMTD1	1	1	1	3
hsa-miR-25	FOXP4	1	1	1	3
hsa-miR-25	DEPDC4	1	1	1	3
hsa-miR-25	MOBKL2A	1	1	1	3
hsa-miR-25	PLEKHH2	1	1	1	3
hsa-miR-25	WDR36	1	1	1	3
hsa-miR-25	SRXN1	1	1	1	3
hsa-miR-25	CPNE8	1	1	1	3
hsa-miR-25	Gcom1	1	1	1	3
hsa-miR-25	Gcom1	1	1	1	3
hsa-miR-25	CST3	1	1	1	3
hsa-miR-25	C9orf97	1	1	1	3
hsa-miR-25	ZNF100	1	1	1	3
hsa-miR-25	C1orf55	1	1	1	3
hsa-miR-25	KLHDC6	1	1	1	3
hsa-miR-25	NQO1	1	1	1	3
hsa-miR-25	DUSP5	1	1	1	3
hsa-miR-25	EDNRB	1	1	1	3
hsa-miR-25	UBR1	1	1	1	3
hsa-miR-25	EIF5	1	1	1	3
hsa-miR-25	ZNF626	1	1	1	3
hsa-miR-25	ZNF626	1	1	1	3
hsa-miR-25	DHFRL1	1	1	1	3
hsa-miR-25	PDE12	1	1	1	3
hsa-miR-25	EPHA3	1	1	1	3
hsa-miR-25	EPHA3	1	1	1	3
hsa-miR-25	KIAA2018	1	1	1	3
hsa-miR-25	FANCC	1	1	1	3
hsa-miR-25	ABCD2	1	1	1	3
hsa-miR-25	FGF5	1	1	1	3
hsa-miR-25	FGF12	1	1	1	3
hsa-miR-25	FHL2	1	1	1	3
hsa-miR-25	CPEB3	1	1	1	3
hsa-miR-25	ICK	1	1	1	3
hsa-miR-25	FOXG1	1	1	1	3
hsa-miR-25	LIMCH1	1	1	1	3
hsa-miR-25	PALLD	1	1	1	3
hsa-miR-25	PDS5B	1	1	1	3
hsa-miR-25	SMG1	1	1	1	3
hsa-miR-25	NMNAT2	1	1	1	3
hsa-miR-25	KIF1B	1	1	1	3
hsa-miR-25	MLANA	1	1	1	3
hsa-miR-25	EFR3A	1	1	1	3
hsa-miR-25	LPIN1	1	1	1	3
hsa-miR-25	FMR1	1	1	1	3
hsa-miR-25	DOCK9	1	1	1	3
hsa-miR-25	DOCK9	1	1	1	3
hsa-miR-25	SLC44A1	1	1	1	3
hsa-miR-25	PHF3	1	1	1	3
hsa-miR-25	MACF1	1	1	1	3
hsa-miR-25	CENTB2	1	1	1	3
hsa-miR-25	PRND	1	1	1	3
hsa-miR-25	SLC7A11	1	1	1	3
hsa-miR-25	SH3BP4	1	1	1	3
hsa-miR-25	SHPK	1	1	1	3
hsa-miR-25	FBXO33	1	1	1	3
hsa-miR-25	GABBR1	1	1	1	3
hsa-miR-25	RNF144B	1	1	1	3
hsa-miR-25	METTL7A	1	1	1	3
hsa-miR-25	CLIC4	1	1	1	3
hsa-miR-25	TMEM87A	1	1	1	3
hsa-miR-25	SUSD5	1	1	1	3
hsa-miR-25	ATRNL1	1	1	1	3
hsa-miR-25	GIGYF2	1	1	1	3
hsa-miR-25	APPL1	1	1	1	3
hsa-miR-25	HERC4	1	1	1	3
hsa-miR-25	RNF11	1	1	1	3
hsa-miR-25	ZBTB11	1	1	1	3
hsa-miR-25	PCDH11X	1	1	1	3
hsa-miR-25	FAM126B	1	1	1	3
hsa-miR-25	SFRS12IP1	1	1	1	3
hsa-miR-25	CLEC2D	1	1	1	3
hsa-miR-25	STRN3	1	1	1	3
hsa-miR-25	ACAA1	1	1	1	3
hsa-miR-25	HUNK	1	1	1	3
hsa-miR-25	CD209	1	1	1	3
hsa-miR-25	HLA-DOA	1	1	1	3
hsa-miR-25	AOAH	1	1	1	3
hsa-miR-25	HOXB8	1	1	1	3
hsa-miR-25	LUZP2	1	1	1	3
hsa-miR-25	FREM2	1	1	1	3
hsa-miR-25	IL2RB	1	1	1	3
hsa-miR-25	ILF3	1	1	1	3
hsa-miR-25	INSIG1	1	1	1	3
hsa-miR-25	ITGA5	1	1	1	3
hsa-miR-25	ITGB1	1	1	1	3
hsa-miR-25	ITGB1	1	1	1	3
hsa-miR-25	KCNJ3	1	1	1	3
hsa-miR-25	KIF5B	1	1	1	3
hsa-miR-25	C10orf140	1	1	1	3
hsa-miR-25	PTPLAD2	1	1	1	3
hsa-miR-25	MOCS2	1	1	1	3
hsa-miR-25	ASPH	1	1	1	3
hsa-miR-25	NEFH	1	1	1	3
hsa-miR-25	NFIB	1	1	1	3
hsa-miR-25	F11R	1	1	1	3
hsa-miR-25	TMED5	1	1	1	3
hsa-miR-25	FCF1	1	1	1	3
hsa-miR-25	ZDHHC2	1	1	1	3
hsa-miR-25	GP6	1	1	1	3
hsa-miR-25	GP6	1	1	1	3
hsa-miR-25	RAPGEF6	1	1	1	3
hsa-miR-25	ZAK	1	1	1	3
hsa-miR-25	PFAS	1	1	1	3
hsa-miR-25	PIGA	1	1	1	3
hsa-miR-25	LRP1B	1	1	1	3
hsa-miR-25	BRWD1	1	1	1	3
hsa-miR-25	OTUD4	1	1	1	3
hsa-miR-25	KLHL24	1	1	1	3
hsa-miR-25	TRMT12	1	1	1	3
hsa-miR-25	GPR172B	1	1	1	3
hsa-miR-25	SLC6A15	1	1	1	3
hsa-miR-25	SLC6A15	1	1	1	3
hsa-miR-25	ELP3	1	1	1	3
hsa-miR-25	DNAJA4	1	1	1	3
hsa-miR-25	CDCA7L	1	1	1	3
hsa-miR-25	FAM46A	1	1	1	3
hsa-miR-25	CAND1	1	1	1	3
hsa-miR-25	ZC3HAV1	1	1	1	3
hsa-miR-25	SLC17A6	1	1	1	3
hsa-miR-25	C12orf4	1	1	1	3
hsa-miR-25	PSMD5	1	1	1	3
hsa-miR-25	CAMK1D	1	1	1	3
hsa-miR-25	GPR126	1	1	1	3
hsa-miR-25	GPR126	1	1	1	3
hsa-miR-25	AS3MT	1	1	1	3
hsa-miR-25	GATAD2B	1	1	1	3
hsa-miR-25	HEG1	1	1	1	3
hsa-miR-25	ALPK3	1	1	1	3
hsa-miR-25	FNIP2	1	1	1	3
hsa-miR-25	STIM2	1	1	1	3
hsa-miR-25	ZFP14	1	1	1	3
hsa-miR-25	KIAA1600	1	1	1	3
hsa-miR-25	PTPRC	1	1	1	3
hsa-miR-25	SMAP1	1	1	1	3
hsa-miR-25	RS1	1	1	1	3
hsa-miR-25	TSPAN31	1	1	1	3
hsa-miR-25	CCL16	1	1	1	3
hsa-miR-25	MUTED	1	1	1	3
hsa-miR-25	PRDM15	1	1	1	3
hsa-miR-25	SEL1L	1	1	1	3
hsa-miR-25	XYLT2	1	1	1	3
hsa-miR-25	RFXDC2	1	1	1	3
hsa-miR-25	CASD1	1	1	1	3
hsa-miR-25	SLC13A1	1	1	1	3
hsa-miR-25	SNTB2	1	1	1	3
hsa-miR-25	TPM3	1	1	1	3
hsa-miR-25	UBE2G1	1	1	1	3
hsa-miR-25	UVRAG	1	1	1	3
hsa-miR-25	ZNF43	1	1	1	3
hsa-miR-25	CACNB4	1	1	1	3
hsa-miR-25	FYCO1	1	1	1	3
hsa-miR-25	MCPH1	1	1	1	3
hsa-miR-25	LIN28	1	1	1	3
hsa-miR-25	RUFY1	1	1	1	3
hsa-miR-25	STAM	1	1	1	3
hsa-miR-25	CCDC6	1	1	1	3
hsa-miR-25	SGPP1	1	1	1	3
hsa-miR-25	USP9X	1	1	1	3
hsa-miR-25	EOMES	1	1	1	3
hsa-miR-25	PCDH11Y	1	1	1	3
hsa-miR-25	C5orf21	1	1	1	3
hsa-miR-25	SLA2	1	1	1	3
hsa-miR-25	PCGF5	1	1	1	3
hsa-miR-25	NCK2	1	1	1	3
hsa-miR-25	NCK2	1	1	1	3
hsa-miR-25	DPY30	1	1	1	3
hsa-miR-25	CNDP1	1	1	1	3
hsa-miR-25	SIP1	1	1	1	3
hsa-miR-25	AIFM2	1	1	1	3
hsa-miR-25	RGS5	1	1	1	3
hsa-miR-25	IFITM1	1	1	1	3
hsa-miR-25	CHST1	1	1	1	3
hsa-miR-25	RHPN2	1	1	1	3
hsa-miR-25	AOC3	1	1	1	3
hsa-miR-25	ADAM19	1	1	1	3
hsa-miR-25	KLHL6	1	1	1	3
hsa-miR-25	LIMD1	1	1	1	3
hsa-miR-25	FAM105B	1	1	1	3
hsa-miR-25	FAM110B	1	1	1	3
hsa-miR-25	STARD13	1	1	1	3
hsa-miR-25	TMSB4Y	1	1	1	3
hsa-miR-25	CBFA2T2	1	1	1	3
hsa-miR-25	C14orf43	1	1	1	3
hsa-miR-25	SLC24A1	1	1	1	3
hsa-miR-25	DSEL	1	1	1	3
hsa-miR-25	NRXN3	1	1	1	3
hsa-miR-25	ZNF264	1	1	1	3
hsa-miR-25	AKAP6	1	1	1	3
hsa-miR-25	KIAA0430	1	1	1	3
hsa-miR-25	SEC14L5	1	1	1	3
hsa-miR-25	RNF144A	1	1	1	3
hsa-miR-25	KLHL21	1	1	1	3
hsa-miR-25	CDC27	1	1	1	3
hsa-miR-25	ABI1	1	0	1	2
hsa-miR-25	ABI1	1	0	1	2
hsa-miR-25	ABI1	1	0	1	2
hsa-miR-25	KCNE3	1	1	0	2
hsa-miR-25	MAMLD1	1	1	0	2
hsa-miR-25	GJC1	1	0	1	2
hsa-miR-25	DNM1L	1	1	0	2
hsa-miR-25	EDIL3	1	1	0	2
hsa-miR-25	HIPK3	1	0	1	2
hsa-miR-25	ACTR1A	1	1	0	2
hsa-miR-25	TOB1	0	1	1	2
hsa-miR-25	AASS	1	1	0	2
hsa-miR-25	ODZ1	1	0	1	2
hsa-miR-25	PSME3	1	0	1	2
hsa-miR-25	PSMD14	1	1	0	2
hsa-miR-25	CTDSPL	1	0	1	2
hsa-miR-25	STX6	1	1	0	2
hsa-miR-25	AP3S2	1	0	1	2
hsa-miR-25	STAM2	1	1	0	2
hsa-miR-25	CDKN1C	1	0	1	2
hsa-miR-25	CDKN1C	1	0	1	2
hsa-miR-25	CRISP3	1	1	0	2
hsa-miR-25	CORO2B	1	1	0	2
hsa-miR-25	BASP1	1	1	0	2
hsa-miR-25	SPON1	1	1	0	2
hsa-miR-25	OLFM1	1	1	0	2
hsa-miR-25	VAT1	1	1	0	2
hsa-miR-25	CEBPA	0	1	1	2
hsa-miR-25	NEBL	1	0	1	2
hsa-miR-25	LEPREL2	1	0	1	2
hsa-miR-25	ARFGEF2	0	1	1	2
hsa-miR-25	TACC2	1	0	1	2
hsa-miR-25	TACC2	1	0	1	2
hsa-miR-25	TACC2	1	0	1	2
hsa-miR-25	SORBS1	1	0	1	2
hsa-miR-25	SORBS1	1	0	1	2
hsa-miR-25	SORBS1	1	0	1	2
hsa-miR-25	SORBS1	1	0	1	2
hsa-miR-25	SORBS1	1	0	1	2
hsa-miR-25	SORBS1	1	0	1	2
hsa-miR-25	TXNRD2	1	1	0	2
hsa-miR-25	TXNIP	1	1	0	2
hsa-miR-25	CENPF	1	1	0	2
hsa-miR-25	PDPN	1	0	1	2
hsa-miR-25	PDPN	1	0	1	2
hsa-miR-25	PDPN	1	0	1	2
hsa-miR-25	IGF2BP1	1	1	0	2
hsa-miR-25	IGF2BP2	1	1	0	2
hsa-miR-25	DMRT2	1	1	0	2
hsa-miR-25	CUGBP2	0	1	1	2
hsa-miR-25	PNMA2	0	1	1	2
hsa-miR-25	FUT9	0	1	1	2
hsa-miR-25	C1orf2	1	1	0	2
hsa-miR-25	NFAT5	1	0	1	2
hsa-miR-25	NFAT5	1	0	1	2
hsa-miR-25	NFAT5	1	0	1	2
hsa-miR-25	NFAT5	1	0	1	2
hsa-miR-25	ARPP-21	1	1	0	2
hsa-miR-25	CCR9	1	0	1	2
hsa-miR-25	CPLX2	1	0	1	2
hsa-miR-25	FRS2	1	0	1	2
hsa-miR-25	PDE10A	1	0	1	2
hsa-miR-25	CD3EAP	1	1	0	2
hsa-miR-25	HCP5	0	1	1	2
hsa-miR-25	CEACAM8	1	1	0	2
hsa-miR-25	PRDX3	1	1	0	2
hsa-miR-25	GLIPR1	1	1	0	2
hsa-miR-25	KDELR2	1	1	0	2
hsa-miR-25	KDELR2	1	1	0	2
hsa-miR-25	RAB31	1	1	0	2
hsa-miR-25	CHD2	0	1	1	2
hsa-miR-25	TPPP	0	1	1	2
hsa-miR-25	FOXN3	1	0	1	2
hsa-miR-25	PTPRT	1	0	1	2
hsa-miR-25	POLR3A	1	1	0	2
hsa-miR-25	LDB3	1	0	1	2
hsa-miR-25	NUDT4	1	0	1	2
hsa-miR-25	SLC2A6	1	1	0	2
hsa-miR-25	INMT	0	1	1	2
hsa-miR-25	CHKA	1	0	1	2
hsa-miR-25	ZHX1	1	0	1	2
hsa-miR-25	C14orf126	1	1	0	2
hsa-miR-25	SNX18	0	1	1	2
hsa-miR-25	SNX18	0	1	1	2
hsa-miR-25	PXMP4	1	1	0	2
hsa-miR-25	C14orf179	1	0	1	2
hsa-miR-25	CHRM2	1	0	1	2
hsa-miR-25	CHRM2	1	0	1	2
hsa-miR-25	CHRM2	1	0	1	2
hsa-miR-25	CASC4	1	0	1	2
hsa-miR-25	PALM2	0	1	1	2
hsa-miR-25	SLC22A9	1	1	0	2
hsa-miR-25	XKR4	1	1	0	2
hsa-miR-25	CSMD3	1	0	1	2
hsa-miR-25	CSMD3	1	0	1	2
hsa-miR-25	CCDC85A	1	1	0	2
hsa-miR-25	C1QTNF3	1	1	0	2
hsa-miR-25	ATG4A	1	1	0	2
hsa-miR-25	GBP4	1	1	0	2
hsa-miR-25	ZNF689	1	1	0	2
hsa-miR-25	RASGRP4	0	1	1	2
hsa-miR-25	LRRC58	0	1	1	2
hsa-miR-25	LYSMD3	1	1	0	2
hsa-miR-25	PHACTR3	1	0	1	2
hsa-miR-25	PHACTR3	1	0	1	2
hsa-miR-25	WDR17	1	1	0	2
hsa-miR-25	ART5	1	1	0	2
hsa-miR-25	TAGAP	1	0	1	2
hsa-miR-25	RFFL	1	0	1	2
hsa-miR-25	TRIM6	1	0	1	2
hsa-miR-25	TRIM6	1	0	1	2
hsa-miR-25	ADD1	1	1	0	2
hsa-miR-25	CLCN5	1	0	1	2
hsa-miR-25	CLCN5	1	0	1	2
hsa-miR-25	EXOSC6	0	1	1	2
hsa-miR-25	CLK3	1	0	1	2
hsa-miR-25	ADD3	1	1	0	2
hsa-miR-25	C12orf59	1	1	0	2
hsa-miR-25	KRT74	1	1	0	2
hsa-miR-25	RXFP2	1	1	0	2
hsa-miR-25	SLAIN1	1	1	0	2
hsa-miR-25	SOCS4	1	1	0	2
hsa-miR-25	MTFMT	0	1	1	2
hsa-miR-25	CCR7	1	1	0	2
hsa-miR-25	WHDC1	1	1	0	2
hsa-miR-25	CCBP2	1	1	0	2
hsa-miR-25	CYB5D1	1	1	0	2
hsa-miR-25	ZSWIM7	1	1	0	2
hsa-miR-25	ZSWIM7	1	1	0	2
hsa-miR-25	C18orf19	0	1	1	2
hsa-miR-25	COX6B2	1	1	0	2
hsa-miR-25	EID2B	0	1	1	2
hsa-miR-25	LRRC44	1	1	0	2
hsa-miR-25	C1orf83	1	1	0	2
hsa-miR-25	TATDN3	1	0	1	2
hsa-miR-25	WFDC12	1	1	0	2
hsa-miR-25	TSHZ2	1	1	0	2
hsa-miR-25	COL4A6	1	0	1	2
hsa-miR-25	C2orf60	0	1	1	2
hsa-miR-25	CMPK2	1	1	0	2
hsa-miR-25	COL11A1	1	0	1	2
hsa-miR-25	COL11A1	1	0	1	2
hsa-miR-25	COL12A1	1	0	1	2
hsa-miR-25	COL17A1	1	1	0	2
hsa-miR-25	KCNH8	1	1	0	2
hsa-miR-25	CHCHD4	1	0	1	2
hsa-miR-25	DCBLD2	1	1	0	2
hsa-miR-25	FLJ44379	0	1	1	2
hsa-miR-25	LIN54	1	0	1	2
hsa-miR-25	LIN54	1	0	1	2
hsa-miR-25	CPEB2	1	0	1	2
hsa-miR-25	DNAJC21	1	1	0	2
hsa-miR-25	GRPEL2	1	1	0	2
hsa-miR-25	TMEM171	1	1	0	2
hsa-miR-25	LSM11	1	1	0	2
hsa-miR-25	UBLCP1	1	1	0	2
hsa-miR-25	ADAT2	0	1	1	2
hsa-miR-25	CPD	1	1	0	2
hsa-miR-25	ZNF572	1	1	0	2
hsa-miR-25	C9orf135	1	1	0	2
hsa-miR-25	CREB1	1	0	1	2
hsa-miR-25	CREM	1	0	1	2
hsa-miR-25	CREM	1	0	1	2
hsa-miR-25	CREM	1	0	1	2
hsa-miR-25	CREM	1	0	1	2
hsa-miR-25	CREM	1	0	1	2
hsa-miR-25	CREM	1	0	1	2
hsa-miR-25	CREM	1	0	1	2
hsa-miR-25	CREM	1	0	1	2
hsa-miR-25	CREM	1	0	1	2
hsa-miR-25	CREM	1	0	1	2
hsa-miR-25	CREM	1	0	1	2
hsa-miR-25	CREM	1	0	1	2
hsa-miR-25	CREM	1	0	1	2
hsa-miR-25	CREM	1	0	1	2
hsa-miR-25	CREM	1	0	1	2
hsa-miR-25	CXorf20	1	1	0	2
hsa-miR-25	MACROD2	1	0	1	2
hsa-miR-25	C20orf82	1	1	0	2
hsa-miR-25	CST11	1	1	0	2
hsa-miR-25	SIRPA	1	0	1	2
hsa-miR-25	SIRPA	1	0	1	2
hsa-miR-25	CRYBA4	1	1	0	2
hsa-miR-25	CSF3	1	1	0	2
hsa-miR-25	C13orf31	1	1	0	2
hsa-miR-25	CSNK1G3	1	1	0	2
hsa-miR-25	DHRS13	1	1	0	2
hsa-miR-25	TMC8	1	1	0	2
hsa-miR-25	ADRA1A	1	1	0	2
hsa-miR-25	ZNF681	0	1	1	2
hsa-miR-25	SLC30A7	1	1	0	2
hsa-miR-25	EXOC8	1	1	0	2
hsa-miR-25	C1orf210	0	1	1	2
hsa-miR-25	ADRA2A	1	1	0	2
hsa-miR-25	CTNND1	1	0	1	2
hsa-miR-25	CTNND1	1	0	1	2
hsa-miR-25	CTNND1	1	0	1	2
hsa-miR-25	CTNND1	1	0	1	2
hsa-miR-25	CTNND1	1	0	1	2
hsa-miR-25	CTNND1	1	0	1	2
hsa-miR-25	CTNND1	1	0	1	2
hsa-miR-25	NFAM1	0	1	1	2
hsa-miR-25	LOC150383	1	1	0	2
hsa-miR-25	CTSB	1	1	0	2
hsa-miR-25	BTLA	1	0	1	2
hsa-miR-25	RNF38	1	0	1	2
hsa-miR-25	RNF38	1	0	1	2
hsa-miR-25	RNF38	1	0	1	2
hsa-miR-25	SH3D19	1	0	1	2
hsa-miR-25	SH3D19	1	0	1	2
hsa-miR-25	RNF145	1	1	0	2
hsa-miR-25	CYLD	1	0	1	2
hsa-miR-25	CYLD	1	0	1	2
hsa-miR-25	MBOAT1	1	1	0	2
hsa-miR-25	ZNF645	1	1	0	2
hsa-miR-25	CYP19A1	1	1	0	2
hsa-miR-25	NKX2-3	0	1	1	2
hsa-miR-25	CCDC147	1	1	0	2
hsa-miR-25	IFLTD1	1	0	1	2
hsa-miR-25	DGKG	0	1	1	2
hsa-miR-25	C14orf83	1	1	0	2
hsa-miR-25	LOC162073	0	1	1	2
hsa-miR-25	DCC	1	1	0	2
hsa-miR-25	ZNF540	1	1	0	2
hsa-miR-25	DCN	1	1	0	2
hsa-miR-25	DCN	1	1	0	2
hsa-miR-25	AP1G1	1	0	1	2
hsa-miR-25	DCX	1	0	1	2
hsa-miR-25	DCX	1	0	1	2
hsa-miR-25	RASSF6	1	0	1	2
hsa-miR-25	PAPD4	1	0	1	2
hsa-miR-25	PAPD4	1	0	1	2
hsa-miR-25	OLFML2A	1	1	0	2
hsa-miR-25	ZNF169	1	1	0	2
hsa-miR-25	ZNF721	0	1	1	2
hsa-miR-25	DLG2	1	0	1	2
hsa-miR-25	DLG3	1	1	0	2
hsa-miR-25	DLX6	1	1	0	2
hsa-miR-25	DMP1	1	0	1	2
hsa-miR-25	ACAN	0	1	1	2
hsa-miR-25	DYNC1LI2	1	1	0	2
hsa-miR-25	DPT	1	1	0	2
hsa-miR-25	DPYD	1	1	0	2
hsa-miR-25	DRD2	1	1	0	2
hsa-miR-25	ATN1	1	1	0	2
hsa-miR-25	RCAN1	1	1	0	2
hsa-miR-25	DUT	1	1	0	2
hsa-miR-25	EDG2	1	1	0	2
hsa-miR-25	EDNRB	1	0	1	2
hsa-miR-25	EEF1A1	1	1	0	2
hsa-miR-25	EFNB2	1	1	0	2
hsa-miR-25	EIF1AX	0	1	1	2
hsa-miR-25	LOC196993	0	1	1	2
hsa-miR-25	EIF5	1	0	1	2
hsa-miR-25	CC2D1B	1	1	0	2
hsa-miR-25	UNC13D	1	1	0	2
hsa-miR-25	EMX2	1	1	0	2
hsa-miR-25	TMEM192	0	1	1	2
hsa-miR-25	TSNARE1	1	1	0	2
hsa-miR-25	NRK	0	1	1	2
hsa-miR-25	STOM	1	0	1	2
hsa-miR-25	EPHA8	0	1	1	2
hsa-miR-25	HIPK1	1	0	1	2
hsa-miR-25	HIPK1	1	0	1	2
hsa-miR-25	SLC44A5	1	1	0	2
hsa-miR-25	SENP5	0	1	1	2
hsa-miR-25	ERBB4	1	1	0	2
hsa-miR-25	AKT2	1	1	0	2
hsa-miR-25	ALCAM	1	1	0	2
hsa-miR-25	ORAOV1	1	1	0	2
hsa-miR-25	CCDC89	0	1	1	2
hsa-miR-25	SLC39A12	1	0	1	2
hsa-miR-25	CES7	1	0	1	2
hsa-miR-25	NT5DC1	1	1	0	2
hsa-miR-25	C6orf223	1	1	0	2
hsa-miR-25	SDK1	1	1	0	2
hsa-miR-25	NAPEPLD	1	1	0	2
hsa-miR-25	FECH	1	0	1	2
hsa-miR-25	FGF1	1	1	0	2
hsa-miR-25	FGF1	1	1	0	2
hsa-miR-25	FGF2	1	1	0	2
hsa-miR-25	FGF3	1	1	0	2
hsa-miR-25	FGF12	1	0	1	2
hsa-miR-25	FHL2	1	0	1	2
hsa-miR-25	FHL2	1	0	1	2
hsa-miR-25	IKZF2	1	0	1	2
hsa-miR-25	RASA3	1	1	0	2
hsa-miR-25	ZFP30	1	1	0	2
hsa-miR-25	DLGAP4	1	1	0	2
hsa-miR-25	VASH1	1	1	0	2
hsa-miR-25	UBOX5	1	0	1	2
hsa-miR-25	ZNF365	1	0	1	2
hsa-miR-25	EPN2	1	0	1	2
hsa-miR-25	EPN2	1	0	1	2
hsa-miR-25	MTMR15	1	1	0	2
hsa-miR-25	MMRN1	1	1	0	2
hsa-miR-25	SEPHS1	1	1	0	2
hsa-miR-25	DKK1	1	1	0	2
hsa-miR-25	PLCH1	1	0	1	2
hsa-miR-25	JMJD2B	1	1	0	2
hsa-miR-25	TBC1D9B	1	0	1	2
hsa-miR-25	FOXO3	0	1	1	2
hsa-miR-25	SPG20	1	1	0	2
hsa-miR-25	TNRC6B	1	0	1	2
hsa-miR-25	NFASC	1	0	1	2
hsa-miR-25	WDR43	1	1	0	2
hsa-miR-25	SNX13	0	1	1	2
hsa-miR-25	ZCCHC14	1	1	0	2
hsa-miR-25	UBXD2	0	1	1	2
hsa-miR-25	JMJD6	0	1	1	2
hsa-miR-25	SNF1LK2	1	1	0	2
hsa-miR-25	ANKRD12	0	1	1	2
hsa-miR-25	C3orf63	1	1	0	2
hsa-miR-25	C3orf63	1	1	0	2
hsa-miR-25	BICD2	1	1	0	2
hsa-miR-25	TMEM194	1	0	1	2
hsa-miR-25	FMOD	1	1	0	2
hsa-miR-25	WDR7	1	1	0	2
hsa-miR-25	AFF2	1	1	0	2
hsa-miR-25	KIAA0323	1	1	0	2
hsa-miR-25	UNC84A	1	0	1	2
hsa-miR-25	PUM2	1	1	0	2
hsa-miR-25	CRTC1	1	1	0	2
hsa-miR-25	ZDHHC17	1	1	0	2
hsa-miR-25	NCAPH	1	1	0	2
hsa-miR-25	DICER1	1	1	0	2
hsa-miR-25	MLYCD	1	1	0	2
hsa-miR-25	RYBP	1	1	0	2
hsa-miR-25	LEPROTL1	1	1	0	2
hsa-miR-25	TNFRSF13B	0	1	1	2
hsa-miR-25	KIAA0146	1	1	0	2
hsa-miR-25	PIK3R5	1	1	0	2
hsa-miR-25	SGK3	1	0	1	2
hsa-miR-25	SGK3	1	0	1	2
hsa-miR-25	KCNE4	0	1	1	2
hsa-miR-25	IFIT5	1	1	0	2
hsa-miR-25	FSHB	1	0	1	2
hsa-miR-25	NR5A2	1	1	0	2
hsa-miR-25	FUT4	1	1	0	2
hsa-miR-25	ZNF396	1	1	0	2
hsa-miR-25	CCDC75	1	1	0	2
hsa-miR-25	G6PC	1	1	0	2
hsa-miR-25	MSRB3	1	0	1	2
hsa-miR-25	RNF169	1	1	0	2
hsa-miR-25	GAA	1	0	1	2
hsa-miR-25	GAA	1	0	1	2
hsa-miR-25	GABBR1	1	0	1	2
hsa-miR-25	GABBR1	1	0	1	2
hsa-miR-25	CCDC108	1	1	0	2
hsa-miR-25	TMEM188	0	1	1	2
hsa-miR-25	GABRB2	1	0	1	2
hsa-miR-25	GABRB3	1	0	1	2
hsa-miR-25	C11orf41	0	1	1	2
hsa-miR-25	TBC1D22A	1	1	0	2
hsa-miR-25	RIPK5	1	0	1	2
hsa-miR-25	FBXL2	1	1	0	2
hsa-miR-25	B4GALNT1	1	1	0	2
hsa-miR-25	HECTD1	0	1	1	2
hsa-miR-25	ZNF345	0	1	1	2
hsa-miR-25	MTHFD1L	1	1	0	2
hsa-miR-25	SGMS1	1	1	0	2
hsa-miR-25	C20orf194	0	1	1	2
hsa-miR-25	GAP43	1	0	1	2
hsa-miR-25	C2CD2	1	0	1	2
hsa-miR-25	IBTK	0	1	1	2
hsa-miR-25	LOC26010	0	1	1	2
hsa-miR-25	NELF	1	0	1	2
hsa-miR-25	NELF	1	0	1	2
hsa-miR-25	NELF	1	0	1	2
hsa-miR-25	L3MBTL	1	1	0	2
hsa-miR-25	PLEKHG3	1	0	1	2
hsa-miR-25	AUTS2	1	1	0	2
hsa-miR-25	GIGYF2	1	0	1	2
hsa-miR-25	GIGYF2	1	0	1	2
hsa-miR-25	GIGYF2	1	0	1	2
hsa-miR-25	C1orf144	1	0	1	2
hsa-miR-25	TANC2	1	1	0	2
hsa-miR-25	SERBP1	1	0	1	2
hsa-miR-25	SERBP1	1	0	1	2
hsa-miR-25	RSL1D1	1	1	0	2
hsa-miR-25	STEAP2	1	0	1	2
hsa-miR-25	CLEC4E	1	1	0	2
hsa-miR-25	CABYR	1	1	0	2
hsa-miR-25	GBP3	1	1	0	2
hsa-miR-25	CNNM3	1	0	1	2
hsa-miR-25	EIF2C1	1	1	0	2
hsa-miR-25	GDI2	1	1	0	2
hsa-miR-25	OR7A5	0	1	1	2
hsa-miR-25	NAP1L5	1	1	0	2
hsa-miR-25	PGBD2	1	0	1	2
hsa-miR-25	GFPT1	0	1	1	2
hsa-miR-25	GGCX	1	1	0	2
hsa-miR-25	ABL2	0	1	1	2
hsa-miR-25	MLH3	1	1	0	2
hsa-miR-25	D4S234E	1	0	1	2
hsa-miR-25	GK	1	1	0	2
hsa-miR-25	EIF2AK1	1	1	0	2
hsa-miR-25	DKK3	1	0	1	2
hsa-miR-25	ZNF364	1	1	0	2
hsa-miR-25	BHLHB5	1	1	0	2
hsa-miR-25	PCDH11X	1	0	1	2
hsa-miR-25	CECR6	1	1	0	2
hsa-miR-25	GM2A	1	1	0	2
hsa-miR-25	GNG4	1	0	1	2
hsa-miR-25	GNG4	1	0	1	2
hsa-miR-25	GPD2	0	1	1	2
hsa-miR-25	GPM6A	1	0	1	2
hsa-miR-25	GPM6A	1	0	1	2
hsa-miR-25	C11orf47	1	0	1	2
hsa-miR-25	KSR2	0	1	1	2
hsa-miR-25	GLT8D3	0	1	1	2
hsa-miR-25	ZDHHC22	0	1	1	2
hsa-miR-25	C14orf24	1	0	1	2
hsa-miR-25	KIAA0284	1	0	1	2
hsa-miR-25	C17orf58	1	1	0	2
hsa-miR-25	C18orf62	1	1	0	2
hsa-miR-25	ZNF493	1	0	1	2
hsa-miR-25	MCHR1	1	1	0	2
hsa-miR-25	FAM80A	0	1	1	2
hsa-miR-25	ZNF621	1	0	1	2
hsa-miR-25	ZNF660	1	1	0	2
hsa-miR-25	ANK1	1	1	0	2
hsa-miR-25	DPY19L4	0	1	1	2
hsa-miR-25	C9orf47	1	0	1	2
hsa-miR-25	ILDR1	1	0	1	2
hsa-miR-25	LIN9	1	1	0	2
hsa-miR-25	ANK2	1	1	0	2
hsa-miR-25	ANK3	1	0	1	2
hsa-miR-25	GRIA1	1	0	1	2
hsa-miR-25	GRIA3	0	1	1	2
hsa-miR-25	OSTM1	1	1	0	2
hsa-miR-25	GRIK2	1	1	0	2
hsa-miR-25	GRIK2	1	1	0	2
hsa-miR-25	GRIN2A	1	1	0	2
hsa-miR-25	CCDC113	1	1	0	2
hsa-miR-25	NR3C1	1	1	0	2
hsa-miR-25	CLEC2D	1	0	1	2
hsa-miR-25	GRM8	1	1	0	2
hsa-miR-25	GRM8	1	1	0	2
hsa-miR-25	UBIAD1	1	1	0	2
hsa-miR-25	SERTAD3	1	0	1	2
hsa-miR-25	STRN3	1	0	1	2
hsa-miR-25	PILRB	1	1	0	2
hsa-miR-25	ACAA1	1	0	1	2
hsa-miR-25	SH3KBP1	1	1	0	2
hsa-miR-25	HDLBP	1	0	1	2
hsa-miR-25	VSX1	1	1	0	2
hsa-miR-25	EMR2	1	0	1	2
hsa-miR-25	EMR2	1	0	1	2
hsa-miR-25	EMR2	1	0	1	2
hsa-miR-25	EMR2	1	0	1	2
hsa-miR-25	ZNRD1	1	0	1	2
hsa-miR-25	CDR2L	1	1	0	2
hsa-miR-25	HIP1	1	1	0	2
hsa-miR-25	HLA-DRA	1	1	0	2
hsa-miR-25	HLA-G	1	1	0	2
hsa-miR-25	HMGCR	1	0	1	2
hsa-miR-25	HOXA11	1	1	0	2
hsa-miR-25	HOXC10	1	1	0	2
hsa-miR-25	APBB2	0	1	1	2
hsa-miR-25	HOXD13	1	1	0	2
hsa-miR-25	MMAB	1	1	0	2
hsa-miR-25	HSPA1A	1	1	0	2
hsa-miR-25	HSPA8	1	1	0	2
hsa-miR-25	HTR1F	0	1	1	2
hsa-miR-25	HTR2C	1	1	0	2
hsa-miR-25	IBSP	0	1	1	2
hsa-miR-25	ARL16	1	1	0	2
hsa-miR-25	ZNF260	0	1	1	2
hsa-miR-25	NAP5	0	1	1	2
hsa-miR-25	PLCXD3	1	1	0	2
hsa-miR-25	7A5	0	1	1	2
hsa-miR-25	IGFBP3	1	1	0	2
hsa-miR-25	IL12RB2	1	1	0	2
hsa-miR-25	IL16	1	0	1	2
hsa-miR-25	INPPL1	1	1	0	2
hsa-miR-25	INSR	1	0	1	2
hsa-miR-25	ITGA6	1	0	1	2
hsa-miR-25	IRAK2	1	1	0	2
hsa-miR-25	ITGA3	1	1	0	2
hsa-miR-25	ITGA3	1	1	0	2
hsa-miR-25	ITGAX	0	1	1	2
hsa-miR-25	ITPR1	1	0	1	2
hsa-miR-25	JAK2	1	1	0	2
hsa-miR-25	ARCN1	1	1	0	2
hsa-miR-25	KCND1	1	1	0	2
hsa-miR-25	KCNE1	1	1	0	2
hsa-miR-25	C3orf62	1	1	0	2
hsa-miR-25	KCNJ1	1	0	1	2
hsa-miR-25	KCNJ1	1	0	1	2
hsa-miR-25	KCNJ1	1	0	1	2
hsa-miR-25	KCNJ1	1	0	1	2
hsa-miR-25	KCNK1	1	1	0	2
hsa-miR-25	CA13	1	1	0	2
hsa-miR-25	KLRD1	0	1	1	2
hsa-miR-25	KIF11	1	1	0	2
hsa-miR-25	TNPO1	1	0	1	2
hsa-miR-25	RANBP5	0	1	1	2
hsa-miR-25	C6orf120	1	1	0	2
hsa-miR-25	SH2D4B	1	1	0	2
hsa-miR-25	C10orf99	1	1	0	2
hsa-miR-25	KRT85	1	1	0	2
hsa-miR-25	CCDC4	1	1	0	2
hsa-miR-25	AFF3	1	0	1	2
hsa-miR-25	LAIR1	1	0	1	2
hsa-miR-25	ZNF793	0	1	1	2
hsa-miR-25	LAMA4	1	1	0	2
hsa-miR-25	LAMP2	0	1	1	2
hsa-miR-25	LAMP2	0	1	1	2
hsa-miR-25	LDLR	1	1	0	2
hsa-miR-25	LEP	1	1	0	2
hsa-miR-25	LGALS3BP	1	1	0	2
hsa-miR-25	ABLIM1	1	0	1	2
hsa-miR-25	ABLIM1	1	0	1	2
hsa-miR-25	ABLIM1	1	0	1	2
hsa-miR-25	LIMK2	1	1	0	2
hsa-miR-25	FAM102A	1	0	1	2
hsa-miR-25	SHC4	1	1	0	2
hsa-miR-25	C15orf54	1	1	0	2
hsa-miR-25	C22orf16	0	1	1	2
hsa-miR-25	LMX1B	0	1	1	2
hsa-miR-25	FAM19A1	0	1	1	2
hsa-miR-25	SMAD9	1	0	1	2
hsa-miR-25	MAP1B	0	1	1	2
hsa-miR-25	ARSD	1	1	0	2
hsa-miR-25	ARSD	1	1	0	2
hsa-miR-25	MATN2	0	1	1	2
hsa-miR-25	MB	1	1	0	2
hsa-miR-25	MCL1	0	1	1	2
hsa-miR-25	MCL1	0	1	1	2
hsa-miR-25	CD46	1	1	0	2
hsa-miR-25	MDM2	1	1	0	2
hsa-miR-25	MDM4	1	1	0	2
hsa-miR-25	MEIS1	1	1	0	2
hsa-miR-25	MET	1	1	0	2
hsa-miR-25	MID1	1	1	0	2
hsa-miR-25	ATXN3	1	0	1	2
hsa-miR-25	ATXN3	1	0	1	2
hsa-miR-25	ATXN3	1	0	1	2
hsa-miR-25	MAP3K9	1	1	0	2
hsa-miR-25	MOCS1	1	1	0	2
hsa-miR-25	MPV17	1	1	0	2
hsa-miR-25	KLK12	1	1	0	2
hsa-miR-25	KLK12	1	1	0	2
hsa-miR-25	CCDC88C	1	1	0	2
hsa-miR-25	MYO1B	1	0	1	2
hsa-miR-25	MSH3	1	1	0	2
hsa-miR-25	ASPH	1	0	1	2
hsa-miR-25	ASPH	1	0	1	2
hsa-miR-25	MSR1	1	0	1	2
hsa-miR-25	MYCL1	1	1	0	2
hsa-miR-25	MYH10	1	1	0	2
hsa-miR-25	MYLK	1	0	1	2
hsa-miR-25	MYLK	1	0	1	2
hsa-miR-25	CEACAM6	1	1	0	2
hsa-miR-25	NDN	1	1	0	2
hsa-miR-25	NDUFA1	1	1	0	2
hsa-miR-25	NEDD4	1	1	0	2
hsa-miR-25	NEFM	1	0	1	2
hsa-miR-25	NEO1	0	1	1	2
hsa-miR-25	NF1	1	0	1	2
hsa-miR-25	NF2	1	0	1	2
hsa-miR-25	NF2	1	0	1	2
hsa-miR-25	NF2	1	0	1	2
hsa-miR-25	NFATC4	1	0	1	2
hsa-miR-25	NOS1	1	1	0	2
hsa-miR-25	NPY	1	1	0	2
hsa-miR-25	ATP2A2	0	1	1	2
hsa-miR-25	NPR2	1	1	0	2
hsa-miR-25	NRF1	1	0	1	2
hsa-miR-25	ATP2B2	1	1	0	2
hsa-miR-25	NTRK2	1	0	1	2
hsa-miR-25	NTRK2	1	0	1	2
hsa-miR-25	LOC493869	1	1	0	2
hsa-miR-25	OPCML	1	0	1	2
hsa-miR-25	OPRL1	1	0	1	2
hsa-miR-25	P2RY1	0	1	1	2
hsa-miR-25	COL5A3	1	1	0	2
hsa-miR-25	ARHGEF4	1	1	0	2
hsa-miR-25	PAPPA	1	1	0	2
hsa-miR-25	PARK2	1	0	1	2
hsa-miR-25	PARK2	1	0	1	2
hsa-miR-25	PAX3	1	0	1	2
hsa-miR-25	PDE11A	1	0	1	2
hsa-miR-25	PDE11A	1	0	1	2
hsa-miR-25	PCDH1	1	1	0	2
hsa-miR-25	ACOX1	1	0	1	2
hsa-miR-25	ISOC1	1	1	0	2
hsa-miR-25	ZNF706	1	0	1	2
hsa-miR-25	IRAK4	0	1	1	2
hsa-miR-25	NT5C3	1	0	1	2
hsa-miR-25	PCTK1	1	0	1	2
hsa-miR-25	BET1L	1	1	0	2
hsa-miR-25	BET1L	1	1	0	2
hsa-miR-25	ZDHHC3	0	1	1	2
hsa-miR-25	C5orf5	1	1	0	2
hsa-miR-25	MRPL35	1	1	0	2
hsa-miR-25	DACT1	1	0	1	2
hsa-miR-25	ZBTB7A	1	1	0	2
hsa-miR-25	ZNF107	1	1	0	2
hsa-miR-25	PDE4D	1	0	1	2
hsa-miR-25	PCYOX1	1	1	0	2
hsa-miR-25	NAT8B	0	1	1	2
hsa-miR-25	LIMA1	0	1	1	2
hsa-miR-25	CTDSPL2	1	1	0	2
hsa-miR-25	PDE7A	1	1	0	2
hsa-miR-25	PDE8A	1	0	1	2
hsa-miR-25	DTL	1	1	0	2
hsa-miR-25	VPS54	1	0	1	2
hsa-miR-25	FAM49B	1	1	0	2
hsa-miR-25	TRIM33	1	0	1	2
hsa-miR-25	PDPK1	1	1	0	2
hsa-miR-25	RAB23	1	0	1	2
hsa-miR-25	ZAK	1	0	1	2
hsa-miR-25	PGR	0	1	1	2
hsa-miR-25	PIGA	1	0	1	2
hsa-miR-25	PIK3CG	0	1	1	2
[truncated: 4,514 more rows]

## Sheet: mir-222
MicroRNA	Gene	DIANAmT	miRanda	Targetscan	SUM		Category	Term	Count	%	PValue	Genes	List Total	Pop Hits	Pop Total	Fold Enrichment	Bonferroni	Benjamini	FDR
hsa-miR-222	BCL2L11	1	1	1	3		REACTOME_PATHWAY	REACT_578:Apoptosis	17	0.156135	0.00179518	H1F0, TRAF2, STK24, CYCS, GAS2, BCL2L11, PSMF1, CASP10, PAK2, PKP1, BBC3, DSG3, MAPT, BCL2, APAF1, BMF, KPNA1	190	129	3398	2.35683	0.0957236	0.0957236	1.75857
hsa-miR-222	HCN4	1	1	1	3		REACTOME_PATHWAY	REACT_11061:Signalling by NGF	20	0.183688	0.00353195	ADCY1, BCL2L11, ITPR2, SORCS3, MAPK1, PRKAR2A, DUSP3, PDPK1, CDKN1B, ADCY9, SQSTM1, MDM2, RALA, ADAM17, RIT1, RIT2, PRKACB, FRS2, PIK3R1, CALM1	190	176	3398	2.0323	0.179744	0.0943203	3.43342
hsa-miR-222	PIGK	1	1	1	3		REACTOME_PATHWAY	REACT_12034:Signaling by BMP	6	0.0551065	0.0074729	ACVR2A, ACVR2B, ZFYVE16, SMAD5, SMAD4, SMURF1	190	23	3398	4.66545	0.342989	0.130657	7.13908
hsa-miR-222	DNAJB6	1	1	1	3		REACTOME_PATHWAY	REACT_16888:Signaling by PDGF	10	0.0918442	0.00809784	COL4A4, MAPK1, COL4A3, CRKL, STAT5B, COL29A1, PDGFD, THBS1, THBS2, PIK3R1	190	64	3398	2.79441	0.365758	0.107591	7.71482
hsa-miR-222	SLC17A4	1	1	1	3		REACTOME_PATHWAY	REACT_15295:Opioid Signalling	11	0.101029	0.0121897	ADCY1, PRKAR2A, GNAI3, GNAI2, ADCY9, PDE4B, GNG2, GNG12, PRKACB, CALM1, ITPR2	190	80	3398	2.45908	0.496824	0.128346	11.4059
hsa-miR-222	ABCC5	1	1	1	3		REACTOME_PATHWAY	REACT_13685:Synaptic Transmission	11	0.101029	0.0132526	BCAT1, SLC1A2, EPB41L1, MYO6, GRIA2, FNBP1L, BCHE, MDM2, SLC38A1, GRIA4, SLC5A7	190	81	3398	2.42872	0.526265	0.117077	12.3428
hsa-miR-222	ACTR2	1	1	1	3		REACTOME_PATHWAY	REACT_11123:Membrane Trafficking	6	0.0551065	0.0745635	AP1S3, SEC24B, ARF1, DNAJC6, SNAP23, SEC24C	190	41	3398	2.6172	0.986956	0.462011	53.4742
hsa-miR-222	RAD50	1	1	1	3		REACTOME_PATHWAY	REACT_604:Hemostasis	19	0.174504	0.0992591	IGF1, ITGB3, GNG12, CXADR, SLC7A11, MMP1, ITPR2, PLAUR, CD47, PPIA, SERPINB2, GNG2, THBS1, THBS2, JAM3, PIK3R1, SPN, CALM1, SYK	190	235	3398	1.44596	0.997132	0.51894	64.3793
hsa-miR-222	RASGRP1	1	1	1	3
hsa-miR-222	FAM13A1	1	1	1	3
hsa-miR-222	RBM5	1	1	1	3
hsa-miR-222	EIF1	1	1	1	3
hsa-miR-222	WDR68	1	1	1	3
hsa-miR-222	IRX5	1	1	1	3
hsa-miR-222	CDKN1B	1	1	1	3
hsa-miR-222	CDKN1C	1	1	1	3
hsa-miR-222	CDKN2B	1	1	1	3
hsa-miR-222	CDKN2B	1	1	1	3
hsa-miR-222	DSCR3	1	1	1	3
hsa-miR-222	PCGF3	1	1	1	3
hsa-miR-222	TFG	1	1	1	3
hsa-miR-222	ABCA8	1	1	1	3
hsa-miR-222	ATP8A1	1	1	1	3
hsa-miR-222	YAP1	1	1	1	3
hsa-miR-222	ARIH2	1	1	1	3
hsa-miR-222	SEC24B	1	1	1	3
hsa-miR-222	LYPLA1	1	1	1	3
hsa-miR-222	COG5	1	1	1	3
hsa-miR-222	CLGN	1	1	1	3
hsa-miR-222	SEMA3C	1	1	1	3
hsa-miR-222	CHERP	1	1	1	3
hsa-miR-222	CEBPG	1	1	1	3
hsa-miR-222	DPYSL4	1	1	1	3
hsa-miR-222	SMC2	1	1	1	3
hsa-miR-222	HEXIM1	1	1	1	3
hsa-miR-222	RBCK1	1	1	1	3
hsa-miR-222	TGOLN2	1	1	1	3
hsa-miR-222	IGF2BP2	1	1	1	3
hsa-miR-222	CTCF	1	1	1	3
hsa-miR-222	ADCY1	1	1	1	3
hsa-miR-222	ZBTB6	1	1	1	3
hsa-miR-222	ZNF460	1	1	1	3
hsa-miR-222	FRS2	1	1	1	3
hsa-miR-222	NEU3	1	1	1	3
hsa-miR-222	ZNF275	1	1	1	3
hsa-miR-222	PPARGC1A	1	1	1	3
hsa-miR-222	PAPOLA	1	1	1	3
hsa-miR-222	NUDT21	1	1	1	3
hsa-miR-222	TOPBP1	1	1	1	3
hsa-miR-222	BTN3A2	1	1	1	3
hsa-miR-222	GLMN	1	1	1	3
hsa-miR-222	LDB3	1	1	1	3
hsa-miR-222	ADAMTS6	1	1	1	3
hsa-miR-222	MAP4K5	1	1	1	3
hsa-miR-222	AKAP13	1	1	1	3
hsa-miR-222	CHN1	1	1	1	3
hsa-miR-222	PDCD10	1	1	1	3
hsa-miR-222	ZHX1	1	1	1	3
hsa-miR-222	C6orf117	1	1	1	3
hsa-miR-222	SNF8	1	1	1	3
hsa-miR-222	KLF12	1	1	1	3
hsa-miR-222	SCN11A	1	1	1	3
hsa-miR-222	MGAT4A	1	1	1	3
hsa-miR-222	SLC46A1	1	1	1	3
hsa-miR-222	DDX42	1	1	1	3
hsa-miR-222	SLC35A4	1	1	1	3
hsa-miR-222	ZIM3	1	1	1	3
hsa-miR-222	TMEM132B	1	1	1	3
hsa-miR-222	SLAMF6	1	1	1	3
hsa-miR-222	OSBPL7	1	1	1	3
hsa-miR-222	OSBPL8	1	1	1	3
hsa-miR-222	C1QTNF3	1	1	1	3
hsa-miR-222	ADCY9	1	1	1	3
hsa-miR-222	KCTD12	1	1	1	3
hsa-miR-222	PCMTD1	1	1	1	3
hsa-miR-222	CENTD1	1	1	1	3
hsa-miR-222	ADD3	1	1	1	3
hsa-miR-222	DPH4	1	1	1	3
hsa-miR-222	UNQ1887	1	1	1	3
hsa-miR-222	SOCS4	1	1	1	3
hsa-miR-222	TTC8	1	1	1	3
hsa-miR-222	SLC24A4	1	1	1	3
hsa-miR-222	CCR6	1	1	1	3
hsa-miR-222	NIPA1	1	1	1	3
hsa-miR-222	C1orf96	1	1	1	3
hsa-miR-222	CNR1	1	1	1	3
hsa-miR-222	UHMK1	1	1	1	3
hsa-miR-222	COL4A3	1	1	1	3
hsa-miR-222	COL4A4	1	1	1	3
hsa-miR-222	ZNF831	1	1	1	3
hsa-miR-222	CHMP4B	1	1	1	3
hsa-miR-222	AADAC	1	1	1	3
hsa-miR-222	LOC130074	1	1	1	3
hsa-miR-222	AP1S3	1	1	1	3
hsa-miR-222	PQLC3	1	1	1	3
hsa-miR-222	DCBLD2	1	1	1	3
hsa-miR-222	SLC31A1	1	1	1	3
hsa-miR-222	C4orf33	1	1	1	3
hsa-miR-222	C4orf28	1	1	1	3
hsa-miR-222	PM20D2	1	1	1	3
hsa-miR-222	TMEM139	1	1	1	3
hsa-miR-222	ZNF572	1	1	1	3
hsa-miR-222	ADHFE1	1	1	1	3
hsa-miR-222	C9orf135	1	1	1	3
hsa-miR-222	CREBL2	1	1	1	3
hsa-miR-222	CRKL	1	1	1	3
hsa-miR-222	ASB7	1	1	1	3
hsa-miR-222	CRX	1	1	1	3
hsa-miR-222	RIMS4	1	1	1	3
hsa-miR-222	CRY2	1	1	1	3
hsa-miR-222	DUSP19	1	1	1	3
hsa-miR-222	HECTD2	1	1	1	3
hsa-miR-222	CPNE8	1	1	1	3
hsa-miR-222	CSNK2A1	1	1	1	3
hsa-miR-222	ZFP90	1	1	1	3
hsa-miR-222	RUNDC1	1	1	1	3
hsa-miR-222	C18orf25	1	1	1	3
hsa-miR-222	DIRAS1	1	1	1	3
hsa-miR-222	C1orf76	1	1	1	3
hsa-miR-222	EXOC8	1	1	1	3
hsa-miR-222	CLDN19	1	1	1	3
hsa-miR-222	CLDN19	1	1	1	3
hsa-miR-222	FAM109B	1	1	1	3
hsa-miR-222	PROM2	1	1	1	3
hsa-miR-222	FBXO41	1	1	1	3
hsa-miR-222	CTSE	1	1	1	3
hsa-miR-222	CTSE	1	1	1	3
hsa-miR-222	ZNF385B	1	1	1	3
hsa-miR-222	FAM84A	1	1	1	3
hsa-miR-222	CCDC50	1	1	1	3
hsa-miR-222	CXADR	1	1	1	3
hsa-miR-222	DAB2IP	1	1	1	3
hsa-miR-222	PLEKHG4B	1	1	1	3
hsa-miR-222	CYLD	1	1	1	3
hsa-miR-222	C6orf151	1	1	1	3
hsa-miR-222	CYP1B1	1	1	1	3
hsa-miR-222	AMZ1	1	1	1	3
hsa-miR-222	ESCO2	1	1	1	3
hsa-miR-222	FAM84B	1	1	1	3
hsa-miR-222	C8orf42	1	1	1	3
hsa-miR-222	CYP7A1	1	1	1	3
hsa-miR-222	USP54	1	1	1	3
hsa-miR-222	DACH1	1	1	1	3
hsa-miR-222	PPTC7	1	1	1	3
hsa-miR-222	DAPK1	1	1	1	3
hsa-miR-222	C15orf26	1	1	1	3
hsa-miR-222	DBT	1	1	1	3
hsa-miR-222	DCX	1	1	1	3
hsa-miR-222	WFDC13	1	1	1	3
hsa-miR-222	PRICKLE2	1	1	1	3
hsa-miR-222	MIER3	1	1	1	3
hsa-miR-222	DCP2	1	1	1	3
hsa-miR-222	C6orf118	1	1	1	3
hsa-miR-222	SLC30A8	1	1	1	3
hsa-miR-222	GLIS3	1	1	1	3
hsa-miR-222	SPIN3	1	1	1	3
hsa-miR-222	C14orf147	1	1	1	3
hsa-miR-222	DLX1	1	1	1	3
hsa-miR-222	DLX1	1	1	1	3
hsa-miR-222	DYNC1LI2	1	1	1	3
hsa-miR-222	DNMT3B	1	1	1	3
hsa-miR-222	DPYSL3	1	1	1	3
hsa-miR-222	SLC26A3	1	1	1	3
hsa-miR-222	DSG3	1	1	1	3
hsa-miR-222	TSC22D3	1	1	1	3
hsa-miR-222	SLC26A2	1	1	1	3
hsa-miR-222	DTNA	1	1	1	3
hsa-miR-222	HBEGF	1	1	1	3
hsa-miR-222	DUSP3	1	1	1	3
hsa-miR-222	DVL2	1	1	1	3
hsa-miR-222	DYRK1A	1	1	1	3
hsa-miR-222	DYRK1A	1	1	1	3
hsa-miR-222	DYRK1A	1	1	1	3
hsa-miR-222	EDG3	1	1	1	3
hsa-miR-222	EFNB2	1	1	1	3
hsa-miR-222	MEGF9	1	1	1	3
hsa-miR-222	EIF2S3	1	1	1	3
hsa-miR-222	ELAVL3	1	1	1	3
hsa-miR-222	TXLNA	1	1	1	3
hsa-miR-222	PLD5	1	1	1	3
hsa-miR-222	APOBEC3F	1	1	1	3
hsa-miR-222	SPRED2	1	1	1	3
hsa-miR-222	EMX2	1	1	1	3
hsa-miR-222	KHDRBS2	1	1	1	3
hsa-miR-222	LGI3	1	1	1	3
hsa-miR-222	SLC25A43	1	1	1	3
hsa-miR-222	LOC203547	1	1	1	3
hsa-miR-222	EPB41L1	1	1	1	3
hsa-miR-222	HIPK1	1	1	1	3
hsa-miR-222	CLN8	1	1	1	3
hsa-miR-222	SLC36A1	1	1	1	3
hsa-miR-222	ERBB3	1	1	1	3
hsa-miR-222	ERBB4	1	1	1	3
hsa-miR-222	EYA4	1	1	1	3
hsa-miR-222	ESR1	1	1	1	3
hsa-miR-222	ETS2	1	1	1	3
hsa-miR-222	EVI2A	1	1	1	3
hsa-miR-222	EXTL3	1	1	1	3
hsa-miR-222	FABP2	1	1	1	3
hsa-miR-222	FAT2	1	1	1	3
hsa-miR-222	C10orf56	1	1	1	3
hsa-miR-222	ZNF25	1	1	1	3
hsa-miR-222	MRGPRF	1	1	1	3
hsa-miR-222	HNRPA3	1	1	1	3
hsa-miR-222	C13orf3	1	1	1	3
hsa-miR-222	C6orf199	1	1	1	3
hsa-miR-222	PI16	1	1	1	3
hsa-miR-222	C6orf89	1	1	1	3
hsa-miR-222	TWISTNB	1	1	1	3
hsa-miR-222	C7orf41	1	1	1	3
hsa-miR-222	RSBN1L	1	1	1	3
hsa-miR-222	ATXN7L1	1	1	1	3
hsa-miR-222	LNX2	1	1	1	3
hsa-miR-222	CCDC129	1	1	1	3
hsa-miR-222	FGF5	1	1	1	3
hsa-miR-222	TFEC	1	1	1	3
hsa-miR-222	ZFP30	1	1	1	3
hsa-miR-222	PPM1E	1	1	1	3
hsa-miR-222	VASH1	1	1	1	3
hsa-miR-222	ADNP2	1	1	1	3
hsa-miR-222	CHSY1	1	1	1	3
hsa-miR-222	FNDC3A	1	1	1	3
hsa-miR-222	PLEKHA6	1	1	1	3
hsa-miR-222	WDR37	1	1	1	3
hsa-miR-222	UBOX5	1	1	1	3
hsa-miR-222	BTBD3	1	1	1	3
hsa-miR-222	SACM1L	1	1	1	3
hsa-miR-222	ATF6	1	1	1	3
hsa-miR-222	RAB18	1	1	1	3
hsa-miR-222	SHANK2	1	1	1	3
hsa-miR-222	SORCS3	1	1	1	3
hsa-miR-222	STK38L	1	1	1	3
hsa-miR-222	TMCC1	1	1	1	3
hsa-miR-222	KIF21B	1	1	1	3
hsa-miR-222	ZHX3	1	1	1	3
hsa-miR-222	GGA2	1	1	1	3
hsa-miR-222	ARHGAP26	1	1	1	3
hsa-miR-222	KIF1B	1	1	1	3
hsa-miR-222	KIF1B	1	1	1	3
hsa-miR-222	CDC2L6	1	1	1	3
hsa-miR-222	SPG20	1	1	1	3
hsa-miR-222	CLASP2	1	1	1	3
hsa-miR-222	POGZ	1	1	1	3
hsa-miR-222	DCUN1D4	1	1	1	3
hsa-miR-222	GRAMD4	1	1	1	3
hsa-miR-222	RTF1	1	1	1	3
hsa-miR-222	RGL1	1	1	1	3
hsa-miR-222	RCOR1	1	1	1	3
hsa-miR-222	FLOT2	1	1	1	3
hsa-miR-222	SYT11	1	1	1	3
hsa-miR-222	FBXO28	1	1	1	3
hsa-miR-222	PLCL2	1	1	1	3
hsa-miR-222	TBC1D12	1	1	1	3
hsa-miR-222	ANKRD28	1	1	1	3
hsa-miR-222	RP1-21O18.1	1	1	1	3
hsa-miR-222	CAMTA1	1	1	1	3
hsa-miR-222	ZC3H7B	1	1	1	3
hsa-miR-222	CLEC16A	1	1	1	3
hsa-miR-222	KLHL18	1	1	1	3
hsa-miR-222	AGTPBP1	1	1	1	3
hsa-miR-222	CUX2	1	1	1	3
hsa-miR-222	AFF2	1	1	1	3
hsa-miR-222	DNAJC16	1	1	1	3
hsa-miR-222	FAM62A	1	1	1	3
hsa-miR-222	SR140	1	1	1	3
hsa-miR-222	PSD3	1	1	1	3
hsa-miR-222	NUDCD3	1	1	1	3
hsa-miR-222	KIAA0368	1	1	1	3
hsa-miR-222	NCAPH	1	1	1	3
hsa-miR-222	FRAT2	1	1	1	3
hsa-miR-222	DICER1	1	1	1	3
hsa-miR-222	FNTB	1	1	1	3
hsa-miR-222	CAPN7	1	1	1	3
hsa-miR-222	RIMBP2	1	1	1	3
hsa-miR-222	TTC9	1	1	1	3
hsa-miR-222	POFUT1	1	1	1	3
hsa-miR-222	KCTD2	1	1	1	3
hsa-miR-222	FOS	1	1	1	3
hsa-miR-222	CDC42EP4	1	1	1	3
hsa-miR-222	DDX58	1	1	1	3
hsa-miR-222	CLEC5A	1	1	1	3
hsa-miR-222	KPNA6	1	1	1	3
hsa-miR-222	RAB38	1	1	1	3
hsa-miR-222	BRD1	1	1	1	3
hsa-miR-222	FXN	1	1	1	3
hsa-miR-222	FXN	1	1	1	3
hsa-miR-222	CNPY4	1	1	1	3
hsa-miR-222	CNOT6L	1	1	1	3
hsa-miR-222	SLC17A8	1	1	1	3
hsa-miR-222	NR5A2	1	1	1	3
hsa-miR-222	KDSR	1	1	1	3
hsa-miR-222	LYCAT	1	1	1	3
hsa-miR-222	CADM2	1	1	1	3
hsa-miR-222	MSRB3	1	1	1	3
hsa-miR-222	GARNL1	1	1	1	3
hsa-miR-222	RNF169	1	1	1	3
hsa-miR-222	GABRA1	1	1	1	3
hsa-miR-222	RNF144B	1	1	1	3
hsa-miR-222	COL29A1	1	1	1	3
hsa-miR-222	SYCE2	1	1	1	3
hsa-miR-222	GABRG1	1	1	1	3
hsa-miR-222	GABRG2	1	1	1	3
hsa-miR-222	NEGR1	1	1	1	3
hsa-miR-222	SHPRH	1	1	1	3
hsa-miR-222	SHPRH	1	1	1	3
hsa-miR-222	UNC84B	1	1	1	3
hsa-miR-222	SVIP	1	1	1	3
hsa-miR-222	GALC	1	1	1	3
hsa-miR-222	ABTB2	1	1	1	3
hsa-miR-222	MOBKL3	1	1	1	3
hsa-miR-222	WDR40A	1	1	1	3
hsa-miR-222	GALNT3	1	1	1	3
hsa-miR-222	NSL1	1	1	1	3
hsa-miR-222	NSL1	1	1	1	3
hsa-miR-222	WWTR1	1	1	1	3
hsa-miR-222	ZNF385A	1	1	1	3
hsa-miR-222	MOXD1	1	1	1	3
hsa-miR-222	L3MBTL	1	1	1	3
hsa-miR-222	LRP10	1	1	1	3
hsa-miR-222	CYP4X1	1	1	1	3
hsa-miR-222	OSBPL3	1	1	1	3
hsa-miR-222	SUSD5	1	1	1	3
hsa-miR-222	CNTNAP2	1	1	1	3
hsa-miR-222	TANC2	1	1	1	3
hsa-miR-222	SERBP1	1	1	1	3
hsa-miR-222	GAS2	1	1	1	3
hsa-miR-222	ARL5A	1	1	1	3
hsa-miR-222	GATA4	1	1	1	3
hsa-miR-222	FBXO22	1	1	1	3
hsa-miR-222	FBXO9	1	1	1	3
hsa-miR-222	EHF	1	1	1	3
hsa-miR-222	OR11A1	1	1	1	3
hsa-miR-222	GDF9	1	1	1	3
hsa-miR-222	GDF10	1	1	1	3
hsa-miR-222	NAP1L5	1	1	1	3
hsa-miR-222	GFER	1	1	1	3
hsa-miR-222	NUFIP1	1	1	1	3
hsa-miR-222	FOXP1	1	1	1	3
hsa-miR-222	AMPD2	1	1	1	3
hsa-miR-222	BBC3	1	1	1	3
hsa-miR-222	PDE7B	1	1	1	3
hsa-miR-222	AMPH	1	1	1	3
hsa-miR-222	PCDH11X	1	1	1	3
hsa-miR-222	GLI2	1	1	1	3
hsa-miR-222	GMFB	1	1	1	3
hsa-miR-222	GNAI2	1	1	1	3
hsa-miR-222	GNS	1	1	1	3
hsa-miR-222	GOLGA1	1	1	1	3
hsa-miR-222	GOLGA4	1	1	1	3
hsa-miR-222	GPD2	1	1	1	3
hsa-miR-222	GPM6A	1	1	1	3
hsa-miR-222	KCTD21	1	1	1	3
hsa-miR-222	KIAA1267	1	1	1	3
hsa-miR-222	ZADH2	1	1	1	3
hsa-miR-222	ZNF547	1	1	1	3
hsa-miR-222	ZNF776	1	1	1	3
hsa-miR-222	ZNF615	1	1	1	3
hsa-miR-222	C3orf64	1	1	1	3
hsa-miR-222	LOC285382	1	1	1	3
hsa-miR-222	FRYL	1	1	1	3
hsa-miR-222	SFRS12IP1	1	1	1	3
hsa-miR-222	DPY19L4	1	1	1	3
hsa-miR-222	GRB10	1	1	1	3
hsa-miR-222	GRIA2	1	1	1	3
hsa-miR-222	GRIA4	1	1	1	3
hsa-miR-222	GRIA4	1	1	1	3
hsa-miR-222	OSTM1	1	1	1	3
hsa-miR-222	SNX24	1	1	1	3
hsa-miR-222	C16orf72	1	1	1	3
hsa-miR-222	WDR91	1	1	1	3
hsa-miR-222	MYLIP	1	1	1	3
hsa-miR-222	GTF2E1	1	1	1	3
hsa-miR-222	TMOD2	1	1	1	3
hsa-miR-222	OLA1	1	1	1	3
hsa-miR-222	SENP1	1	1	1	3
hsa-miR-222	PADI1	1	1	1	3
hsa-miR-222	PDZRN4	1	1	1	3
hsa-miR-222	NXPH1	1	1	1	3
hsa-miR-222	H1F0	1	1	1	3
hsa-miR-222	SLC40A1	1	1	1	3
hsa-miR-222	ANXA1	1	1	1	3
hsa-miR-222	SERPIND1	1	1	1	3
hsa-miR-222	ANXA3	1	1	1	3
hsa-miR-222	HTT	1	1	1	3
hsa-miR-222	HDLBP	1	1	1	3
hsa-miR-222	HUNK	1	1	1	3
hsa-miR-222	HMGB3	1	1	1	3
hsa-miR-222	APAF1	1	1	1	3
hsa-miR-222	APAF1	1	1	1	3
hsa-miR-222	HNF4G	1	1	1	3
hsa-miR-222	HNMT	1	1	1	3
hsa-miR-222	EIF4E3	1	1	1	3
hsa-miR-222	RFESD	1	1	1	3
hsa-miR-222	HNRPD	1	1	1	3
hsa-miR-222	HNRPH3	1	1	1	3
hsa-miR-222	HNRNPU	1	1	1	3
hsa-miR-222	HOXB9	1	1	1	3
hsa-miR-222	HOXC10	1	1	1	3
hsa-miR-222	HOXD1	1	1	1	3
hsa-miR-222	ACADL	1	1	1	3
hsa-miR-222	FOXN2	1	1	1	3
hsa-miR-222	CYP27C1	1	1	1	3
hsa-miR-222	MYLK4	1	1	1	3
hsa-miR-222	KIAA2022	1	1	1	3
hsa-miR-222	CCDC18	1	1	1	3
hsa-miR-222	IFIT2	1	1	1	3
hsa-miR-222	PLCXD3	1	1	1	3
hsa-miR-222	IFRD1	1	1	1	3
hsa-miR-222	IGF1	1	1	1	3
hsa-miR-222	IGF1	1	1	1	3
hsa-miR-222	LNP1	1	1	1	3
hsa-miR-222	ICHTHYIN	1	1	1	3
hsa-miR-222	CYR61	1	1	1	3
hsa-miR-222	RILPL1	1	1	1	3
hsa-miR-222	AQP3	1	1	1	3
hsa-miR-222	ZBTB41	1	1	1	3
hsa-miR-222	INSIG1	1	1	1	3
hsa-miR-222	INSIG1	1	1	1	3
hsa-miR-222	INSM1	1	1	1	3
hsa-miR-222	IRF2	1	1	1	3
hsa-miR-222	ITGB3	1	1	1	3
hsa-miR-222	ITPR2	1	1	1	3
hsa-miR-222	KCNA1	1	1	1	3
hsa-miR-222	MIA3	1	1	1	3
hsa-miR-222	KCNE1	1	1	1	3
hsa-miR-222	RAB15	1	1	1	3
hsa-miR-222	ZC3H6	1	1	1	3
hsa-miR-222	KCNK2	1	1	1	3
hsa-miR-222	ARF4	1	1	1	3
hsa-miR-222	KDR	1	1	1	3
hsa-miR-222	KIF5C	1	1	1	3
hsa-miR-222	KIT	1	1	1	3
hsa-miR-222	KPNA1	1	1	1	3
hsa-miR-222	TNPO1	1	1	1	3
hsa-miR-222	NSUN4	1	1	1	3
hsa-miR-222	SBK1	1	1	1	3
hsa-miR-222	KRT81	1	1	1	3
hsa-miR-222	FLJ34931	1	1	1	3
hsa-miR-222	ZNF662	1	1	1	3
hsa-miR-222	VGLL3	1	1	1	3
hsa-miR-222	CCDC4	1	1	1	3
hsa-miR-222	FLJ41603	1	1	1	3
hsa-miR-222	SAMD5	1	1	1	3
hsa-miR-222	LBR	1	1	1	3
hsa-miR-222	LFNG	1	1	1	3
hsa-miR-222	LIFR	1	1	1	3
hsa-miR-222	ABLIM1	1	1	1	3
hsa-miR-222	ARL1	1	1	1	3
hsa-miR-222	FLJ35767	1	1	1	3
hsa-miR-222	LMX1A	1	1	1	3
hsa-miR-222	SAMD12	1	1	1	3
hsa-miR-222	SNX30	1	1	1	3
hsa-miR-222	ARNT	1	1	1	3
hsa-miR-222	CD180	1	1	1	3
hsa-miR-222	C5orf40	1	1	1	3
hsa-miR-222	SMAD2	1	1	1	3
hsa-miR-222	SMAD4	1	1	1	3
hsa-miR-222	MAPT	1	1	1	3
hsa-miR-222	MARK1	1	1	1	3
hsa-miR-222	MAT2A	1	1	1	3
hsa-miR-222	MBNL1	1	1	1	3
hsa-miR-222	MBP	1	1	1	3
hsa-miR-222	MCC	1	1	1	3
hsa-miR-222	ADAM11	1	1	1	3
hsa-miR-222	MDM2	1	1	1	3
hsa-miR-222	MEF2D	1	1	1	3
hsa-miR-222	MEIS1	1	1	1	3
hsa-miR-222	MAP3K3	1	1	1	3
hsa-miR-222	MEST	1	1	1	3
hsa-miR-222	MFAP3	1	1	1	3
hsa-miR-222	MITF	1	1	1	3
hsa-miR-222	MKLN1	1	1	1	3
hsa-miR-222	MAP3K10	1	1	1	3
hsa-miR-222	MLL	1	1	1	3
hsa-miR-222	AFF1	1	1	1	3
hsa-miR-222	MMP1	1	1	1	3
hsa-miR-222	MOBP	1	1	1	3
hsa-miR-222	BCL2L15	1	1	1	3
hsa-miR-222	ASPA	1	1	1	3
hsa-miR-222	ASPH	1	1	1	3
hsa-miR-222	MSN	1	1	1	3
hsa-miR-222	MTF1	1	1	1	3
hsa-miR-222	ZFHX3	1	1	1	3
hsa-miR-222	MYO1C	1	1	1	3
hsa-miR-222	MYO5A	1	1	1	3
hsa-miR-222	MYO6	1	1	1	3
hsa-miR-222	MYO10	1	1	1	3
hsa-miR-222	MYOD1	1	1	1	3
hsa-miR-222	ATF3	1	1	1	3
hsa-miR-222	ATF3	1	1	1	3
hsa-miR-222	NAP1L1	1	1	1	3
hsa-miR-222	NAP1L2	1	1	1	3
hsa-miR-222	NAP1L4	1	1	1	3
hsa-miR-222	NDUFA1	1	1	1	3
hsa-miR-222	NDUFC2	1	1	1	3
hsa-miR-222	ATM	1	1	1	3
hsa-miR-222	ATP1A1	1	1	1	3
hsa-miR-222	NFYB	1	1	1	3
hsa-miR-222	NOVA1	1	1	1	3
hsa-miR-222	NPTX1	1	1	1	3
hsa-miR-222	NTF3	1	1	1	3
hsa-miR-222	ATP2B3	1	1	1	3
hsa-miR-222	C18orf32	1	1	1	3
hsa-miR-222	CLDN11	1	1	1	3
hsa-miR-222	RRM2B	1	1	1	3
hsa-miR-222	SERPINB2	1	1	1	3
hsa-miR-222	PAK1	1	1	1	3
hsa-miR-222	PAK2	1	1	1	3
hsa-miR-222	PARK2	1	1	1	3
hsa-miR-222	PBX3	1	1	1	3
hsa-miR-222	CDON	1	1	1	3
hsa-miR-222	PDE11A	1	1	1	3
hsa-miR-222	ACOX1	1	1	1	3
hsa-miR-222	PI15	1	1	1	3
hsa-miR-222	FCF1	1	1	1	3
hsa-miR-222	MRPS7	1	1	1	3
hsa-miR-222	ZNF706	1	1	1	3
hsa-miR-222	RNF12	1	1	1	3
hsa-miR-222	PCSK1	1	1	1	3
hsa-miR-222	PAIP2	1	1	1	3
hsa-miR-222	KLF3	1	1	1	3
hsa-miR-222	SLC25A37	1	1	1	3
hsa-miR-222	NGRN	1	1	1	3
hsa-miR-222	HOOK1	1	1	1	3
hsa-miR-222	PDE4B	1	1	1	3
hsa-miR-222	PCYOX1	1	1	1	3
hsa-miR-222	ANKFY1	1	1	1	3
hsa-miR-222	CTDSPL2	1	1	1	3
hsa-miR-222	RAB14	1	1	1	3
hsa-miR-222	TAF9B	1	1	1	3
hsa-miR-222	PDPK1	1	1	1	3
hsa-miR-222	NLK	1	1	1	3
hsa-miR-222	RAB23	1	1	1	3
hsa-miR-222	MYOZ2	1	1	1	3
hsa-miR-222	PFTK1	1	1	1	3
hsa-miR-222	PGGT1B	1	1	1	3
hsa-miR-222	PHF2	1	1	1	3
hsa-miR-222	SERPINB5	1	1	1	3
hsa-miR-222	PIK3CD	1	1	1	3
hsa-miR-222	PIK3R1	1	1	1	3
hsa-miR-222	PKLR	1	1	1	3
hsa-miR-222	PLAG1	1	1	1	3
hsa-miR-222	PLAUR	1	1	1	3
hsa-miR-222	CHIC1	1	1	1	3
hsa-miR-222	ADAM22	1	1	1	3
hsa-miR-222	PLXNA2	1	1	1	3
hsa-miR-222	ATP7A	1	1	1	3
hsa-miR-222	C21orf91	1	1	1	3
hsa-miR-222	C21orf91	1	1	1	3
hsa-miR-222	DCUN1D1	1	1	1	3
hsa-miR-222	PODXL	1	1	1	3
hsa-miR-222	CYCS	1	1	1	3
hsa-miR-222	GNG2	1	1	1	3
hsa-miR-222	ATAD2B	1	1	1	3
hsa-miR-222	FAM134B	1	1	1	3
hsa-miR-222	USP53	1	1	1	3
hsa-miR-222	GNL3L	1	1	1	3
hsa-miR-222	PAF1	1	1	1	3
hsa-miR-222	TMEM106B	1	1	1	3
hsa-miR-222	ZRANB1	1	1	1	3
hsa-miR-222	DIRAS2	1	1	1	3
hsa-miR-222	PPIA	1	1	1	3
hsa-miR-222	NSMCE4A	1	1	1	3
hsa-miR-222	TET2	1	1	1	3
hsa-miR-222	BNC2	1	1	1	3
hsa-miR-222	KLHL28	1	1	1	3
hsa-miR-222	PGPEP1	1	1	1	3
hsa-miR-222	FNBP1L	1	1	1	3
hsa-miR-222	DPP8	1	1	1	3
hsa-miR-222	RP11-35N6.1	1	1	1	3
hsa-miR-222	CASZ1	1	1	1	3
hsa-miR-222	IMPAD1	1	1	1	3
hsa-miR-222	C20orf11	1	1	1	3
hsa-miR-222	USP47	1	1	1	3
hsa-miR-222	PPP1R2	1	1	1	3
hsa-miR-222	OXR1	1	1	1	3
hsa-miR-222	FIGN	1	1	1	3
hsa-miR-222	THAP1	1	1	1	3
hsa-miR-222	THAP1	1	1	1	3
hsa-miR-222	SHQ1	1	1	1	3
hsa-miR-222	CEP55	1	1	1	3
hsa-miR-222	MSL2L1	1	1	1	3
hsa-miR-222	VPS13D	1	1	1	3
hsa-miR-222	C14orf105	1	1	1	3
hsa-miR-222	LGI2	1	1	1	3
hsa-miR-222	GOLPH3L	1	1	1	3
hsa-miR-222	ZNF654	1	1	1	3
hsa-miR-222	UBE2W	1	1	1	3
hsa-miR-222	C10orf59	1	1	1	3
hsa-miR-222	PHCA	1	1	1	3
hsa-miR-222	SLC22A15	1	1	1	3
hsa-miR-222	PPP6C	1	1	1	3
hsa-miR-222	YOD1	1	1	1	3
hsa-miR-222	SMPD3	1	1	1	3
hsa-miR-222	DHTKD1	1	1	1	3
hsa-miR-222	IL17RB	1	1	1	3
hsa-miR-222	CDV3	1	1	1	3
hsa-miR-222	CDV3	1	1	1	3
hsa-miR-222	ANKRD10	1	1	1	3
hsa-miR-222	KIF16B	1	1	1	3
hsa-miR-222	ZNF407	1	1	1	3
hsa-miR-222	KIAA1333	1	1	1	3
hsa-miR-222	DEPDC1	1	1	1	3
hsa-miR-222	GOLSYN	1	1	1	3
hsa-miR-222	PRKAB2	1	1	1	3
hsa-miR-222	TMEM127	1	1	1	3
hsa-miR-222	PRKACB	1	1	1	3
hsa-miR-222	IPO9	1	1	1	3
hsa-miR-222	C10orf6	1	1	1	3
hsa-miR-222	ENAH	1	1	1	3
hsa-miR-222	CNDP2	1	1	1	3
hsa-miR-222	PRKAR2A	1	1	1	3
hsa-miR-222	ZNF83	1	1	1	3
hsa-miR-222	WWC3	1	1	1	3
hsa-miR-222	WSB2	1	1	1	3
hsa-miR-222	MYNN	1	1	1	3
hsa-miR-222	LOC55908	1	1	1	3
hsa-miR-222	NXT2	1	1	1	3
hsa-miR-222	MAPK1	1	1	1	3
hsa-miR-222	GNG12	1	1	1	3
hsa-miR-222	MAPK10	1	1	1	3
hsa-miR-222	PCDHA6	1	1	1	3
hsa-miR-222	PCDHA6	1	1	1	3
hsa-miR-222	KIAA1370	1	1	1	3
hsa-miR-222	PRPS1	1	1	1	3
hsa-miR-222	CTPS2	1	1	1	3
hsa-miR-222	CCL28	1	1	1	3
hsa-miR-222	RELN	1	1	1	3
hsa-miR-222	EIF5A2	1	1	1	3
hsa-miR-222	C10orf2	1	1	1	3
hsa-miR-222	SAR1A	1	1	1	3
hsa-miR-222	FSTL5	1	1	1	3
hsa-miR-222	AGPAT4	1	1	1	3
hsa-miR-222	PNO1	1	1	1	3
hsa-miR-222	TMEPAI	1	1	1	3
hsa-miR-222	PRDM10	1	1	1	3
hsa-miR-222	TULP4	1	1	1	3
hsa-miR-222	TULP4	1	1	1	3
hsa-miR-222	PLSCR4	1	1	1	3
hsa-miR-222	C12orf5	1	1	1	3
hsa-miR-222	PGLYRP4	1	1	1	3
hsa-miR-222	PLXDC1	1	1	1	3
hsa-miR-222	PAK7	1	1	1	3
hsa-miR-222	SMURF1	1	1	1	3
hsa-miR-222	PELI1	1	1	1	3
hsa-miR-222	SLC39A10	1	1	1	3
hsa-miR-222	TTC7A	1	1	1	3
hsa-miR-222	SMEK2	1	1	1	3
hsa-miR-222	PTGER2	1	1	1	3
hsa-miR-222	PBXIP1	1	1	1	3
hsa-miR-222	SENP7	1	1	1	3
hsa-miR-222	PTGFR	1	1	1	3
hsa-miR-222	PTGFR	1	1	1	3
hsa-miR-222	TMCC3	1	1	1	3
hsa-miR-222	KIAA1161	1	1	1	3
hsa-miR-222	ERMN	1	1	1	3
hsa-miR-222	PLEKHG1	1	1	1	3
hsa-miR-222	FAM62B	1	1	1	3
hsa-miR-222	AHRR	1	1	1	3
hsa-miR-222	LRFN2	1	1	1	3
hsa-miR-222	SRGAP1	1	1	1	3
hsa-miR-222	CASKIN1	1	1	1	3
hsa-miR-222	WDR35	1	1	1	3
hsa-miR-222	ZNF624	1	1	1	3
hsa-miR-222	KIAA1377	1	1	1	3
hsa-miR-222	PCDH10	1	1	1	3
hsa-miR-222	CRAMP1L	1	1	1	3
hsa-miR-222	HOMEZ	1	1	1	3
hsa-miR-222	FNIP2	1	1	1	3
hsa-miR-222	USP36	1	1	1	3
hsa-miR-222	PITPNM2	1	1	1	3
hsa-miR-222	SLAIN2	1	1	1	3
hsa-miR-222	RANBP10	1	1	1	3
hsa-miR-222	KIAA1486	1	1	1	3
hsa-miR-222	HCN3	1	1	1	3
hsa-miR-222	GPAM	1	1	1	3
hsa-miR-222	CHD8	1	1	1	3
hsa-miR-222	KIAA1598	1	1	1	3
hsa-miR-222	KIAA1598	1	1	1	3
hsa-miR-222	KIAA1600	1	1	1	3
hsa-miR-222	GPR107	1	1	1	3
hsa-miR-222	PTPN3	1	1	1	3
hsa-miR-222	MARK4	1	1	1	3
hsa-miR-222	PTPRM	1	1	1	3
hsa-miR-222	PURA	1	1	1	3
hsa-miR-222	PVRL1	1	1	1	3
hsa-miR-222	PXMP3	1	1	1	3
hsa-miR-222	PYGB	1	1	1	3
hsa-miR-222	PRUNE	1	1	1	3
hsa-miR-222	BBS4	1	1	1	3
hsa-miR-222	MLL3	1	1	1	3
hsa-miR-222	DMRT3	1	1	1	3
hsa-miR-222	BCAT1	1	1	1	3
hsa-miR-222	RAB1A	1	1	1	3
hsa-miR-222	RAD51	1	1	1	3
hsa-miR-222	RALA	1	1	1	3
hsa-miR-222	RAP2A	1	1	1	3
hsa-miR-222	RAP2B	1	1	1	3
hsa-miR-222	MESDC1	1	1	1	3
hsa-miR-222	RBP2	1	1	1	3
hsa-miR-222	BCL2	1	1	1	3
hsa-miR-222	RGS7	1	1	1	3
hsa-miR-222	RIT2	1	1	1	3
hsa-miR-222	RIT1	1	1	1	3
hsa-miR-222	RNF4	1	1	1	3
hsa-miR-222	SLC5A7	1	1	1	3
hsa-miR-222	MRPS35	1	1	1	3
hsa-miR-222	ZNF704	1	1	1	3
hsa-miR-222	RS1	1	1	1	3
hsa-miR-222	SC5DL	1	1	1	3
hsa-miR-222	ATXN1	1	1	1	3
hsa-miR-222	SCD	1	1	1	3
hsa-miR-222	CXCL11	1	1	1	3
hsa-miR-222	CXCL12	1	1	1	3
hsa-miR-222	MRPL17	1	1	1	3
hsa-miR-222	MRPS14	1	1	1	3
hsa-miR-222	SMOC1	1	1	1	3
hsa-miR-222	PDLIM2	1	1	1	3
hsa-miR-222	SFRS1	1	1	1	3
hsa-miR-222	NXN	1	1	1	3
hsa-miR-222	IKZF4	1	1	1	3
hsa-miR-222	MPP5	1	1	1	3
hsa-miR-222	GZF1	1	1	1	3
hsa-miR-222	TMEM168	1	1	1	3
hsa-miR-222	SH3BGRL	1	1	1	3
hsa-miR-222	SHOX2	1	1	1	3
hsa-miR-222	FLJ21865	1	1	1	3
hsa-miR-222	CRTC3	1	1	1	3
hsa-miR-222	IQCH	1	1	1	3
hsa-miR-222	ST6GAL1	1	1	1	3
hsa-miR-222	RFXDC2	1	1	1	3
hsa-miR-222	RANBP17	1	1	1	3
hsa-miR-222	BCL11B	1	1	1	3
hsa-miR-222	SIM2	1	1	1	3
hsa-miR-222	SKP1	1	1	1	3
hsa-miR-222	SKP1	1	1	1	3
hsa-miR-222	SLC1A2	1	1	1	3
hsa-miR-222	ALS2CR4	1	1	1	3
hsa-miR-222	SLC5A3	1	1	1	3
hsa-miR-222	SLC6A1	1	1	1	3
hsa-miR-222	SLC6A6	1	1	1	3
hsa-miR-222	SLC7A2	1	1	1	3
hsa-miR-222	SLC22A3	1	1	1	3
hsa-miR-222	HLTF	1	1	1	3
hsa-miR-222	PHACTR4	1	1	1	3
hsa-miR-222	CAPRIN2	1	1	1	3
hsa-miR-222	LYNX1	1	1	1	3
hsa-miR-222	SNCB	1	1	1	3
hsa-miR-222	SNTB1	1	1	1	3
hsa-miR-222	BNIP3L	1	1	1	3
hsa-miR-222	SOX10	1	1	1	3
hsa-miR-222	SOX11	1	1	1	3
hsa-miR-222	SPN	1	1	1	3
hsa-miR-222	SPOCK1	1	1	1	3
hsa-miR-222	BRCA1	1	1	1	3
hsa-miR-222	SRPK2	1	1	1	3
hsa-miR-222	SSR3	1	1	1	3
hsa-miR-222	SSRP1	1	1	1	3
hsa-miR-222	STAT2	1	1	1	3
hsa-miR-222	STAT5B	1	1	1	3
hsa-miR-222	STYX	1	1	1	3
hsa-miR-222	SYK	1	1	1	3
hsa-miR-222	T	1	1	1	3
hsa-miR-222	ADAM17	1	1	1	3
hsa-miR-222	TAF11	1	1	1	3
hsa-miR-222	TCF12	1	1	1	3
hsa-miR-222	ACTC1	1	1	1	3
hsa-miR-222	TFRC	1	1	1	3
hsa-miR-222	THBS1	1	1	1	3
hsa-miR-222	THBS2	1	1	1	3
hsa-miR-222	THRB	1	1	1	3
hsa-miR-222	TIAM1	1	1	1	3
hsa-miR-222	TIMP3	1	1	1	3
hsa-miR-222	TLOC1	1	1	1	3
hsa-miR-222	GPR137B	1	1	1	3
hsa-miR-222	TMEM1	1	1	1	3
hsa-miR-222	TNNI1	1	1	1	3
hsa-miR-222	TP53BP2	1	1	1	3
hsa-miR-222	TPD52L1	1	1	1	3
hsa-miR-222	TPD52L1	1	1	1	3
hsa-miR-222	TRAF2	1	1	1	3
hsa-miR-222	TRPC1	1	1	1	3
hsa-miR-222	TRPC3	1	1	1	3
hsa-miR-222	TRPS1	1	1	1	3
hsa-miR-222	TSC1	1	1	1	3
hsa-miR-222	TUB	1	1	1	3
hsa-miR-222	C6	1	1	1	3
hsa-miR-222	TXK	1	1	1	3
hsa-miR-222	VDR	1	1	1	3
hsa-miR-222	WHSC1	1	1	1	3
hsa-miR-222	YWHAG	1	1	1	3
hsa-miR-222	ZIC1	1	1	1	3
hsa-miR-222	ZNF19	1	1	1	3
hsa-miR-222	ZNF91	1	1	1	3
hsa-miR-222	VEZF1	1	1	1	3
hsa-miR-222	ZNF185	1	1	1	3
hsa-miR-222	ZNF192	1	1	1	3
hsa-miR-222	ZNF236	1	1	1	3
hsa-miR-222	TUBA1A	1	1	1	3
hsa-miR-222	PAX8	1	1	1	3
hsa-miR-222	PAX8	1	1	1	3
hsa-miR-222	MIS12	1	1	1	3
hsa-miR-222	ZNF655	1	1	1	3
hsa-miR-222	SECISBP2	1	1	1	3
hsa-miR-222	FTO	1	1	1	3
hsa-miR-222	DSCC1	1	1	1	3
hsa-miR-222	WDR77	1	1	1	3
hsa-miR-222	C1orf116	1	1	1	3
hsa-miR-222	DERL1	1	1	1	3
hsa-miR-222	ZNF557	1	1	1	3
hsa-miR-222	ZXDC	1	1	1	3
hsa-miR-222	BCL2L14	1	1	1	3
hsa-miR-222	BCL2L14	1	1	1	3
hsa-miR-222	GCC1	1	1	1	3
hsa-miR-222	PANK3	1	1	1	3
hsa-miR-222	NSUN7	1	1	1	3
hsa-miR-222	ALS2CR8	1	1	1	3
hsa-miR-222	VASH2	1	1	1	3
hsa-miR-222	ARHGAP28	1	1	1	3
hsa-miR-222	QSER1	1	1	1	3
hsa-miR-222	BAALC	1	1	1	3
hsa-miR-222	BAALC	1	1	1	3
hsa-miR-222	MAP9	1	1	1	3
hsa-miR-222	CYBRD1	1	1	1	3
hsa-miR-222	CYBRD1	1	1	1	3
hsa-miR-222	ERMP1	1	1	1	3
hsa-miR-222	SCD5	1	1	1	3
hsa-miR-222	C6orf134	1	1	1	3
hsa-miR-222	C12orf30	1	1	1	3
hsa-miR-222	SEMA6D	1	1	1	3
hsa-miR-222	SEMA6D	1	1	1	3
hsa-miR-222	CALM1	1	1	1	3
hsa-miR-222	SIKE	1	1	1	3
hsa-miR-222	MYCT1	1	1	1	3
hsa-miR-222	SLC35F5	1	1	1	3
hsa-miR-222	PDGFD	1	1	1	3
hsa-miR-222	CPEB4	1	1	1	3
hsa-miR-222	DNAJC5	1	1	1	3
hsa-miR-222	WDR82	1	1	1	3
hsa-miR-222	KIAA1712	1	1	1	3
hsa-miR-222	SETD7	1	1	1	3
hsa-miR-222	GPR68	1	1	1	3
hsa-miR-222	AP3B2	1	1	1	3
hsa-miR-222	CFHR5	1	1	1	3
hsa-miR-222	RND2	1	1	1	3
hsa-miR-222	APOLD1	1	1	1	3
hsa-miR-222	SNX27	1	1	1	3
hsa-miR-222	VANGL1	1	1	1	3
hsa-miR-222	SPRY4	1	1	1	3
hsa-miR-222	CANX	1	1	1	3
hsa-miR-222	SMC1A	1	1	1	3
hsa-miR-222	ARID1A	1	1	1	3
hsa-miR-222	AXIN2	1	1	1	3
hsa-miR-222	FZD4	1	1	1	3
hsa-miR-222	PCDH11Y	1	1	1	3
hsa-miR-222	RASSF5	1	1	1	3
hsa-miR-222	RASSF5	1	1	1	3
hsa-miR-222	AMMECR1L	1	1	1	3
hsa-miR-222	CD99L2	1	1	1	3
hsa-miR-222	CALN1	1	1	1	3
hsa-miR-222	JAM3	1	1	1	3
hsa-miR-222	FERMT3	1	1	1	3
hsa-miR-222	KCTD10	1	1	1	3
hsa-miR-222	SLITRK6	1	1	1	3
hsa-miR-222	NBPF3	1	1	1	3
hsa-miR-222	FYTTD1	1	1	1	3
hsa-miR-222	ANKRD32	1	1	1	3
hsa-miR-222	CAMKK1	1	1	1	3
hsa-miR-222	STK24	1	1	1	3
hsa-miR-222	CASP10	1	1	1	3
hsa-miR-222	RECK	1	1	1	3
hsa-miR-222	C17orf92	1	1	1	3
hsa-miR-222	ZNF333	1	1	1	3
hsa-miR-222	DCTN5	1	1	1	3
hsa-miR-222	KBTBD8	1	1	1	3
hsa-miR-222	TMEM185A	1	1	1	3
hsa-miR-222	CASR	1	1	1	3
hsa-miR-222	KRTAP4-4	1	1	1	3
hsa-miR-222	ZNF594	1	1	1	3
hsa-miR-222	KIAA0515	1	1	1	3
hsa-miR-222	USP30	1	1	1	3
hsa-miR-222	CDC42BPA	1	1	1	3
hsa-miR-222	TMEM25	1	1	1	3
hsa-miR-222	CBR4	1	1	1	3
hsa-miR-222	C1orf198	1	1	1	3
hsa-miR-222	ADO	1	1	1	3
hsa-miR-222	ZNF341	1	1	1	3
hsa-miR-222	PPP1R15B	1	1	1	3
hsa-miR-222	TMEM209	1	1	1	3
hsa-miR-222	ARHGAP19	1	1	1	3
hsa-miR-222	ITGA10	1	1	1	3
hsa-miR-222	DNAJC14	1	1	1	3
hsa-miR-222	SLC45A3	1	1	1	3
hsa-miR-222	ZCRB1	1	1	1	3
hsa-miR-222	LRRCC1	1	1	1	3
hsa-miR-222	ZNF518B	1	1	1	3
hsa-miR-222	SSH2	1	1	1	3
hsa-miR-222	MKNK1	1	1	1	3
hsa-miR-222	CAV2	1	1	1	3
hsa-miR-222	CAV2	1	1	1	3
hsa-miR-222	TP63	1	1	1	3
hsa-miR-222	TP63	1	1	1	3
hsa-miR-222	CBFB	1	1	1	3
hsa-miR-222	DDX3Y	1	1	1	3
hsa-miR-222	TNKS	1	1	1	3
hsa-miR-222	EIF3J	1	1	1	3
hsa-miR-222	SNX4	1	1	1	3
hsa-miR-222	CD164	1	1	1	3
hsa-miR-222	SNAP23	1	1	1	3
hsa-miR-222	NAPA	1	1	1	3
hsa-miR-222	KSR1	1	1	1	3
hsa-miR-222	NR1I2	1	1	1	3
hsa-miR-222	PER2	1	1	1	3
hsa-miR-222	KRIT1	1	1	1	3
hsa-miR-222	MBD2	1	1	1	3
hsa-miR-222	SKAP2	1	1	1	3
hsa-miR-222	CCND2	1	1	1	3
hsa-miR-222	KYNU	1	1	1	3
hsa-miR-222	NAV3	1	1	1	3
hsa-miR-222	NAV1	1	1	1	3
hsa-miR-222	KLHL6	1	1	1	3
hsa-miR-222	ATPBD4	1	1	1	3
hsa-miR-222	MIDN	1	1	1	3
hsa-miR-222	HS6ST2	1	1	1	3
hsa-miR-222	MPZL1	1	1	1	3
hsa-miR-222	MPZL1	1	1	1	3
hsa-miR-222	SOCS3	1	1	1	3
hsa-miR-222	SEMA5A	1	1	1	3
hsa-miR-222	BMF	1	1	1	3
hsa-miR-222	BMF	1	1	1	3
hsa-miR-222	LRSAM1	1	1	1	3
hsa-miR-222	CLDN12	1	1	1	3
hsa-miR-222	CCDC126	1	1	1	3
hsa-miR-222	CLDN1	1	1	1	3
hsa-miR-222	DIRAS3	1	1	1	3
hsa-miR-222	USP14	1	1	1	3
hsa-miR-222	ACVR1B	1	1	1	3
hsa-miR-222	MTMR6	1	1	1	3
hsa-miR-222	INA	1	1	1	3
hsa-miR-222	ATG12	1	1	1	3
hsa-miR-222	LOC91461	1	1	1	3
hsa-miR-222	COX7A2L	1	1	1	3
hsa-miR-222	SFRS2IP	1	1	1	3
hsa-miR-222	DDX21	1	1	1	3
hsa-miR-222	ARRDC4	1	1	1	3
hsa-miR-222	ACVR2A	1	1	1	3
hsa-miR-222	CD4	1	1	1	3
hsa-miR-222	SNX29	1	1	1	3
hsa-miR-222	ZMYM4	1	1	1	3
hsa-miR-222	LARGE	1	1	1	3
hsa-miR-222	VAPB	1	1	1	3
hsa-miR-222	LDHAL6B	1	1	1	3
hsa-miR-222	CCDC64	1	1	1	3
hsa-miR-222	PSCD3	1	1	1	3
hsa-miR-222	ACVR2B	1	1	1	3
hsa-miR-222	MS4A1	1	1	1	3
hsa-miR-222	TMEM10	1	1	1	3
hsa-miR-222	SNAP29	1	1	1	3
hsa-miR-222	KIF3B	1	1	1	3
hsa-miR-222	NMT2	1	1	1	3
hsa-miR-222	SFXN5	1	1	1	3
hsa-miR-222	CHST3	1	1	1	3
hsa-miR-222	AKAP6	1	1	1	3
hsa-miR-222	ONECUT2	1	1	1	3
hsa-miR-222	PSMF1	1	1	1	3
hsa-miR-222	SCARB2	1	1	1	3
hsa-miR-222	GOSR1	1	1	1	3
hsa-miR-222	BAG5	1	1	1	3
hsa-miR-222	CREB5	1	1	1	3
hsa-miR-222	CD47	1	1	1	3
hsa-miR-222	CD47	1	1	1	3
hsa-miR-222	SEC24C	1	1	1	3
hsa-miR-222	MTL5	1	1	1	3
hsa-miR-222	SH3PXD2A	1	1	1	3
hsa-miR-222	PPM1F	1	1	1	3
hsa-miR-222	HS2ST1	1	1	1	3
hsa-miR-222	KIAA0430	1	1	1	3
hsa-miR-222	SLC25A44	1	1	1	3
hsa-miR-222	VGLL4	1	1	1	3
hsa-miR-222	TRAM2	1	1	1	3
hsa-miR-222	USP6NL	1	1	1	3
hsa-miR-222	SEMA3E	1	1	1	3
hsa-miR-222	CP110	1	1	1	3
hsa-miR-222	TOX	1	1	1	3
hsa-miR-222	KIAA0513	1	1	1	3
hsa-miR-222	ZFYVE16	1	1	1	3
hsa-miR-222	RIMS3	1	1	1	3
hsa-miR-222	KIAA0174	1	1	1	3
hsa-miR-222	KIAA0494	1	1	1	3
hsa-miR-222	SPATA2	1	1	1	3
hsa-miR-222	ARHGEF17	1	1	1	3
hsa-miR-222	TRIM14	1	1	1	3
hsa-miR-222	ZEB2	1	1	1	3
hsa-miR-222	GAB2	1	1	1	3
hsa-miR-222	KIAA0319	1	1	1	3
hsa-miR-222	MAGI2	1	1	1	3
hsa-miR-222	LBA1	1	1	1	3
hsa-miR-222	KIAA0329	1	1	1	3
hsa-miR-222	SUPT7L	1	1	1	3
hsa-miR-222	KBTBD11	1	1	1	3
hsa-miR-222	ZBTB5	1	1	1	3
hsa-miR-222	MFN2	1	1	1	3
hsa-miR-222	DCLRE1A	1	1	1	3
hsa-miR-222	AMMECR1	1	1	1	3
hsa-miR-222	HS3ST3B1	1	1	1	3
hsa-miR-222	YAF2	1	1	1	3
hsa-miR-222	AKAP9	1	1	1	3
hsa-miR-222	SF3A1	1	1	1	3
hsa-miR-222	BTN3A3	1	1	1	3
hsa-miR-222	APPBP2	1	1	1	3
hsa-miR-222	OLFM4	1	1	1	3
hsa-miR-222	CORIN	1	1	1	3
hsa-miR-222	CAPN9	1	1	1	3
hsa-miR-222	HBS1L	1	1	1	3
hsa-miR-222	CHD2	1	1	1	3
hsa-miR-222	PRKCDBP	1	1	1	3
hsa-miR-222	PXMP4	1	1	1	3
hsa-miR-222	SLC2A13	1	1	1	3
hsa-miR-222	CLIC2	1	1	1	3
hsa-miR-222	EGFLAM	1	1	1	3
hsa-miR-222	RLBP1L2	1	1	1	3
hsa-miR-222	ATF2	1	1	1	3
hsa-miR-222	TRUB1	1	1	1	3
hsa-miR-222	HECTD2	1	1	1	3
hsa-miR-222	C10orf46	1	1	1	3
hsa-miR-222	RC3H1	1	1	1	3
hsa-miR-222	CCDC117	1	1	1	3
hsa-miR-222	TTL	1	1	1	3
hsa-miR-222	ZXDB	1	1	1	3
hsa-miR-222	AGL	1	1	1	3
hsa-miR-222	TRDMT1	1	1	1	3
hsa-miR-222	DTNA	1	1	1	3
hsa-miR-222	FUK	1	1	1	3
hsa-miR-222	EIF5	1	1	1	3
hsa-miR-222	KIAA2018	1	1	1	3
hsa-miR-222	ALDH1A1	1	1	1	3
hsa-miR-222	ACSL3	1	1	1	3
hsa-miR-222	ATXN7L1	1	1	1	3
hsa-miR-222	FGF5	1	1	1	3
hsa-miR-222	CPEB3	1	1	1	3
hsa-miR-222	FOXJ3	1	1	1	3
hsa-miR-222	FOXL1	1	1	1	3
hsa-miR-222	TTLL12	1	1	1	3
hsa-miR-222	FMR1	1	1	1	3
hsa-miR-222	TRIM2	1	1	1	3
hsa-miR-222	SIRT1	1	1	1	3
hsa-miR-222	ZFPM2	1	1	1	3
hsa-miR-222	ANGPTL2	1	1	1	3
hsa-miR-222	SLC7A11	1	1	1	3
hsa-miR-222	ZKSCAN5	1	1	1	3
hsa-miR-222	KLHL3	1	1	1	3
hsa-miR-222	C1orf107	1	1	1	3
hsa-miR-222	TSPAN13	1	1	1	3
hsa-miR-222	PCDH11X	1	1	1	3
hsa-miR-222	GNAI3	1	1	1	3
hsa-miR-222	COMMD5	1	1	1	3
hsa-miR-222	LUZP2	1	1	1	3
hsa-miR-222	ACADM	1	1	1	3
hsa-miR-222	IGF1R	1	1	1	3
hsa-miR-222	IGFBP4	1	1	1	3
hsa-miR-222	INSIG1	1	1	1	3
hsa-miR-222	IRF4	1	1	1	3
hsa-miR-222	ARF1	1	1	1	3
hsa-miR-222	KCNMA1	1	1	1	3
hsa-miR-222	LCP1	1	1	1	3
hsa-miR-222	SAMD12	1	1	1	3
hsa-miR-222	CAPRIN1	1	1	1	3
hsa-miR-222	CAPRIN1	1	1	1	3
hsa-miR-222	SMAD5	1	1	1	3
hsa-miR-222	MTR	1	1	1	3
hsa-miR-222	NEFH	1	1	1	3
hsa-miR-222	NFIB	1	1	1	3
hsa-miR-222	ATP2B3	1	1	1	3
hsa-miR-222	ATP2B4	1	1	1	3
hsa-miR-222	ATP2B4	1	1	1	3
hsa-miR-222	PAK1	1	1	1	3
hsa-miR-222	TMED5	1	1	1	3
hsa-miR-222	PPIL1	1	1	1	3
hsa-miR-222	RAPGEF6	1	1	1	3
hsa-miR-222	PKP1	1	1	1	3
hsa-miR-222	VPS13C	1	1	1	3
hsa-miR-222	MTMR10	1	1	1	3
hsa-miR-222	MAGOHB	1	1	1	3
hsa-miR-222	DCUN1D2	1	1	1	3
hsa-miR-222	UQCC	1	1	1	3
hsa-miR-222	BXDC2	1	1	1	3
hsa-miR-222	FAM46A	1	1	1	3
hsa-miR-222	FERMT1	1	1	1	3
hsa-miR-222	MRAP	1	1	1	3
hsa-miR-222	SLC17A6	1	1	1	3
hsa-miR-222	TBC1D24	1	1	1	3
hsa-miR-222	INTS2	1	1	1	3
hsa-miR-222	KIAA1303	1	1	1	3
hsa-miR-222	RBAK	1	1	1	3
hsa-miR-222	BCHE	1	1	1	3
hsa-miR-222	ENPP5	1	1	1	3
hsa-miR-222	RORB	1	1	1	3
hsa-miR-222	SORT1	1	1	1	3
hsa-miR-222	CXCL12	1	1	1	3
hsa-miR-222	SFRS7	1	1	1	3
hsa-miR-222	SGCD	1	1	1	3
hsa-miR-222	IQCH	1	1	1	3
hsa-miR-222	RAPH1	1	1	1	3
hsa-miR-222	SLC13A1	1	1	1	3
hsa-miR-222	BRCA1	1	1	1	3
hsa-miR-222	STAC	1	1	1	3
hsa-miR-222	TACC1	1	1	1	3
hsa-miR-222	TCTA	1	1	1	3
hsa-miR-222	TPBG	1	1	1	3
hsa-miR-222	TPM3	1	1	1	3
hsa-miR-222	TPM3	1	1	1	3
hsa-miR-222	CAPN5	1	1	1	3
hsa-miR-222	UBE2N	1	1	1	3
hsa-miR-222	WHSC1	1	1	1	3
hsa-miR-222	WNT1	1	1	1	3
hsa-miR-222	ZNF74	1	1	1	3
hsa-miR-222	CA12	1	1	1	3
hsa-miR-222	ZXDC	1	1	1	3
hsa-miR-222	TNKS2	1	1	1	3
hsa-miR-222	SNIP	1	1	1	3
hsa-miR-222	SLC38A1	1	1	1	3
hsa-miR-222	B3GNT5	1	1	1	3
hsa-miR-222	DYRK2	1	1	1	3
hsa-miR-222	SFT2D3	1	1	1	3
hsa-miR-222	RGS5	1	1	1	3
hsa-miR-222	CBFB	1	1	1	3
hsa-miR-222	CBL	1	1	1	3
hsa-miR-222	SLC4A4	1	1	1	3
hsa-miR-222	CDS2	1	1	1	3
hsa-miR-222	FPGT	1	1	1	3
hsa-miR-222	ARHGEF7	1	1	1	3
hsa-miR-222	SQSTM1	1	1	1	3
hsa-miR-222	FAM110B	1	1	1	3
hsa-miR-222	CBFA2T2	1	1	1	3
hsa-miR-222	SLC4A7	1	1	1	3
hsa-miR-222	MTL5	1	1	1	3
hsa-miR-222	FAM53B	1	1	1	3
hsa-miR-222	NUPL1	1	1	1	3
hsa-miR-222	DNAJC6	1	1	1	3
hsa-miR-222	HDAC6	1	1	0	2
hsa-miR-222	PDCD6IP	1	0	1	2
hsa-miR-222	BCL2L11	1	0	1	2
hsa-miR-222	ATP9A	1	1	0	2
hsa-miR-222	ACTR2	1	0	1	2
hsa-miR-222	TSPAN2	1	1	0	2
hsa-miR-222	KIF20A	1	1	0	2
hsa-miR-222	ACTR1A	1	1	0	2
hsa-miR-222	AKAP9	1	0	1	2
hsa-miR-222	FAM13A1	1	0	1	2
hsa-miR-222	FARP1	1	1	0	2
hsa-miR-222	SLC25A13	1	0	1	2
hsa-miR-222	CDK2	1	1	0	2
hsa-miR-222	CDK6	1	0	1	2
hsa-miR-222	M6PRBP1	1	1	0	2
hsa-miR-222	SF3B4	1	1	0	2
hsa-miR-222	ZMPSTE24	1	1	0	2
hsa-miR-222	CDKN1C	1	0	1	2
hsa-miR-222	CDKN1C	1	0	1	2
hsa-miR-222	SF3A1	1	0	1	2
hsa-miR-222	RTN3	1	1	0	2
hsa-miR-222	RTN3	1	1	0	2
hsa-miR-222	LANCL1	1	0	1	2
hsa-miR-222	B3GALT5	0	1	1	2
hsa-miR-222	B3GALT5	1	0	1	2
hsa-miR-222	CLEC4M	1	0	1	2
hsa-miR-222	TFG	1	0	1	2
hsa-miR-222	WARS2	1	1	0	2
hsa-miR-222	WARS2	1	1	0	2
hsa-miR-222	BTN3A3	1	0	1	2
hsa-miR-222	ATP8A1	1	0	1	2
hsa-miR-222	YAP1	1	0	1	2
hsa-miR-222	SEC24B	1	0	1	2
hsa-miR-222	COG5	1	0	1	2
hsa-miR-222	CLGN	1	0	1	2
hsa-miR-222	CARM1	1	1	0	2
hsa-miR-222	ANP32B	1	1	0	2
hsa-miR-222	CENPA	1	1	0	2
hsa-miR-222	SMC2	1	0	1	2
hsa-miR-222	SMC2	1	0	1	2
hsa-miR-222	IGF2BP2	1	0	1	2
hsa-miR-222	CAMKK2	1	1	0	2
hsa-miR-222	CAMKK2	1	1	0	2
hsa-miR-222	GNB5	1	1	0	2
hsa-miR-222	FUT9	0	1	1	2
hsa-miR-222	CNPY3	1	1	0	2
hsa-miR-222	USP39	1	1	0	2
hsa-miR-222	CFL2	1	1	0	2
hsa-miR-222	CTSC	0	1	1	2
hsa-miR-222	CTSC	0	1	1	2
hsa-miR-222	CAPN9	1	0	1	2
hsa-miR-222	JARID1B	1	1	0	2
hsa-miR-222	FUSIP1	0	1	1	2
hsa-miR-222	GJB6	0	1	1	2
hsa-miR-222	WASF3	1	1	0	2
hsa-miR-222	FRS2	1	0	1	2
hsa-miR-222	C5orf4	1	1	0	2
hsa-miR-222	RUNDC3A	1	0	1	2
hsa-miR-222	SUB1	1	1	0	2
hsa-miR-222	MORF4L1	1	1	0	2
hsa-miR-222	MSL3L1	1	1	0	2
hsa-miR-222	SF3A3	0	1	1	2
hsa-miR-222	TOMM34	1	1	0	2
hsa-miR-222	ASCC3	1	1	0	2
hsa-miR-222	UQCR	1	1	0	2
hsa-miR-222	FERMT2	1	0	1	2
hsa-miR-222	RAB32	1	1	0	2
hsa-miR-222	MAPRE2	1	0	1	2
hsa-miR-222	KDELR2	1	1	0	2
hsa-miR-222	KDELR2	1	1	0	2
hsa-miR-222	UPK1A	1	1	0	2
hsa-miR-222	CPSF6	0	1	1	2
hsa-miR-222	DDX52	1	1	0	2
hsa-miR-222	KERA	1	1	0	2
hsa-miR-222	DIDO1	1	0	1	2
hsa-miR-222	LDB3	1	0	1	2
hsa-miR-222	STRAP	1	1	0	2
hsa-miR-222	MAP4K5	1	0	1	2
hsa-miR-222	CHKA	1	1	0	2
hsa-miR-222	AKAP13	1	0	1	2
hsa-miR-222	AKAP13	1	0	1	2
hsa-miR-222	CHN1	1	0	1	2
hsa-miR-222	PDCD10	1	0	1	2
hsa-miR-222	PDCD10	1	0	1	2
hsa-miR-222	RNF24	1	1	0	2
hsa-miR-222	ZHX1	1	0	1	2
hsa-miR-222	LARP4	1	1	0	2
hsa-miR-222	MGLL	1	1	0	2
hsa-miR-222	TRIM9	0	1	1	2
hsa-miR-222	PALM2	0	1	1	2
hsa-miR-222	NLRP3	1	1	0	2
hsa-miR-222	MAL2	1	1	0	2
hsa-miR-222	ESCO1	1	1	0	2
hsa-miR-222	OSBPL8	1	0	1	2
hsa-miR-222	C1QTNF3	1	0	1	2
hsa-miR-222	TMEM123	1	1	0	2
hsa-miR-222	ATG4A	1	1	0	2
hsa-miR-222	GBP4	1	1	0	2
hsa-miR-222	FCHO2	1	1	0	2
hsa-miR-222	ZNF501	1	1	0	2
hsa-miR-222	LRRC58	0	1	1	2
hsa-miR-222	GRIN3A	1	1	0	2
hsa-miR-222	FAM129A	1	1	0	2
hsa-miR-222	CENTG2	1	1	0	2
hsa-miR-222	SLC16A10	1	1	0	2
hsa-miR-222	CLCN5	1	1	0	2
hsa-miR-222	UBE2J2	1	1	0	2
hsa-miR-222	C10orf83	1	1	0	2
hsa-miR-222	SERPINA3	1	1	0	2
hsa-miR-222	ADD3	1	0	1	2
hsa-miR-222	SOCS4	1	0	1	2
hsa-miR-222	CCR1	1	1	0	2
hsa-miR-222	TTC8	1	0	1	2
hsa-miR-222	TTC8	1	0	1	2
hsa-miR-222	SLC24A4	1	0	1	2
hsa-miR-222	SLC24A4	1	0	1	2
hsa-miR-222	TARSL2	1	1	0	2
hsa-miR-222	CCR6	1	0	1	2
hsa-miR-222	LRRC50	0	1	1	2
hsa-miR-222	HSF5	1	1	0	2
hsa-miR-222	CNTD1	1	1	0	2
hsa-miR-222	C18orf17	1	0	1	2
hsa-miR-222	OSCAR	1	1	0	2
hsa-miR-222	OSCAR	1	1	0	2
hsa-miR-222	NR2C2AP	1	1	0	2
hsa-miR-222	SHE	1	1	0	2
hsa-miR-222	CNR1	1	0	1	2
hsa-miR-222	TPRG1L	1	1	0	2
hsa-miR-222	C1orf216	1	1	0	2
hsa-miR-222	COL4A3	0	1	1	2
hsa-miR-222	TBC1D20	1	1	0	2
hsa-miR-222	NUP35	1	1	0	2
hsa-miR-222	XIRP2	1	1	0	2
hsa-miR-222	ACVR1C	0	1	1	2
hsa-miR-222	LYPD6	1	1	0	2
hsa-miR-222	COL17A1	1	1	0	2
hsa-miR-222	MTERFD2	1	0	1	2
hsa-miR-222	LRRC15	1	1	0	2
hsa-miR-222	SYNPR	1	1	0	2
hsa-miR-222	C4orf33	1	0	1	2
hsa-miR-222	TMEM155	0	1	1	2
hsa-miR-222	LIN54	1	1	0	2
hsa-miR-222	C4orf28	1	0	1	2
hsa-miR-222	EGFLAM	1	0	1	2
hsa-miR-222	EGFLAM	1	0	1	2
hsa-miR-222	EGFLAM	1	0	1	2
hsa-miR-222	JMY	1	1	0	2
hsa-miR-222	C5orf24	1	0	1	2
hsa-miR-222	COX15	1	1	0	2
hsa-miR-222	COX15	1	1	0	2
hsa-miR-222	DPCR1	1	1	0	2
hsa-miR-222	LOC136242	0	1	1	2
hsa-miR-222	CPM	1	1	0	2
hsa-miR-222	CPT1A	1	1	0	2
hsa-miR-222	SLITRK4	1	1	0	2
hsa-miR-222	PTCHD1	0	1	1	2
hsa-miR-222	SPIN4	1	1	0	2
hsa-miR-222	ASB6	1	1	0	2
hsa-miR-222	ASB6	1	1	0	2
hsa-miR-222	CTCFL	1	1	0	2
hsa-miR-222	ADAMTS14	1	1	0	2
hsa-miR-222	RAD9B	1	1	0	2
hsa-miR-222	C13orf31	1	1	0	2
hsa-miR-222	CSNK1A1	1	1	0	2
hsa-miR-222	CSNK2A1	1	0	1	2
hsa-miR-222	CSNK2A1	1	0	1	2
hsa-miR-222	FAM148A	0	1	1	2
hsa-miR-222	MESP2	1	1	0	2
hsa-miR-222	CDAN1	1	1	0	2
hsa-miR-222	CMTM4	1	1	0	2
hsa-miR-222	CMTM4	1	1	0	2
hsa-miR-222	ZNF785	1	1	0	2
hsa-miR-222	C17orf77	1	1	0	2
hsa-miR-222	SLC25A10	1	1	0	2
hsa-miR-222	FLJ32658	0	1	1	2
hsa-miR-222	ZNF362	1	1	0	2
hsa-miR-222	MANEAL	1	1	0	2
hsa-miR-222	MANEAL	1	1	0	2
hsa-miR-222	CTNNA2	1	1	0	2
hsa-miR-222	DUSP18	1	1	0	2
hsa-miR-222	CTSB	1	1	0	2
hsa-miR-222	ZNF385B	1	0	1	2
hsa-miR-222	ZNF385B	1	0	1	2
hsa-miR-222	UPP2	1	0	1	2
hsa-miR-222	CCDC50	1	0	1	2
hsa-miR-222	CMTM8	1	1	0	2
hsa-miR-222	MARVELD2	0	1	1	2
hsa-miR-222	CYLD	1	0	1	2
hsa-miR-222	CYLD	1	0	1	2
hsa-miR-222	FLJ31818	1	1	0	2
hsa-miR-222	ADRBK2	0	1	1	2
hsa-miR-222	FAM91A1	1	1	0	2
hsa-miR-222	RIBC1	0	1	1	2
hsa-miR-222	CYP24A1	1	1	0	2
hsa-miR-222	DACH1	1	0	1	2
hsa-miR-222	DACH1	1	0	1	2
hsa-miR-222	MGC24039	0	1	1	2
hsa-miR-222	C18orf54	1	0	1	2
hsa-miR-222	DBN1	1	1	0	2
hsa-miR-222	AP1G1	1	1	0	2
hsa-miR-222	DCX	1	0	1	2
hsa-miR-222	DCX	1	0	1	2
hsa-miR-222	UBXD4	1	1	0	2
hsa-miR-222	DDX3X	1	1	0	2
hsa-miR-222	KLHDC6	1	1	0	2
hsa-miR-222	SPATA5	0	1	1	2
hsa-miR-222	DHX15	1	1	0	2
hsa-miR-222	RASSF6	1	1	0	2
hsa-miR-222	TMEM64	0	1	1	2
hsa-miR-222	QSOX2	1	1	0	2
hsa-miR-222	GLIS3	1	0	1	2
hsa-miR-222	KCNG3	1	1	0	2
hsa-miR-222	SYNPO2	0	1	1	2
hsa-miR-222	DLX3	1	1	0	2
hsa-miR-222	AGL	1	0	1	2
hsa-miR-222	AGL	1	0	1	2
hsa-miR-222	AGL	1	0	1	2
hsa-miR-222	AGL	1	0	1	2
hsa-miR-222	AGL	1	0	1	2
hsa-miR-222	DYNC1I1	1	1	0	2
hsa-miR-222	DNMT3B	1	0	1	2
hsa-miR-222	DNMT3B	1	0	1	2
hsa-miR-222	DNMT3B	1	0	1	2
hsa-miR-222	DNTT	1	1	0	2
hsa-miR-222	TSC22D3	1	0	1	2
hsa-miR-222	TSC22D3	1	0	1	2
hsa-miR-222	DTNA	1	0	1	2
hsa-miR-222	DTNA	1	0	1	2
hsa-miR-222	DYRK1A	1	0	1	2
hsa-miR-222	DYRK1A	0	1	1	2
hsa-miR-222	ABCA1	1	1	0	2
hsa-miR-222	EDNRB	1	1	0	2
hsa-miR-222	EDNRB	1	1	0	2
hsa-miR-222	EFNA1	1	1	0	2
hsa-miR-222	EIF1AX	0	1	1	2
hsa-miR-222	DTX3	1	1	0	2
hsa-miR-222	EIF5	1	0	1	2
hsa-miR-222	ELAVL3	1	0	1	2
hsa-miR-222	ELF4	1	1	0	2
hsa-miR-222	RNF215	1	1	0	2
hsa-miR-222	SPRED2	1	0	1	2
hsa-miR-222	ZBTB7C	1	1	0	2
hsa-miR-222	C9orf72	1	1	0	2
hsa-miR-222	C9orf25	1	1	0	2
hsa-miR-222	NRK	0	1	1	2
hsa-miR-222	EPB41	1	1	0	2
hsa-miR-222	EPB41L1	1	0	1	2
hsa-miR-222	EPHA4	1	1	0	2
hsa-miR-222	HIPK1	1	0	1	2
hsa-miR-222	HIPK1	1	0	1	2
hsa-miR-222	ERBB4	1	0	1	2
hsa-miR-222	EYA4	1	0	1	2
hsa-miR-222	EYA4	1	0	1	2
hsa-miR-222	ERCC4	0	1	1	2
hsa-miR-222	ESR1	1	0	1	2
hsa-miR-222	ESR1	1	0	1	2
hsa-miR-222	ESR1	1	0	1	2
hsa-miR-222	ETS1	1	0	1	2
hsa-miR-222	EZH1	1	1	0	2
hsa-miR-222	F7	1	1	0	2
hsa-miR-222	ALDH1B1	1	1	0	2
hsa-miR-222	DOK6	1	1	0	2
hsa-miR-222	FAM26D	1	1	0	2
hsa-miR-222	ZBTB9	1	1	0	2
hsa-miR-222	RBM24	1	0	1	2
hsa-miR-222	FKTN	0	1	1	2
hsa-miR-222	SDK1	1	1	0	2
hsa-miR-222	KCTD20	1	1	0	2
hsa-miR-222	SCUBE3	1	1	0	2
hsa-miR-222	FGF2	1	1	0	2
hsa-miR-222	TFEC	1	0	1	2
hsa-miR-222	MRAS	1	1	0	2
hsa-miR-222	COPZ1	1	1	0	2
hsa-miR-222	ZNF652	1	1	0	2
hsa-miR-222	RAB11FIP2	1	1	0	2
hsa-miR-222	AAK1	0	1	1	2
hsa-miR-222	FNDC3A	1	0	1	2
hsa-miR-222	MORC2	1	1	0	2
hsa-miR-222	CLSTN1	1	1	0	2
hsa-miR-222	UBOX5	1	0	1	2
hsa-miR-222	DENND3	1	1	0	2
hsa-miR-222	MTMR15	1	1	0	2
hsa-miR-222	WDR47	1	0	1	2
hsa-miR-222	CCT5	0	1	1	2
hsa-miR-222	IGSF9B	0	1	1	2
hsa-miR-222	FAIM2	1	1	0	2
hsa-miR-222	FOXJ1	1	1	0	2
hsa-miR-222	TMCC1	1	0	1	2
hsa-miR-222	MYO16	1	1	0	2
hsa-miR-222	NMNAT2	1	1	0	2
hsa-miR-222	SWAP70	1	1	0	2
hsa-miR-222	ERC1	1	1	0	2
hsa-miR-222	ZC3H13	0	1	1	2
hsa-miR-222	MCF2L2	1	1	0	2
hsa-miR-222	TNRC6B	1	0	1	2
hsa-miR-222	POGZ	1	0	1	2
hsa-miR-222	PLXND1	1	1	0	2
hsa-miR-222	GPATCH8	1	1	0	2
hsa-miR-222	DCUN1D4	1	0	1	2
hsa-miR-222	SNX13	1	1	0	2
hsa-miR-222	CEP68	1	1	0	2
hsa-miR-222	UBXD8	1	1	0	2
hsa-miR-222	PLCB1	1	1	0	2
hsa-miR-222	PACS2	0	1	1	2
hsa-miR-222	PDS5A	1	0	1	2
hsa-miR-222	PDS5A	0	1	1	2
hsa-miR-222	MGA	1	0	1	2
hsa-miR-222	CAMSAP1L1	1	1	0	2
hsa-miR-222	NUP160	1	1	0	2
hsa-miR-222	BICD2	1	1	0	2
hsa-miR-222	KIAA0892	1	1	0	2
hsa-miR-222	DICER1	1	0	1	2
hsa-miR-222	HARS2	1	1	0	2
hsa-miR-222	CBX5	1	1	0	2
hsa-miR-222	PATZ1	1	1	0	2
hsa-miR-222	PATZ1	1	1	0	2
hsa-miR-222	CORO1C	1	1	0	2
hsa-miR-222	STX12	1	1	0	2
hsa-miR-222	PITPNB	1	1	0	2
hsa-miR-222	OSBP2	1	1	0	2
hsa-miR-222	APOL2	1	1	0	2
hsa-miR-222	IFIT5	1	1	0	2
hsa-miR-222	NR5A2	1	0	1	2
hsa-miR-222	FUT2	1	1	0	2
hsa-miR-222	ZNF396	1	1	0	2
hsa-miR-222	C22orf30	1	1	0	2
hsa-miR-222	LYCAT	1	0	1	2
hsa-miR-222	EBF3	1	1	0	2
hsa-miR-222	MSRB3	1	0	1	2
hsa-miR-222	GARNL1	1	0	1	2
hsa-miR-222	GAB1	0	1	1	2
hsa-miR-222	C4orf22	1	1	0	2
hsa-miR-222	GABRA1	1	0	1	2
hsa-miR-222	GABRA1	1	0	1	2
hsa-miR-222	GABRA1	1	0	1	2
hsa-miR-222	GABRA1	1	0	1	2
hsa-miR-222	GABRA1	1	0	1	2
hsa-miR-222	GABRA1	1	0	1	2
hsa-miR-222	GABRG2	1	0	1	2
hsa-miR-222	UTS2D	1	1	0	2
hsa-miR-222	C11orf41	0	1	1	2
hsa-miR-222	LMOD1	0	1	1	2
hsa-miR-222	MOBKL3	1	0	1	2
hsa-miR-222	MOBKL3	1	0	1	2
hsa-miR-222	YIPF3	1	1	0	2
hsa-miR-222	GALR1	1	1	0	2
hsa-miR-222	C3orf17	1	1	0	2
hsa-miR-222	GALNS	1	1	0	2
hsa-miR-222	SOSTDC1	1	1	0	2
hsa-miR-222	ZNF385A	1	0	1	2
hsa-miR-222	ZNF385A	1	0	1	2
hsa-miR-222	TMEM87A	1	1	0	2
hsa-miR-222	TMEM87A	1	1	0	2
hsa-miR-222	LOC26010	0	1	1	2
hsa-miR-222	L3MBTL	1	0	1	2
hsa-miR-222	ACOT11	1	1	0	2
hsa-miR-222	OSBPL3	1	0	1	2
hsa-miR-222	OSBPL3	1	0	1	2
hsa-miR-222	OSBPL3	1	0	1	2
hsa-miR-222	LRRTM2	0	1	1	2
hsa-miR-222	DNM3	0	1	1	2
hsa-miR-222	RAB11FIP5	1	1	0	2
hsa-miR-222	GGA1	0	1	1	2
hsa-miR-222	TRPC4AP	1	1	0	2
hsa-miR-222	SERBP1	1	0	1	2
hsa-miR-222	SERBP1	1	0	1	2
hsa-miR-222	TTLL3	1	1	0	2
hsa-miR-222	PHF19	1	1	0	2
hsa-miR-222	GAS2	1	0	1	2
hsa-miR-222	GAS8	1	1	0	2
hsa-miR-222	ARL5A	1	0	1	2
hsa-miR-222	ARL5A	1	0	1	2
hsa-miR-222	CABYR	1	1	0	2
hsa-miR-222	TSPAN17	1	1	0	2
hsa-miR-222	TSPAN17	1	1	0	2
hsa-miR-222	FBXO9	1	0	1	2
hsa-miR-222	FBXO9	1	0	1	2
hsa-miR-222	ERAL1	1	1	0	2
hsa-miR-222	GBGT1	1	0	1	2
hsa-miR-222	GCNT1	0	1	1	2
hsa-miR-222	GCNT1	1	0	1	2
hsa-miR-222	GCNT1	1	0	1	2
hsa-miR-222	GCNT1	1	0	1	2
hsa-miR-222	CNNM4	1	1	0	2
hsa-miR-222	GDI2	1	1	0	2
hsa-miR-222	GFAP	1	1	0	2
hsa-miR-222	GFRA1	0	1	1	2
hsa-miR-222	RANBP6	1	1	0	2
hsa-miR-222	NBEA	1	1	0	2
hsa-miR-222	USP21	1	1	0	2
hsa-miR-222	AMPD2	1	0	1	2
hsa-miR-222	AMPD2	1	0	1	2
hsa-miR-222	BBC3	1	0	1	2
hsa-miR-222	BBC3	1	0	1	2
hsa-miR-222	BBC3	1	0	1	2
hsa-miR-222	SALL3	1	1	0	2
hsa-miR-222	AMPH	1	0	1	2
hsa-miR-222	TOX3	1	1	0	2
hsa-miR-222	TNRC6A	1	1	0	2
hsa-miR-222	PCDH11X	1	0	1	2
hsa-miR-222	GLRA2	1	1	0	2
hsa-miR-222	GNAL	1	1	0	2
hsa-miR-222	GNAO1	1	1	0	2
hsa-miR-222	GPD1	1	1	0	2
hsa-miR-222	GPD2	1	0	1	2
hsa-miR-222	GPM6A	1	0	1	2
hsa-miR-222	GPM6A	1	0	1	2
hsa-miR-222	SLC25A45	1	1	0	2
hsa-miR-222	ANKRD52	0	1	1	2
hsa-miR-222	SPRYD4	1	1	0	2
hsa-miR-222	KSR2	0	1	1	2
hsa-miR-222	TSEN54	1	1	0	2
hsa-miR-222	GPR17	1	1	0	2
hsa-miR-222	NEK8	1	1	0	2
hsa-miR-222	CXCL17	1	1	0	2
hsa-miR-222	FAM80A	0	1	1	2
hsa-miR-222	GPR26	1	1	0	2
hsa-miR-222	RGMB	1	1	0	2
hsa-miR-222	C8orf31	1	1	0	2
hsa-miR-222	CRB2	1	1	0	2
hsa-miR-222	CXorf59	1	1	0	2
hsa-miR-222	MGC39900	0	1	1	2
hsa-miR-222	GRB10	1	0	1	2
hsa-miR-222	GRB10	1	0	1	2
hsa-miR-222	GRB10	1	0	1	2
hsa-miR-222	GRIA2	1	0	1	2
hsa-miR-222	GRIA2	1	0	1	2
hsa-miR-222	HIPK2	0	1	1	2
hsa-miR-222	CCDC113	1	1	0	2
hsa-miR-222	NR3C1	1	1	0	2
hsa-miR-222	NR3C1	1	1	0	2
hsa-miR-222	MRPL22	0	1	1	2
hsa-miR-222	COMMD9	1	1	0	2
hsa-miR-222	N6AMT1	1	1	0	2
hsa-miR-222	SCG3	1	1	0	2
hsa-miR-222	GRM2	1	1	0	2
hsa-miR-222	GRSF1	1	1	0	2
hsa-miR-222	OLA1	1	0	1	2
hsa-miR-222	GYPE	1	1	0	2
hsa-miR-222	SCHIP1	1	1	0	2
hsa-miR-222	HABP2	1	1	0	2
hsa-miR-222	HAS3	1	1	0	2
hsa-miR-222	HDGF	1	1	0	2
hsa-miR-222	HDLBP	1	0	1	2
hsa-miR-222	VSX1	1	1	0	2
hsa-miR-222	CD209	1	1	0	2
hsa-miR-222	UBE2K	0	1	1	2
hsa-miR-222	HK2	1	1	0	2
hsa-miR-222	HLA-F	1	1	0	2
hsa-miR-222	HLA-F	1	1	0	2
hsa-miR-222	HMGB2	1	1	0	2
hsa-miR-222	HMGCR	1	1	0	2
hsa-miR-222	APAF1	1	0	1	2
hsa-miR-222	EIF4E3	1	0	1	2
hsa-miR-222	EIF4E3	1	0	1	2
hsa-miR-222	RFESD	1	0	1	2
hsa-miR-222	HNRPD	1	0	1	2
hsa-miR-222	HNRPD	1	0	1	2
hsa-miR-222	HNRPD	1	0	1	2
hsa-miR-222	HNRPH3	1	0	1	2
hsa-miR-222	HNRNPU	1	0	1	2
hsa-miR-222	HOXB5	1	1	0	2
hsa-miR-222	HOXB7	1	1	0	2
hsa-miR-222	HRB	1	0	1	2
hsa-miR-222	HSPA8	0	1	1	2
hsa-miR-222	APLP2	1	1	0	2
hsa-miR-222	HTR7	1	1	0	2
hsa-miR-222	HTR7	1	1	0	2
hsa-miR-222	HTR7	1	1	0	2
hsa-miR-222	APOBEC1	1	1	0	2
hsa-miR-222	C17orf65	1	1	0	2
hsa-miR-222	ZC3H12B	1	1	0	2
hsa-miR-222	GLDN	1	1	0	2
hsa-miR-222	ZSCAN22	1	1	0	2
hsa-miR-222	SH3MD4	0	1	1	2
hsa-miR-222	MTX3	0	1	1	2
hsa-miR-222	IFRD1	1	0	1	2
hsa-miR-222	IGF1	1	0	1	2
hsa-miR-222	RBPMS2	1	1	0	2
hsa-miR-222	ANKDD1A	1	1	0	2
hsa-miR-222	HCN1	1	1	0	2
hsa-miR-222	NUP43	1	1	0	2
hsa-miR-222	GATS	1	1	0	2
hsa-miR-222	TBC1D26	0	1	1	2
hsa-miR-222	FASLG	1	1	0	2
hsa-miR-222	FAM101B	1	1	0	2
hsa-miR-222	AQP4	1	1	0	2
hsa-miR-222	INCENP	1	1	0	2
hsa-miR-222	ITGA6	1	1	0	2
hsa-miR-222	IRS1	0	1	1	2
hsa-miR-222	ISL1	1	1	0	2
hsa-miR-222	ITPR1	1	1	0	2
hsa-miR-222	KCNA7	1	1	0	2
hsa-miR-222	KRT77	1	1	0	2
hsa-miR-222	FAM89A	1	1	0	2
hsa-miR-222	KCNE1	1	0	1	2
hsa-miR-222	KCNE1	1	0	1	2
hsa-miR-222	KCNE1	1	0	1	2
hsa-miR-222	KCNJ11	0	1	1	2
hsa-miR-222	KCNK2	1	0	1	2
hsa-miR-222	KCNK2	1	0	1	2
hsa-miR-222	KCNMA1	1	0	1	2
hsa-miR-222	ARL4D	1	1	0	2
hsa-miR-222	KIR3DL1	1	0	1	2
hsa-miR-222	KIT	1	0	1	2
hsa-miR-222	KLK2	1	1	0	2
hsa-miR-222	KLK2	1	1	0	2
hsa-miR-222	KLC1	1	0	1	2
hsa-miR-222	KPNA2	0	1	1	2
hsa-miR-222	TNPO1	1	0	1	2
hsa-miR-222	RANBP5	0	1	1	2
hsa-miR-222	C6orf120	1	1	0	2
hsa-miR-222	INSC	1	1	0	2
hsa-miR-222	C17orf76	1	1	0	2
hsa-miR-222	ZNF662	1	0	1	2
hsa-miR-222	LAMB3	1	1	0	2
hsa-miR-222	STMN1	1	0	1	2
hsa-miR-222	STMN1	1	0	1	2
hsa-miR-222	STMN1	1	0	1	2
hsa-miR-222	LBR	1	0	1	2
hsa-miR-222	LETM1	1	1	0	2
hsa-miR-222	LIFR	1	0	1	2
hsa-miR-222	ABLIM1	1	0	1	2
hsa-miR-222	ABLIM1	1	0	1	2
hsa-miR-222	ABLIM1	1	0	1	2
hsa-miR-222	FADS1	1	1	0	2
hsa-miR-222	FAM102A	1	1	0	2
hsa-miR-222	LOC400120	1	1	0	2
hsa-miR-222	LRP6	0	1	1	2
hsa-miR-222	ARNT	0	1	1	2
hsa-miR-222	ARNT	1	0	1	2
hsa-miR-222	LY9	1	1	0	2
hsa-miR-222	SMAD2	1	0	1	2
hsa-miR-222	SMAD5	1	0	1	2
hsa-miR-222	ARSB	1	1	0	2
hsa-miR-222	ARSB	1	1	0	2
hsa-miR-222	MAP6	0	1	1	2
hsa-miR-222	MAPT	1	0	1	2
hsa-miR-222	MAPT	1	0	1	2
hsa-miR-222	MAPT	1	0	1	2
hsa-miR-222	MAPT	1	0	1	2
hsa-miR-222	MAPT	1	0	1	2
hsa-miR-222	MBNL1	1	0	1	2
hsa-miR-222	MBNL1	1	0	1	2
hsa-miR-222	MBNL1	1	0	1	2
hsa-miR-222	MBNL1	1	0	1	2
hsa-miR-222	MBNL1	1	0	1	2
hsa-miR-222	MBNL1	1	0	1	2
hsa-miR-222	MCC	1	0	1	2
hsa-miR-222	MDM2	0	1	1	2
hsa-miR-222	MDM2	0	1	1	2
hsa-miR-222	MAP3K3	1	0	1	2
hsa-miR-222	MEST	1	0	1	2
hsa-miR-222	MEST	1	0	1	2
hsa-miR-222	MITF	1	0	1	2
hsa-miR-222	MITF	1	0	1	2
hsa-miR-222	MITF	1	0	1	2
hsa-miR-222	MITF	1	0	1	2
hsa-miR-222	MITF	1	0	1	2
hsa-miR-222	NR3C2	1	1	0	2
hsa-miR-222	MME	0	1	1	2
hsa-miR-222	MMP14	1	1	0	2
hsa-miR-222	MMP16	1	1	0	2
hsa-miR-222	MPV17	1	1	0	2
hsa-miR-222	ARMETL1	1	1	0	2
hsa-miR-222	ASPA	1	0	1	2
hsa-miR-222	ASPH	1	0	1	2
hsa-miR-222	ASPH	1	0	1	2
hsa-miR-222	MTAP	1	1	0	2
hsa-miR-222	MYBL1	0	1	1	2
hsa-miR-222	MYO1C	1	0	1	2
hsa-miR-222	MYO1C	1	0	1	2
hsa-miR-222	PPP1R12B	1	0	1	2
hsa-miR-222	PPP1R12B	0	1	1	2
hsa-miR-222	ATF3	1	0	1	2
hsa-miR-222	NAP1L3	1	1	0	2
hsa-miR-222	NARS	1	1	0	2
hsa-miR-222	NBN	1	1	0	2
hsa-miR-222	NCK1	1	1	0	2
hsa-miR-222	NDUFC1	1	1	0	2
hsa-miR-222	NFATC4	1	0	1	2
hsa-miR-222	ATP1B2	1	1	0	2
hsa-miR-222	NKTR	1	1	0	2
hsa-miR-222	NOTCH3	1	1	0	2
hsa-miR-222	NOV	1	1	0	2
hsa-miR-222	NPR3	1	1	0	2
hsa-miR-222	NRF1	1	1	0	2
hsa-miR-222	NTF3	1	0	1	2
hsa-miR-222	NTRK2	1	0	1	2
hsa-miR-222	NTRK2	1	0	1	2
hsa-miR-222	C18orf56	1	1	0	2
hsa-miR-222	ODC1	1	1	0	2
hsa-miR-222	SIX6	1	1	0	2
hsa-miR-222	OXCT1	1	1	0	2
hsa-miR-222	PARK2	1	0	1	2
hsa-miR-222	PARK2	1	0	1	2
hsa-miR-222	MYEF2	1	1	0	2
hsa-miR-222	PDCL	1	1	0	2
hsa-miR-222	PDE11A	1	0	1	2
hsa-miR-222	PDE11A	1	0	1	2
hsa-miR-222	ACOX1	1	0	1	2
hsa-miR-222	VPS36	1	1	0	2
hsa-miR-222	GLOD4	1	1	0	2
hsa-miR-222	ZNF706	1	0	1	2
hsa-miR-222	RNF12	1	0	1	2
hsa-miR-222	INSIG2	1	1	0	2
hsa-miR-222	GLRX5	1	1	0	2
hsa-miR-222	PAIP2	1	0	1	2
hsa-miR-222	ZDHHC3	0	1	1	2
hsa-miR-222	C4orf18	1	1	0	2
hsa-miR-222	PDE4B	1	0	1	2
hsa-miR-222	PDE4B	1	0	1	2
hsa-miR-222	PDE4B	1	0	1	2
hsa-miR-222	PDE4D	0	1	1	2
hsa-miR-222	UBE2J1	0	1	1	2
hsa-miR-222	PDE7A	1	1	0	2
hsa-miR-222	SF3B14	1	1	0	2
hsa-miR-222	VPS24	1	0	1	2
hsa-miR-222	VPS24	1	0	1	2
hsa-miR-222	TMEM66	1	1	0	2
hsa-miR-222	ENPP1	0	1	1	2
hsa-miR-222	PDPK1	1	0	1	2
hsa-miR-222	RAB23	1	0	1	2
hsa-miR-222	PFKFB4	1	1	0	2
hsa-miR-222	PGR	0	1	1	2
hsa-miR-222	PIGF	1	1	0	2
hsa-miR-222	PIGF	1	1	0	2
hsa-miR-222	PIK3C2B	1	1	0	2
hsa-miR-222	PIK3CG	1	1	0	2
hsa-miR-222	PIK3R1	1	0	1	2
hsa-miR-222	PITPNA	1	1	0	2
hsa-miR-222	PKLR	1	0	1	2
hsa-miR-222	PKP1	1	0	1	2
hsa-miR-222	PLAG1	1	0	1	2
hsa-miR-222	PLAG1	1	0	1	2
hsa-miR-222	BCL11A	1	1	0	2
hsa-miR-222	IL17D	1	1	0	2
hsa-miR-222	PLOD2	1	1	0	2
hsa-miR-222	PLSCR1	1	1	0	2
hsa-miR-222	ADAM22	1	0	1	2
hsa-miR-222	ADAM22	1	0	1	2
hsa-miR-222	BRWD1	0	1	1	2
hsa-miR-222	BRWD1	0	1	1	2
hsa-miR-222	2013-09-05	1	1	0	2
hsa-miR-222	C21orf91	1	0	1	2
hsa-miR-222	PODXL	1	0	1	2
hsa-miR-222	POLH	0	1	1	2
hsa-miR-222	POLR2G	1	1	0	2
hsa-miR-222	DNAJC10	1	1	0	2
hsa-miR-222	RBM27	0	1	1	2
hsa-miR-222	FAM134B	1	0	1	2
hsa-miR-222	ANKIB1	0	1	1	2
hsa-miR-222	SMOX	1	1	0	2
hsa-miR-222	POU3F2	1	1	0	2
hsa-miR-222	MAGEL2	0	1	1	2
hsa-miR-222	SGTB	1	1	0	2
hsa-miR-222	TMEM106B	1	0	1	2
hsa-miR-222	RSBN1	1	1	0	2
hsa-miR-222	MED1	0	1	1	2
hsa-miR-222	OTUD4	1	1	0	2
hsa-miR-222	C17orf59	0	1	1	2
hsa-miR-222	DNAJB12	1	1	0	2
hsa-miR-222	DNAJB12	1	1	0	2
hsa-miR-222	ZNF280D	1	1	0	2
hsa-miR-222	C1orf26	1	1	0	2
hsa-miR-222	GON4L	1	1	0	2
hsa-miR-222	FNBP1L	1	0	1	2
hsa-miR-222	DPP8	1	0	1	2
hsa-miR-222	DPP8	1	0	1	2
hsa-miR-222	ANKHD1	1	0	1	2
hsa-miR-222	TBC1D8B	1	1	0	2
hsa-miR-222	RP11-35N6.1	1	0	1	2
hsa-miR-222	FLJ20309	0	1	1	2
hsa-miR-222	SEMA4C	1	1	0	2
hsa-miR-222	C2orf18	1	1	0	2
hsa-miR-222	PLEKHB2	0	1	1	2
hsa-miR-222	ATG16L1	1	1	0	2
hsa-miR-222	C7orf42	1	1	0	2
hsa-miR-222	OXR1	1	0	1	2
hsa-miR-222	SOBP	1	1	0	2
hsa-miR-222	ATG2B	1	1	0	2
hsa-miR-222	TMEM16A	1	1	0	2
hsa-miR-222	BSDC1	1	1	0	2
hsa-miR-222	PPP1R8	1	1	0	2
hsa-miR-222	ARMC1	1	1	0	2
hsa-miR-222	CEP55	1	0	1	2
hsa-miR-222	SLC25A36	0	1	1	2
hsa-miR-222	VPS13D	1	0	1	2
hsa-miR-222	TRIM62	1	1	0	2
hsa-miR-222	MOBKL1B	1	1	0	2
hsa-miR-222	SLC47A1	1	1	0	2
hsa-miR-222	UBE2W	1	0	1	2
hsa-miR-222	RHOT1	1	1	0	2
hsa-miR-222	GIMAP4	1	1	0	2
hsa-miR-222	C20orf46	1	1	0	2
hsa-miR-222	PPP3R1	0	1	1	2
hsa-miR-222	PPP6C	1	0	1	2
hsa-miR-222	PPP6C	1	0	1	2
hsa-miR-222	MCM10	1	1	0	2
hsa-miR-222	C4orf16	1	1	0	2
hsa-miR-222	TMEM55A	1	1	0	2
hsa-miR-222	GALNT10	1	1	0	2
hsa-miR-222	CDV3	1	0	1	2
hsa-miR-222	ZNF280C	1	1	0	2
hsa-miR-222	DOCK10	1	1	0	2
hsa-miR-222	PRKAA2	0	1	1	2
hsa-miR-222	DEPDC1	1	0	1	2
hsa-miR-222	GOLSYN	1	0	1	2
hsa-miR-222	GOLSYN	1	0	1	2
hsa-miR-222	GOLSYN	1	0	1	2
hsa-miR-222	GOLSYN	1	0	1	2
hsa-miR-222	GOLSYN	1	0	1	2
hsa-miR-222	GOLSYN	1	0	1	2
hsa-miR-222	GOLSYN	1	0	1	2
hsa-miR-222	HIF1AN	1	1	0	2
hsa-miR-222	PRKACB	1	0	1	2
hsa-miR-222	CCDC88A	1	0	1	2
hsa-miR-222	CEP72	1	1	0	2
hsa-miR-222	C17orf63	0	1	1	2
hsa-miR-222	ZNF83	1	0	1	2
hsa-miR-222	FGD6	0	1	1	2
hsa-miR-222	DCP1A	0	1	1	2
hsa-miR-222	LRP2BP	1	1	0	2
hsa-miR-222	SELS	1	1	0	2
hsa-miR-222	C3orf10	0	1	1	2
hsa-miR-222	ZNF302	0	1	1	2
hsa-miR-222	RCC2	1	0	1	2
hsa-miR-222	MAPK10	1	0	1	2
hsa-miR-222	MAPK10	1	0	1	2
hsa-miR-222	MAPK10	1	0	1	2
hsa-miR-222	KLHL4	1	1	0	2
hsa-miR-222	PCDHAC2	0	1	1	2
hsa-miR-222	PCDHAC1	0	1	1	2
hsa-miR-222	PCDHA5	0	1	1	2
hsa-miR-222	PCDHA2	0	1	1	2
hsa-miR-222	NDNL2	1	1	0	2
hsa-miR-222	RP5-1022P6.2	1	1	0	2
hsa-miR-222	PRRG1	1	0	1	2
hsa-miR-222	CTPS2	1	0	1	2
hsa-miR-222	RELN	1	0	1	2
hsa-miR-222	BRUNOL4	1	1	0	2
hsa-miR-222	FSTL5	1	0	1	2
hsa-miR-222	KCMF1	0	1	1	2
hsa-miR-222	MDM1	0	1	1	2
hsa-miR-222	AGPAT3	1	1	0	2
hsa-miR-222	TMEPAI	1	0	1	2
hsa-miR-222	TMEPAI	1	0	1	2
hsa-miR-222	TMEPAI	1	0	1	2
hsa-miR-222	NT5M	1	1	0	2
hsa-miR-222	PRDM10	1	0	1	2
hsa-miR-222	PRDM10	1	0	1	2
hsa-miR-222	PRDM10	1	0	1	2
hsa-miR-222	CDC42SE2	1	1	0	2
hsa-miR-222	KIF15	1	1	0	2
hsa-miR-222	CTNNBIP1	1	1	0	2
hsa-miR-222	PLSCR4	1	0	1	2
hsa-miR-222	ENTPD7	0	1	1	2
hsa-miR-222	CD177	0	1	1	2
hsa-miR-222	LYRM4	1	1	0	2
hsa-miR-222	RNPEPL1	1	1	0	2
hsa-miR-222	SMURF1	1	0	1	2
hsa-miR-222	PHTF2	0	1	1	2
hsa-miR-222	PELI2	1	1	0	2
hsa-miR-222	SLC39A10	1	0	1	2
hsa-miR-222	ANKRD50	1	1	0	2
hsa-miR-222	C15orf17	0	1	1	2
hsa-miR-222	KIAA1147	1	1	0	2
hsa-miR-222	SMEK2	1	0	1	2
hsa-miR-222	PSPH	1	1	0	2
hsa-miR-222	PTEN	1	1	0	2
hsa-miR-222	CSRP2BP	1	1	0	2
hsa-miR-222	SENP7	1	0	1	2
hsa-miR-222	PTH2R	1	1	0	2
hsa-miR-222	PPM1H	0	1	1	2
hsa-miR-222	ERMN	1	0	1	2
hsa-miR-222	USP31	0	1	1	2
hsa-miR-222	RP13-347D8.3	0	1	1	2
hsa-miR-222	RNF150	1	1	0	2
hsa-miR-222	MKL2	1	1	0	2
hsa-miR-222	NLGN4X	1	1	0	2
hsa-miR-222	NUFIP2	0	1	1	2
hsa-miR-222	WDR35	1	0	1	2
hsa-miR-222	SEMA6A	1	1	0	2
hsa-miR-222	USP35	1	1	0	2
hsa-miR-222	WDR48	1	1	0	2
hsa-miR-222	KIAA1529	1	1	0	2
hsa-miR-222	KIAA1549	0	1	1	2
hsa-miR-222	RNF213	1	1	0	2
hsa-miR-222	PTPN1	1	1	0	2
hsa-miR-222	SEMA4G	1	1	0	2
hsa-miR-222	PTPN11	1	1	0	2
hsa-miR-222	CYP4F11	1	1	0	2
hsa-miR-222	PTPRJ	0	1	1	2
hsa-miR-222	PTPRM	1	0	1	2
hsa-miR-222	PTPRN	1	1	0	2
hsa-miR-222	PURB	0	1	1	2
hsa-miR-222	PWP2	0	1	1	2
hsa-miR-222	PXN	1	1	0	2
hsa-miR-222	PLEKHB1	1	1	0	2
hsa-miR-222	CREBZF	0	1	1	2
hsa-miR-222	ZNF71	1	1	0	2
hsa-miR-222	RAB3A	1	1	0	2
hsa-miR-222	RAD51	1	0	1	2
hsa-miR-222	ACE2	1	1	0	2
hsa-miR-222	RBBP7	1	1	0	2
hsa-miR-222	PLEKHA2	0	1	1	2
hsa-miR-222	RBM4	1	1	0	2
hsa-miR-222	RBMS1	1	1	0	2
hsa-miR-222	CCND1	1	1	0	2
hsa-miR-222	BCL2L2	1	1	0	2
hsa-miR-222	RFX2	1	1	0	2
hsa-miR-222	RFX3	1	1	0	2
hsa-miR-222	RGS10	1	1	0	2
hsa-miR-222	RNASE4	1	1	0	2
hsa-miR-222	SCOC	1	0	1	2
hsa-miR-222	DHX35	1	1	0	2
hsa-miR-222	BCL9	1	1	0	2
hsa-miR-222	RPL10	1	1	0	2
hsa-miR-222	RPS23	1	1	0	2
hsa-miR-222	RREB1	1	1	0	2
hsa-miR-222	RRM2	1	1	0	2
hsa-miR-222	RTN1	1	1	0	2
hsa-miR-222	S100B	1	1	0	2
hsa-miR-222	SAFB	1	1	0	2
hsa-miR-222	MAPK12	1	1	0	2
hsa-miR-222	SC5DL	1	0	1	2
hsa-miR-222	ATXN1	1	0	1	2
hsa-miR-222	SDC2	1	1	0	2
hsa-miR-222	SDCBP	0	1	1	2
hsa-miR-222	UBE2O	1	1	0	2
hsa-miR-222	SMOC1	1	0	1	2
hsa-miR-222	GFRA4	1	1	0	2
hsa-miR-222	SLC39A8	1	0	1	2
hsa-miR-222	ABCG4	1	1	0	2
hsa-miR-222	C17orf75	1	1	0	2
hsa-miR-222	SFRP1	1	0	1	2
hsa-miR-222	ARL6IP2	1	0	1	2
hsa-miR-222	SFRP2	1	1	0	2
hsa-miR-222	SFRS1	0	1	1	2
hsa-miR-222	BLVRA	0	1	1	2
hsa-miR-222	WBSCR17	1	1	0	2
hsa-miR-222	NOM1	1	1	0	2
hsa-miR-222	SH3BP2	1	0	1	2
hsa-miR-222	SH3BP2	1	0	1	2
hsa-miR-222	SHOX2	1	0	1	2
hsa-miR-222	CRTC3	1	0	1	2
hsa-miR-222	DEPDC6	1	1	0	2
hsa-miR-222	ST6GAL1	1	0	1	2
hsa-miR-222	ST8SIA1	0	1	1	2
hsa-miR-222	BCL11B	1	0	1	2
hsa-miR-222	LRRC19	0	1	1	2
hsa-miR-222	ALS2CR4	1	0	1	2
hsa-miR-222	KRI1	1	1	0	2
hsa-miR-222	BMP3	0	1	1	2
hsa-miR-222	SLC2A4	1	1	0	2
hsa-miR-222	SLC3A1	1	0	1	2
hsa-miR-222	NADK	1	1	0	2
hsa-miR-222	C1orf163	1	1	0	2
hsa-miR-222	C8orf33	1	1	0	2
hsa-miR-222	SLC6A6	1	0	1	2
[truncated: 3,604 more rows]

## Sheet: mir-223
MicroRNA	Gene	DIANAmT	miRanda	Targetscan	SUM		Category	Term	Count	%	PValue	Genes	List Total	Pop Hits	Pop Total	Fold Enrichment	Bonferroni	Benjamini	FDR
hsa-miR-223	SH2B3	1	1	1	3		REACTOME_PATHWAY	REACT_11061:Signalling by NGF	29	0.192729	0.000100843	MEF2C, ADCY1, ADCY7, FOXO1, FOXO3, ADCYAP1, PDPK1, CASP9, SOS1, RALA, PRKACB, CHUK, AKT3, PIK3R1, IRS2, CREB1, RICTOR, PRKCE, ITPR3, ITPR2, NRAS, DUSP3, CDKN1B, HDAC2, PLCG1, PSEN1, PRKAR1A, CALM3, DUSP6	259	176	3398	2.16177	0.0066339	0.0066339	0.103058
hsa-miR-223	PIGK	1	1	1	3		REACTOME_PATHWAY	REACT_15295:Opioid Signalling	13	0.086396	0.0162022	GNAT1, ADCY1, ADCY7, CREB1, PDE4D, GNG12, ITPR3, PDYN, ITPR2, PLCB4, PRKAR1A, CALM3, PRKACB	259	80	3398	2.13195	0.659759	0.416698	15.3812
hsa-miR-223	CDH5	1	1	1	3		REACTOME_PATHWAY	REACT_16888:Signaling by PDGF	11	0.0731043	0.0208361	NRAS, COL6A6, PLCG1, STAT5A, SOS1, PDGFRB, COL29A1, STAT1, RASA1, PIK3R1, PTPN11	259	64	3398	2.25495	0.750852	0.370756	19.369
hsa-miR-223	GJC1	1	1	1	3		REACTOME_PATHWAY	REACT_9470:Signaling by FGFR	6	0.0398751	0.0218871	FGF19, FGFR2, FGF5, FGF7, KL, FGF1	259	22	3398	3.5781	0.767901	0.305906	20.2495
hsa-miR-223	DNM1L	1	1	1	3		REACTOME_PATHWAY	REACT_498:Signaling by Insulin receptor	8	0.0531667	0.0251826	NRAS, PDPK1, IRS2, SOS1, PDE3B, RPS6KB1, INSR, PIK3R1	259	39	3398	2.69122	0.814247	0.285853	22.9545
hsa-miR-223	CDH9	1	1	1	3		REACTOME_PATHWAY	REACT_15518:Transmembrane transport of small molecules	8	0.0531667	0.0364059	SLC36A1, SLC7A2, SLC7A8, CFTR, PEX3, SLC38A1, SLC7A5, SLC7A11	259	42	3398	2.49899	0.913501	0.334979	31.5573
hsa-miR-223	CDH11	1	1	1	3		REACTOME_PATHWAY	REACT_11193:Metabolism of vitamins and cofactors	8	0.0531667	0.0740952	NAMPT, NMNAT2, MTHFR, SLC25A32, SLC23A2, NADK, CYB5A, SLC19A1	259	49	3398	2.14199	0.993786	0.516086	54.4843
hsa-miR-223	ACTR2	1	1	1	3		REACTOME_PATHWAY	REACT_13685:Synaptic Transmission	11	0.0731043	0.0837757	SLC17A7, PRKCA, SLC1A2, GLUL, FNBP1L, MAOA, SLC6A3, SLC38A1, GRIA4, NSF, GJC1	259	81	3398	1.78169	0.996895	0.514136	59.1218
hsa-miR-223	TSPAN5	1	1	1	3
hsa-miR-223	CDH12	1	1	1	3
hsa-miR-223	TSPAN2	1	1	1	3
hsa-miR-223	NUBP2	1	1	1	3
hsa-miR-223	TRIM10	1	1	1	3
hsa-miR-223	TRIM10	1	1	1	3
hsa-miR-223	ENAM	1	1	1	3
hsa-miR-223	RASGRP1	1	1	1	3
hsa-miR-223	NAMPT	1	1	1	3
hsa-miR-223	FAM13A1	1	1	1	3
hsa-miR-223	G3BP1	1	1	1	3
hsa-miR-223	MBNL2	1	1	1	3
hsa-miR-223	ABI2	1	1	1	3
hsa-miR-223	INADL	1	1	1	3
hsa-miR-223	SSX3	1	1	1	3
hsa-miR-223	CTDSPL	1	1	1	3
hsa-miR-223	CD96	1	1	1	3
hsa-miR-223	STX6	1	1	1	3
hsa-miR-223	WDR68	1	1	1	3
hsa-miR-223	CDKN1B	1	1	1	3
hsa-miR-223	PCGF3	1	1	1	3
hsa-miR-223	WARS2	1	1	1	3
hsa-miR-223	WARS2	1	1	1	3
hsa-miR-223	KLF2	1	1	1	3
hsa-miR-223	TUBA1B	1	1	1	3
hsa-miR-223	CDR2	1	1	1	3
hsa-miR-223	ATP8A1	1	1	1	3
hsa-miR-223	CDS1	1	1	1	3
hsa-miR-223	VAV3	1	1	1	3
hsa-miR-223	HAX1	1	1	1	3
hsa-miR-223	ZNF238	1	1	1	3
hsa-miR-223	HMGN4	1	1	1	3
hsa-miR-223	TRIM38	1	1	1	3
hsa-miR-223	CEACAM5	1	1	1	3
hsa-miR-223	NXF1	1	1	1	3
hsa-miR-223	ZNF211	1	1	1	3
hsa-miR-223	NEBL	1	1	1	3
hsa-miR-223	ARFGEF1	1	1	1	3
hsa-miR-223	SLU7	1	1	1	3
hsa-miR-223	SORBS1	1	1	1	3
hsa-miR-223	SMC2	1	1	1	3
hsa-miR-223	USP16	1	1	1	3
hsa-miR-223	HEXIM1	1	1	1	3
hsa-miR-223	POLR3G	1	1	1	3
hsa-miR-223	EXOC5	1	1	1	3
hsa-miR-223	IGF2BP1	1	1	1	3
hsa-miR-223	IGF2BP3	1	1	1	3
hsa-miR-223	KHDRBS1	1	1	1	3
hsa-miR-223	CSPG5	1	1	1	3
hsa-miR-223	ADCY1	1	1	1	3
hsa-miR-223	SLC12A7	1	1	1	3
hsa-miR-223	PTGES3	1	1	1	3
hsa-miR-223	RBBP9	1	1	1	3
hsa-miR-223	MAP3K2	1	1	1	3
hsa-miR-223	ARPP-19	1	1	1	3
hsa-miR-223	ZNF273	1	1	1	3
hsa-miR-223	CCR9	1	1	1	3
hsa-miR-223	HSPH1	1	1	1	3
hsa-miR-223	TSPAN9	1	1	1	3
hsa-miR-223	CEACAM7	1	1	1	3
hsa-miR-223	NMU	1	1	1	3
hsa-miR-223	FGL2	1	1	1	3
hsa-miR-223	GPR83	1	1	1	3
hsa-miR-223	RAB10	1	1	1	3
hsa-miR-223	COPS8	1	1	1	3
hsa-miR-223	SPIN1	1	1	1	3
hsa-miR-223	ERP29	1	1	1	3
hsa-miR-223	ERP29	1	1	1	3
hsa-miR-223	TMED10	1	1	1	3
hsa-miR-223	ASCC3	1	1	1	3
hsa-miR-223	RIPK3	1	1	1	3
hsa-miR-223	ABHD2	1	1	1	3
hsa-miR-223	TRIOBP	1	1	1	3
hsa-miR-223	RER1	1	1	1	3
hsa-miR-223	DIDO1	1	1	1	3
hsa-miR-223	C9orf7	1	1	1	3
hsa-miR-223	PTPRT	1	1	1	3
hsa-miR-223	CDC42EP1	1	1	1	3
hsa-miR-223	PWP1	1	1	1	3
hsa-miR-223	LDB3	1	1	1	3
hsa-miR-223	LSM6	1	1	1	3
hsa-miR-223	PSIP1	1	1	1	3
hsa-miR-223	STRAP	1	1	1	3
hsa-miR-223	AKAP10	1	1	1	3
hsa-miR-223	DUSP10	1	1	1	3
hsa-miR-223	CA5B	1	1	1	3
hsa-miR-223	ZHX1	1	1	1	3
hsa-miR-223	RWDD2A	1	1	1	3
hsa-miR-223	AP1GBP1	1	1	1	3
hsa-miR-223	KLF12	1	1	1	3
hsa-miR-223	TP53RK	1	1	1	3
hsa-miR-223	VPS26B	1	1	1	3
hsa-miR-223	ADCY7	1	1	1	3
hsa-miR-223	MGAT4A	1	1	1	3
hsa-miR-223	LARP4	1	1	1	3
hsa-miR-223	SFT2D1	1	1	1	3
hsa-miR-223	CHRNA3	1	1	1	3
hsa-miR-223	CHRNB2	1	1	1	3
hsa-miR-223	CHRNE	1	1	1	3
hsa-miR-223	NLRP3	1	1	1	3
hsa-miR-223	CHUK	1	1	1	3
hsa-miR-223	CYGB	1	1	1	3
hsa-miR-223	COP1	1	1	1	3
hsa-miR-223	COP1	1	1	1	3
hsa-miR-223	SLITRK1	1	1	1	3
hsa-miR-223	CCDC85A	1	1	1	3
hsa-miR-223	GALNT13	1	1	1	3
hsa-miR-223	C1QTNF7	1	1	1	3
hsa-miR-223	MRFAP1L1	1	1	1	3
hsa-miR-223	WDR31	1	1	1	3
hsa-miR-223	SLC26A7	1	1	1	3
hsa-miR-223	2013-03-03	1	1	1	3
hsa-miR-223	KCTD12	1	1	1	3
hsa-miR-223	SLC25A26	1	1	1	3
hsa-miR-223	ADCYAP1	1	1	1	3
hsa-miR-223	CYYR1	1	1	1	3
hsa-miR-223	LOC116236	1	1	1	3
hsa-miR-223	GRIN3A	1	1	1	3
hsa-miR-223	SH2D1B	1	1	1	3
hsa-miR-223	RAB3IP	1	1	1	3
hsa-miR-223	RAB3IP	1	1	1	3
hsa-miR-223	CLCN6	1	1	1	3
hsa-miR-223	CLCN7	1	1	1	3
hsa-miR-223	TPP1	1	1	1	3
hsa-miR-223	CLN5	1	1	1	3
hsa-miR-223	SLC15A4	1	1	1	3
hsa-miR-223	GTSF1	1	1	1	3
hsa-miR-223	IKIP	1	1	1	3
hsa-miR-223	TMEM16D	1	1	1	3
hsa-miR-223	FOXN4	1	1	1	3
hsa-miR-223	UNQ1887	1	1	1	3
hsa-miR-223	TRAPPC6B	1	1	1	3
hsa-miR-223	CCR1	1	1	1	3
hsa-miR-223	TARSL2	1	1	1	3
hsa-miR-223	NIPA1	1	1	1	3
hsa-miR-223	C16orf63	1	1	1	3
hsa-miR-223	DCUN1D3	1	1	1	3
hsa-miR-223	PAQR4	1	1	1	3
hsa-miR-223	CNTD1	1	1	1	3
hsa-miR-223	ZFP3	1	1	1	3
hsa-miR-223	RAVER1	1	1	1	3
hsa-miR-223	HSPB6	1	1	1	3
hsa-miR-223	CNP	1	1	1	3
hsa-miR-223	C1orf96	1	1	1	3
hsa-miR-223	UBXD3	1	1	1	3
hsa-miR-223	GOLT1A	1	1	1	3
hsa-miR-223	WDR64	1	1	1	3
hsa-miR-223	C1orf162	1	1	1	3
hsa-miR-223	SIRPD	1	1	1	3
hsa-miR-223	PIGU	1	1	1	3
hsa-miR-223	SGSM1	1	1	1	3
hsa-miR-223	COL8A2	1	1	1	3
hsa-miR-223	TMEM18	1	1	1	3
hsa-miR-223	LOC130074	1	1	1	3
hsa-miR-223	RFTN2	1	1	1	3
hsa-miR-223	LYPD6	1	1	1	3
hsa-miR-223	COL19A1	1	1	1	3
hsa-miR-223	ZPLD1	1	1	1	3
hsa-miR-223	FAM43A	1	1	1	3
hsa-miR-223	LIN54	1	1	1	3
hsa-miR-223	PRRC1	1	1	1	3
hsa-miR-223	WDR36	1	1	1	3
hsa-miR-223	IRAK1BP1	1	1	1	3
hsa-miR-223	CD109	1	1	1	3
hsa-miR-223	COX11	1	1	1	3
hsa-miR-223	CP	1	1	1	3
hsa-miR-223	C7orf34	1	1	1	3
hsa-miR-223	MTPN	1	1	1	3
hsa-miR-223	CLDN7	1	1	1	3
hsa-miR-223	ZNF572	1	1	1	3
hsa-miR-223	CREB1	1	1	1	3
hsa-miR-223	FAM123B	1	1	1	3
hsa-miR-223	CRHR1	1	1	1	3
hsa-miR-223	AAMP	1	1	1	3
hsa-miR-223	ADORA3	1	1	1	3
hsa-miR-223	ASB6	1	1	1	3
hsa-miR-223	ASB6	1	1	1	3
hsa-miR-223	ZFP28	1	1	1	3
hsa-miR-223	C20orf160	1	1	1	3
hsa-miR-223	C20orf118	1	1	1	3
hsa-miR-223	CRY2	1	1	1	3
hsa-miR-223	ZNF280B	1	1	1	3
hsa-miR-223	SFRS12	1	1	1	3
hsa-miR-223	PARP1	1	1	1	3
hsa-miR-223	MPP7	1	1	1	3
hsa-miR-223	VTI1A	1	1	1	3
hsa-miR-223	CSF1	1	1	1	3
hsa-miR-223	XRRA1	1	1	1	3
hsa-miR-223	CSF2	1	1	1	3
hsa-miR-223	CWF19L2	1	1	1	3
hsa-miR-223	TMEM86A	1	1	1	3
hsa-miR-223	LYRM5	1	1	1	3
hsa-miR-223	KRT80	1	1	1	3
hsa-miR-223	KRT80	1	1	1	3
hsa-miR-223	FBXL14	1	1	1	3
hsa-miR-223	C13orf31	1	1	1	3
hsa-miR-223	PRIMA1	1	1	1	3
hsa-miR-223	FAM148A	1	1	1	3
hsa-miR-223	FAM81A	1	1	1	3
hsa-miR-223	TTBK2	1	1	1	3
hsa-miR-223	C17orf77	1	1	1	3
hsa-miR-223	WIPF2	1	1	1	3
hsa-miR-223	CBLN2	1	1	1	3
hsa-miR-223	CSTB	1	1	1	3
hsa-miR-223	ZNF480	1	1	1	3
hsa-miR-223	ZNF417	1	1	1	3
hsa-miR-223	PHF13	1	1	1	3
hsa-miR-223	MFSD4	1	1	1	3
hsa-miR-223	LELP1	1	1	1	3
hsa-miR-223	MANEAL	1	1	1	3
hsa-miR-223	MANEAL	1	1	1	3
hsa-miR-223	CTNNA2	1	1	1	3
hsa-miR-223	CTNND1	1	1	1	3
hsa-miR-223	LOC150383	1	1	1	3
hsa-miR-223	CTSB	1	1	1	3
hsa-miR-223	ALS2CR13	1	1	1	3
hsa-miR-223	2013-09-10	1	1	1	3
hsa-miR-223	C2orf67	1	1	1	3
hsa-miR-223	CCDC140	1	1	1	3
hsa-miR-223	SLC16A14	1	1	1	3
hsa-miR-223	CTSL2	1	1	1	3
hsa-miR-223	GPR155	1	1	1	3
hsa-miR-223	CCDC52	1	1	1	3
hsa-miR-223	CX3CR1	1	1	1	3
hsa-miR-223	CYB5A	1	1	1	3
hsa-miR-223	CYB5A	1	1	1	3
hsa-miR-223	SPINK5L3	1	1	1	3
hsa-miR-223	PLEKHG4B	1	1	1	3
hsa-miR-223	RNF145	1	1	1	3
hsa-miR-223	NKAIN2	1	1	1	3
hsa-miR-223	CYP1B1	1	1	1	3
hsa-miR-223	AMOT	1	1	1	3
hsa-miR-223	AMOTL1	1	1	1	3
hsa-miR-223	RBM33	1	1	1	3
hsa-miR-223	ADRBK2	1	1	1	3
hsa-miR-223	FAM120AOS	1	1	1	3
hsa-miR-223	RHOXF1	1	1	1	3
hsa-miR-223	CYP24A1	1	1	1	3
hsa-miR-223	DAG1	1	1	1	3
hsa-miR-223	MGC24039	1	1	1	3
hsa-miR-223	PPTC7	1	1	1	3
hsa-miR-223	CLEC14A	1	1	1	3
hsa-miR-223	C15orf26	1	1	1	3
hsa-miR-223	SPRED1	1	1	1	3
hsa-miR-223	DBC1	1	1	1	3
hsa-miR-223	2013-03-10	1	1	1	3
hsa-miR-223	SLFN5	1	1	1	3
hsa-miR-223	TMEM92	1	1	1	3
hsa-miR-223	RHBDL3	1	1	1	3
hsa-miR-223	DBT	1	1	1	3
hsa-miR-223	IL28RA	1	1	1	3
hsa-miR-223	C1orf71	1	1	1	3
hsa-miR-223	LONRF2	1	1	1	3
hsa-miR-223	DQX1	1	1	1	3
hsa-miR-223	PRICKLE2	1	1	1	3
hsa-miR-223	RASSF6	1	1	1	3
hsa-miR-223	DCP2	1	1	1	3
hsa-miR-223	LIX1	1	1	1	3
hsa-miR-223	TMEM64	1	1	1	3
hsa-miR-223	C9orf96	1	1	1	3
hsa-miR-223	OLFML2A	1	1	1	3
hsa-miR-223	GLIS3	1	1	1	3
hsa-miR-223	SPIN3	1	1	1	3
hsa-miR-223	FAM9C	1	1	1	3
hsa-miR-223	DMD	1	1	1	3
hsa-miR-223	DMD	1	1	1	3
hsa-miR-223	DYNC1LI2	1	1	1	3
hsa-miR-223	DOCK2	1	1	1	3
hsa-miR-223	SLC26A3	1	1	1	3
hsa-miR-223	DSG3	1	1	1	3
hsa-miR-223	SLC26A2	1	1	1	3
hsa-miR-223	DUSP3	1	1	1	3
hsa-miR-223	DUSP6	1	1	1	3
hsa-miR-223	E2F1	1	1	1	3
hsa-miR-223	ECE1	1	1	1	3
hsa-miR-223	ECT2	1	1	1	3
hsa-miR-223	EDG3	1	1	1	3
hsa-miR-223	EFNA1	1	1	1	3
hsa-miR-223	CCDC131	1	1	1	3
hsa-miR-223	P76	1	1	1	3
hsa-miR-223	UBR1	1	1	1	3
hsa-miR-223	ELF2	1	1	1	3
hsa-miR-223	ELF5	1	1	1	3
hsa-miR-223	SPAG17	1	1	1	3
hsa-miR-223	LIPH	1	1	1	3
hsa-miR-223	EML1	1	1	1	3
hsa-miR-223	AIM1	1	1	1	3
hsa-miR-223	DNAJC18	1	1	1	3
hsa-miR-223	TMEM184A	1	1	1	3
hsa-miR-223	SLC29A1	1	1	1	3
hsa-miR-223	C9orf91	1	1	1	3
hsa-miR-223	C9orf90	1	1	1	3
hsa-miR-223	ANKS6	1	1	1	3
hsa-miR-223	EPAS1	1	1	1	3
hsa-miR-223	SLC25A43	1	1	1	3
hsa-miR-223	ZCCHC5	1	1	1	3
hsa-miR-223	EPB41	1	1	1	3
hsa-miR-223	EPHA3	1	1	1	3
hsa-miR-223	C3orf58	1	1	1	3
hsa-miR-223	EPS15	1	1	1	3
hsa-miR-223	SLC36A1	1	1	1	3
hsa-miR-223	ERBB4	1	1	1	3
hsa-miR-223	ALAD	1	1	1	3
hsa-miR-223	ESRRG	1	1	1	3
hsa-miR-223	ETF1	1	1	1	3
hsa-miR-223	ETFB	1	1	1	3
hsa-miR-223	ETV6	1	1	1	3
hsa-miR-223	ALCAM	1	1	1	3
hsa-miR-223	F3	1	1	1	3
hsa-miR-223	F9	1	1	1	3
hsa-miR-223	ACSL3	1	1	1	3
hsa-miR-223	ALDH1B1	1	1	1	3
hsa-miR-223	C10orf56	1	1	1	3
hsa-miR-223	C11orf45	1	1	1	3
hsa-miR-223	EFEMP1	1	1	1	3
hsa-miR-223	MS4A2	1	1	1	3
hsa-miR-223	FAM13C1	1	1	1	3
hsa-miR-223	KIF6	1	1	1	3
hsa-miR-223	TWISTNB	1	1	1	3
hsa-miR-223	DAGLB	1	1	1	3
hsa-miR-223	C7orf41	1	1	1	3
hsa-miR-223	NAPEPLD	1	1	1	3
hsa-miR-223	ATXN7L1	1	1	1	3
hsa-miR-223	SLC35F1	1	1	1	3
hsa-miR-223	TMEM130	1	1	1	3
hsa-miR-223	FDX1	1	1	1	3
hsa-miR-223	FGF1	1	1	1	3
hsa-miR-223	FGF1	1	1	1	3
hsa-miR-223	FGF5	1	1	1	3
hsa-miR-223	FGF7	1	1	1	3
hsa-miR-223	FGFR2	1	1	1	3
hsa-miR-223	LAMB4	1	1	1	3
hsa-miR-223	MRAS	1	1	1	3
hsa-miR-223	NLGN4Y	1	1	1	3
hsa-miR-223	ZFP30	1	1	1	3
hsa-miR-223	PPM1E	1	1	1	3
hsa-miR-223	ZNF507	1	1	1	3
hsa-miR-223	PLEKHA6	1	1	1	3
hsa-miR-223	CLSTN1	1	1	1	3
hsa-miR-223	WDR37	1	1	1	3
hsa-miR-223	ABLIM3	1	1	1	3
hsa-miR-223	ARHGEF15	1	1	1	3
hsa-miR-223	KIFAP3	1	1	1	3
hsa-miR-223	SHANK2	1	1	1	3
hsa-miR-223	DKK1	1	1	1	3
hsa-miR-223	PLCH1	1	1	1	3
hsa-miR-223	PLCH1	1	1	1	3
hsa-miR-223	STK38L	1	1	1	3
hsa-miR-223	GOLGA8A	1	1	1	3
hsa-miR-223	CNOT1	1	1	1	3
hsa-miR-223	TMCC1	1	1	1	3
hsa-miR-223	PDS5B	1	1	1	3
hsa-miR-223	NMNAT2	1	1	1	3
hsa-miR-223	ZNF609	1	1	1	3
hsa-miR-223	TBC1D9B	1	1	1	3
hsa-miR-223	FOXO1	1	1	1	3
hsa-miR-223	ERC1	1	1	1	3
hsa-miR-223	FOXO3	1	1	1	3
hsa-miR-223	MAP3K7IP2	1	1	1	3
hsa-miR-223	PLXND1	1	1	1	3
hsa-miR-223	GPATCH8	1	1	1	3
hsa-miR-223	EPB41L3	1	1	1	3
hsa-miR-223	GRAMD4	1	1	1	3
hsa-miR-223	2013-09-06	1	1	1	3
hsa-miR-223	2013-09-06	1	1	1	3
hsa-miR-223	WDR43	1	1	1	3
hsa-miR-223	RTF1	1	1	1	3
hsa-miR-223	FLNB	1	1	1	3
hsa-miR-223	METAP1	1	1	1	3
hsa-miR-223	ZCCHC14	1	1	1	3
hsa-miR-223	CEP68	1	1	1	3
hsa-miR-223	MESDC2	1	1	1	3
hsa-miR-223	RCOR1	1	1	1	3
hsa-miR-223	UBXD2	1	1	1	3
hsa-miR-223	KIAA0182	1	1	1	3
hsa-miR-223	ATP11B	1	1	1	3
hsa-miR-223	ACSBG1	1	1	1	3
hsa-miR-223	SYT11	1	1	1	3
hsa-miR-223	DTX4	1	1	1	3
hsa-miR-223	NUP210	1	1	1	3
hsa-miR-223	SNF1LK2	1	1	1	3
hsa-miR-223	PHLPP	1	1	1	3
hsa-miR-223	ATP11A	1	1	1	3
hsa-miR-223	ATP11A	1	1	1	3
hsa-miR-223	CAMTA1	1	1	1	3
hsa-miR-223	FMO2	1	1	1	3
hsa-miR-223	NUP160	1	1	1	3
hsa-miR-223	FMO3	1	1	1	3
hsa-miR-223	SMG6	1	1	1	3
hsa-miR-223	ICOSLG	1	1	1	3
hsa-miR-223	SLC9A8	1	1	1	3
hsa-miR-223	CLASP1	1	1	1	3
hsa-miR-223	VPS39	1	1	1	3
hsa-miR-223	SR140	1	1	1	3
hsa-miR-223	KIAA0323	1	1	1	3
hsa-miR-223	USP24	1	1	1	3
hsa-miR-223	PSD3	1	1	1	3
hsa-miR-223	KIAA0368	1	1	1	3
hsa-miR-223	LARS2	1	1	1	3
hsa-miR-223	PIP5K1C	1	1	1	3
hsa-miR-223	FREQ	1	1	1	3
hsa-miR-223	RYBP	1	1	1	3
hsa-miR-223	GPR161	1	1	1	3
hsa-miR-223	TRAM1	1	1	1	3
hsa-miR-223	CBX7	1	1	1	3
hsa-miR-223	HEY2	1	1	1	3
hsa-miR-223	TTC9	1	1	1	3
hsa-miR-223	KCTD2	1	1	1	3
hsa-miR-223	PIGN	1	1	1	3
hsa-miR-223	DDAH1	1	1	1	3
hsa-miR-223	BACE1	1	1	1	3
hsa-miR-223	PRKD3	1	1	1	3
hsa-miR-223	C15orf2	1	1	1	3
hsa-miR-223	AIPL1	1	1	1	3
hsa-miR-223	ALOX12	1	1	1	3
hsa-miR-223	ABCA4	1	1	1	3
hsa-miR-223	CNOT6L	1	1	1	3
hsa-miR-223	FUT4	1	1	1	3
hsa-miR-223	STXBP4	1	1	1	3
hsa-miR-223	KDSR	1	1	1	3
hsa-miR-223	RICTOR	1	1	1	3
hsa-miR-223	EBF3	1	1	1	3
hsa-miR-223	MSRB3	1	1	1	3
hsa-miR-223	RNF169	1	1	1	3
hsa-miR-223	C8orf46	1	1	1	3
hsa-miR-223	ZDHHC23	1	1	1	3
hsa-miR-223	RNF144B	1	1	1	3
hsa-miR-223	GABRA5	1	1	1	3
hsa-miR-223	COL29A1	1	1	1	3
hsa-miR-223	GABRB2	1	1	1	3
hsa-miR-223	TMEM196	1	1	1	3
hsa-miR-223	GABRB3	1	1	1	3
hsa-miR-223	NEGR1	1	1	1	3
hsa-miR-223	CCDC96	1	1	1	3
hsa-miR-223	RIPK5	1	1	1	3
hsa-miR-223	LSM4	1	1	1	3
hsa-miR-223	WDR40A	1	1	1	3
hsa-miR-223	LETMD1	1	1	1	3
hsa-miR-223	TRIM58	1	1	1	3
hsa-miR-223	POT1	1	1	1	3
hsa-miR-223	ALS2CL	1	1	1	3
hsa-miR-223	MYRIP	1	1	1	3
hsa-miR-223	NSL1	1	1	1	3
hsa-miR-223	NSL1	1	1	1	3
hsa-miR-223	FAM98A	1	1	1	3
hsa-miR-223	CHMP2B	1	1	1	3
hsa-miR-223	ZZZ3	1	1	1	3
hsa-miR-223	ODZ4	1	1	1	3
hsa-miR-223	SUSD5	1	1	1	3
hsa-miR-223	ATRNL1	1	1	1	3
hsa-miR-223	SETBP1	1	1	1	3
hsa-miR-223	ZNF500	1	1	1	3
hsa-miR-223	SLITRK5	1	1	1	3
hsa-miR-223	AUTS2	1	1	1	3
hsa-miR-223	ANKRD17	1	1	1	3
hsa-miR-223	WSB1	1	1	1	3
hsa-miR-223	LDLRAP1	1	1	1	3
hsa-miR-223	KIAA1279	1	1	1	3
hsa-miR-223	FBXW2	1	1	1	3
hsa-miR-223	STAP1	1	1	1	3
hsa-miR-223	FBXO9	1	1	1	3
hsa-miR-223	FBXO8	1	1	1	3
hsa-miR-223	FBXO4	1	1	1	3
hsa-miR-223	SACS	1	1	1	3
hsa-miR-223	ERAL1	1	1	1	3
hsa-miR-223	GCH1	1	1	1	3
hsa-miR-223	GCH1	1	1	1	3
hsa-miR-223	CNNM4	1	1	1	3
hsa-miR-223	HEYL	1	1	1	3
hsa-miR-223	EIF2C1	1	1	1	3
hsa-miR-223	LATS2	1	1	1	3
hsa-miR-223	IL1F5	1	1	1	3
hsa-miR-223	CKAP2	1	1	1	3
hsa-miR-223	OR2H1	1	1	1	3
hsa-miR-223	GFI1	1	1	1	3
hsa-miR-223	GFPT1	1	1	1	3
hsa-miR-223	GPR160	1	1	1	3
hsa-miR-223	PKD2L2	1	1	1	3
hsa-miR-223	STAU2	1	1	1	3
hsa-miR-223	VPS41	1	1	1	3
hsa-miR-223	FOXP1	1	1	1	3
hsa-miR-223	CACYBP	1	1	1	3
hsa-miR-223	TMEM28	1	1	1	3
hsa-miR-223	BRPF3	1	1	1	3
hsa-miR-223	EIF2C2	1	1	1	3
hsa-miR-223	SLC39A1	1	1	1	3
hsa-miR-223	SERP1	1	1	1	3
hsa-miR-223	ARFIP1	1	1	1	3
hsa-miR-223	GCLM	1	1	1	3
hsa-miR-223	BHLHB5	1	1	1	3
hsa-miR-223	STK39	1	1	1	3
hsa-miR-223	GLI3	1	1	1	3
hsa-miR-223	GLRA2	1	1	1	3
hsa-miR-223	HTRA2	1	1	1	3
hsa-miR-223	EML4	1	1	1	3
hsa-miR-223	GLUL	1	1	1	3
hsa-miR-223	GMFB	1	1	1	3
hsa-miR-223	GNAT1	1	1	1	3
hsa-miR-223	GOLGA1	1	1	1	3
hsa-miR-223	GP2	1	1	1	3
hsa-miR-223	GPC1	1	1	1	3
hsa-miR-223	GPD1	1	1	1	3
hsa-miR-223	GPM6B	1	1	1	3
hsa-miR-223	GPM6B	1	1	1	3
hsa-miR-223	PGM2L1	1	1	1	3
hsa-miR-223	C11orf77	1	1	1	3
hsa-miR-223	ANKRD52	1	1	1	3
hsa-miR-223	LOC283514	1	1	1	3
hsa-miR-223	CCDC95	1	1	1	3
hsa-miR-223	GPR17	1	1	1	3
hsa-miR-223	ZADH2	1	1	1	3
hsa-miR-223	WDR62	1	1	1	3
hsa-miR-223	GPR26	1	1	1	3
hsa-miR-223	ANGPT2	1	1	1	3
hsa-miR-223	GPER	1	1	1	3
hsa-miR-223	C3orf23	1	1	1	3
hsa-miR-223	LOC285382	1	1	1	3
hsa-miR-223	CYP4V2	1	1	1	3
hsa-miR-223	ARL10	1	1	1	3
hsa-miR-223	GPR34	1	1	1	3
hsa-miR-223	ATP11C	1	1	1	3
hsa-miR-223	ATP11C	1	1	1	3
hsa-miR-223	GRIA4	1	1	1	3
hsa-miR-223	GRIA4	1	1	1	3
hsa-miR-223	TRIB2	1	1	1	3
hsa-miR-223	SNX24	1	1	1	3
hsa-miR-223	C13orf15	1	1	1	3
hsa-miR-223	C20orf30	1	1	1	3
hsa-miR-223	GTPBP8	1	1	1	3
hsa-miR-223	GRM1	1	1	1	3
hsa-miR-223	GRM7	1	1	1	3
hsa-miR-223	GRM7	1	1	1	3
hsa-miR-223	GTF2E1	1	1	1	3
hsa-miR-223	GTF3C1	1	1	1	3
hsa-miR-223	OLA1	1	1	1	3
hsa-miR-223	YPEL1	1	1	1	3
hsa-miR-223	TFPT	1	1	1	3
hsa-miR-223	GPR171	1	1	1	3
hsa-miR-223	SEC61A1	1	1	1	3
hsa-miR-223	GYPA	1	1	1	3
hsa-miR-223	TRHDE	1	1	1	3
hsa-miR-223	LRP12	1	1	1	3
hsa-miR-223	SCHIP1	1	1	1	3
hsa-miR-223	SLC2A8	1	1	1	3
hsa-miR-223	HDAC2	1	1	1	3
hsa-miR-223	HUNK	1	1	1	3
hsa-miR-223	CD209	1	1	1	3
hsa-miR-223	HHEX	1	1	1	3
hsa-miR-223	ANXA6	1	1	1	3
hsa-miR-223	HLF	1	1	1	3
hsa-miR-223	HNMT	1	1	1	3
hsa-miR-223	EIF4E3	1	1	1	3
hsa-miR-223	APC	1	1	1	3
hsa-miR-223	XIAP	1	1	1	3
hsa-miR-223	IGSF3	1	1	1	3
hsa-miR-223	HTR2A	1	1	1	3
hsa-miR-223	ICAM1	1	1	1	3
hsa-miR-223	S100A7A	1	1	1	3
hsa-miR-223	C1orf174	1	1	1	3
hsa-miR-223	SLC35D3	1	1	1	3
hsa-miR-223	MYLK4	1	1	1	3
hsa-miR-223	ZNF680	1	1	1	3
hsa-miR-223	ZDHHC21	1	1	1	3
hsa-miR-223	ZKSCAN2	1	1	1	3
hsa-miR-223	LOC342897	1	1	1	3
hsa-miR-223	ZSCAN22	1	1	1	3
hsa-miR-223	IFNAR1	1	1	1	3
hsa-miR-223	PLCXD3	1	1	1	3
hsa-miR-223	NUP43	1	1	1	3
hsa-miR-223	RBPJ	1	1	1	3
hsa-miR-223	RILPL1	1	1	1	3
hsa-miR-223	TBC1D26	1	1	1	3
hsa-miR-223	BMP8A	1	1	1	3
hsa-miR-223	IL1R1	1	1	1	3
hsa-miR-223	IL1RAP	1	1	1	3
hsa-miR-223	IL1RN	1	1	1	3
hsa-miR-223	IL5	1	1	1	3
hsa-miR-223	IL6ST	1	1	1	3
hsa-miR-223	IL6ST	1	1	1	3
hsa-miR-223	IL12B	1	1	1	3
hsa-miR-223	ZBTB41	1	1	1	3
hsa-miR-223	IL16	1	1	1	3
hsa-miR-223	ILF3	1	1	1	3
hsa-miR-223	INHBB	1	1	1	3
hsa-miR-223	AQP6	1	1	1	3
hsa-miR-223	INSR	1	1	1	3
hsa-miR-223	ITGA3	1	1	1	3
hsa-miR-223	ITGA3	1	1	1	3
hsa-miR-223	ITGB8	1	1	1	3
hsa-miR-223	ITPR3	1	1	1	3
hsa-miR-223	GALNTL4	1	1	1	3
hsa-miR-223	LHFPL4	1	1	1	3
hsa-miR-223	C5orf34	1	1	1	3
hsa-miR-223	KCNJ9	1	1	1	3
hsa-miR-223	ZC3H6	1	1	1	3
hsa-miR-223	KCNJ15	1	1	1	3
hsa-miR-223	KCNMB1	1	1	1	3
hsa-miR-223	KCNS3	1	1	1	3
hsa-miR-223	KHK	1	1	1	3
hsa-miR-223	KIF3C	1	1	1	3
hsa-miR-223	KIF5C	1	1	1	3
hsa-miR-223	KPNA1	1	1	1	3
hsa-miR-223	KPNA3	1	1	1	3
hsa-miR-223	RHOB	1	1	1	3
hsa-miR-223	FAM148B	1	1	1	3
hsa-miR-223	YPEL2	1	1	1	3
hsa-miR-223	VGLL3	1	1	1	3
hsa-miR-223	FLJ41603	1	1	1	3
hsa-miR-223	IYD	1	1	1	3
hsa-miR-223	AFF3	1	1	1	3
hsa-miR-223	RND3	1	1	1	3
hsa-miR-223	LAMB1	1	1	1	3
hsa-miR-223	LAMC2	1	1	1	3
hsa-miR-223	LBR	1	1	1	3
hsa-miR-223	ARHGAP5	1	1	1	3
hsa-miR-223	LIF	1	1	1	3
hsa-miR-223	ABLIM1	1	1	1	3
hsa-miR-223	FADS1	1	1	1	3
hsa-miR-223	FAM102A	1	1	1	3
hsa-miR-223	LMO2	1	1	1	3
hsa-miR-223	MED11	1	1	1	3
hsa-miR-223	C9orf105	1	1	1	3
hsa-miR-223	LPA	1	1	1	3
hsa-miR-223	APOBEC4	1	1	1	3
hsa-miR-223	HAPLN4	1	1	1	3
hsa-miR-223	LTBP2	1	1	1	3
hsa-miR-223	CAPRIN1	1	1	1	3
hsa-miR-223	SMAD1	1	1	1	3
hsa-miR-223	MAF	1	1	1	3
hsa-miR-223	MAOA	1	1	1	3
hsa-miR-223	MAP1B	1	1	1	3
hsa-miR-223	MAPT	1	1	1	3
hsa-miR-223	DDI1	1	1	1	3
hsa-miR-223	MBNL1	1	1	1	3
hsa-miR-223	MDK	1	1	1	3
hsa-miR-223	ME1	1	1	1	3
hsa-miR-223	MEF2C	1	1	1	3
hsa-miR-223	MEF2D	1	1	1	3
hsa-miR-223	ARVCF	1	1	1	3
hsa-miR-223	MEOX1	1	1	1	3
hsa-miR-223	MEOX1	1	1	1	3
hsa-miR-223	MID1	1	1	1	3
hsa-miR-223	CXCL9	1	1	1	3
hsa-miR-223	MKLN1	1	1	1	3
hsa-miR-223	MAP3K9	1	1	1	3
hsa-miR-223	LHX8	1	1	1	3
hsa-miR-223	MMP16	1	1	1	3
hsa-miR-223	MPP3	1	1	1	3
hsa-miR-223	MPZ	1	1	1	3
hsa-miR-223	LOC440087	1	1	1	3
hsa-miR-223	CCDC88C	1	1	1	3
hsa-miR-223	ARMETL1	1	1	1	3
hsa-miR-223	MYO1B	1	1	1	3
hsa-miR-223	MSN	1	1	1	3
hsa-miR-223	MSR1	1	1	1	3
hsa-miR-223	MTHFR	1	1	1	3
hsa-miR-223	MTM1	1	1	1	3
hsa-miR-223	MX1	1	1	1	3
hsa-miR-223	MYH10	1	1	1	3
hsa-miR-223	ZFHX3	1	1	1	3
hsa-miR-223	MYO5B	1	1	1	3
hsa-miR-223	MYO7B	1	1	1	3
hsa-miR-223	NAB1	1	1	1	3
hsa-miR-223	CEACAM6	1	1	1	3
hsa-miR-223	NDUFA3	1	1	1	3
hsa-miR-223	NDUFA5	1	1	1	3
hsa-miR-223	RERE	1	1	1	3
hsa-miR-223	2013-09-02	1	1	1	3
hsa-miR-223	NEDD9	1	1	1	3
hsa-miR-223	NEUROG1	1	1	1	3
hsa-miR-223	NF2	1	1	1	3
hsa-miR-223	NF2	1	1	1	3
hsa-miR-223	NF2	1	1	1	3
hsa-miR-223	NFIA	1	1	1	3
hsa-miR-223	NKTR	1	1	1	3
hsa-miR-223	CNOT2	1	1	1	3
hsa-miR-223	NOTCH2	1	1	1	3
hsa-miR-223	NOVA2	1	1	1	3
hsa-miR-223	NPC1	1	1	1	3
hsa-miR-223	NPTX1	1	1	1	3
hsa-miR-223	NPY1R	1	1	1	3
hsa-miR-223	SLC11A2	1	1	1	3
hsa-miR-223	NRAS	1	1	1	3
hsa-miR-223	NRF1	1	1	1	3
hsa-miR-223	ATP2B1	1	1	1	3
hsa-miR-223	ATP2B1	1	1	1	3
hsa-miR-223	NSF	1	1	1	3
hsa-miR-223	ROR2	1	1	1	3
hsa-miR-223	C2orf64	1	1	1	3
hsa-miR-223	CISD2	1	1	1	3
hsa-miR-223	LOC493869	1	1	1	3
hsa-miR-223	RNF165	1	1	1	3
hsa-miR-223	OGN	1	1	1	3
hsa-miR-223	OPCML	1	1	1	3
hsa-miR-223	OXTR	1	1	1	3
hsa-miR-223	P2RY6	1	1	1	3
hsa-miR-223	PA2G4	1	1	1	3
hsa-miR-223	PAFAH1B1	1	1	1	3
hsa-miR-223	RRM2B	1	1	1	3
hsa-miR-223	DUOX2	1	1	1	3
hsa-miR-223	PAK2	1	1	1	3
hsa-miR-223	PAX4	1	1	1	3
hsa-miR-223	PDCL	1	1	1	3
hsa-miR-223	PAX9	1	1	1	3
hsa-miR-223	CDON	1	1	1	3
hsa-miR-223	PDE11A	1	1	1	3
hsa-miR-223	ACOX1	1	1	1	3
hsa-miR-223	GOLT1B	1	1	1	3
hsa-miR-223	FAM152A	1	1	1	3
hsa-miR-223	LOC51035	1	1	1	3
hsa-miR-223	ST8SIA3	1	1	1	3
hsa-miR-223	PCK2	1	1	1	3
hsa-miR-223	TNNI3K	1	1	1	3
hsa-miR-223	PCMT1	1	1	1	3
hsa-miR-223	PHF20L1	1	1	1	3
hsa-miR-223	METTL9	1	1	1	3
hsa-miR-223	ZNF706	1	1	1	3
hsa-miR-223	TRIM17	1	1	1	3
hsa-miR-223	LEF1	1	1	1	3
hsa-miR-223	LEF1	1	1	1	3
hsa-miR-223	COPZ2	1	1	1	3
hsa-miR-223	CRIM1	1	1	1	3
hsa-miR-223	PDZD11	1	1	1	3
hsa-miR-223	PCTK1	1	1	1	3
hsa-miR-223	BET1L	1	1	1	3
hsa-miR-223	BET1L	1	1	1	3
hsa-miR-223	PCTK2	1	1	1	3
hsa-miR-223	ARMCX1	1	1	1	3
hsa-miR-223	PHF21A	1	1	1	3
hsa-miR-223	TAOK3	1	1	1	3
hsa-miR-223	HOOK1	1	1	1	3
hsa-miR-223	POMP	1	1	1	3
hsa-miR-223	SNX7	1	1	1	3
hsa-miR-223	NIP7	1	1	1	3
hsa-miR-223	RWDD1	1	1	1	3
hsa-miR-223	PDE3B	1	1	1	3
hsa-miR-223	ZNF107	1	1	1	3
hsa-miR-223	PDE4D	1	1	1	3
hsa-miR-223	ANKFY1	1	1	1	3
hsa-miR-223	C22orf28	1	1	1	3
hsa-miR-223	PTPLAD1	1	1	1	3
hsa-miR-223	CTDSPL2	1	1	1	3
hsa-miR-223	ETV7	1	1	1	3
hsa-miR-223	IL23A	1	1	1	3
hsa-miR-223	ESF1	1	1	1	3
hsa-miR-223	PDGFRB	1	1	1	3
hsa-miR-223	DPH5	1	1	1	3
hsa-miR-223	HECA	1	1	1	3
hsa-miR-223	PDPK1	1	1	1	3
hsa-miR-223	SELT	1	1	1	3
hsa-miR-223	CAB39	1	1	1	3
hsa-miR-223	CMPK1	1	1	1	3
hsa-miR-223	PDYN	1	1	1	3
hsa-miR-223	RAB8B	1	1	1	3
hsa-miR-223	GALNT7	1	1	1	3
hsa-miR-223	PFKFB2	1	1	1	3
hsa-miR-223	VIT	1	1	1	3
hsa-miR-223	PFN2	1	1	1	3
hsa-miR-223	PFN2	1	1	1	3
hsa-miR-223	PGM5	1	1	1	3
hsa-miR-223	ABCB1	1	1	1	3
hsa-miR-223	SLC25A3	1	1	1	3
hsa-miR-223	SERPINB8	1	1	1	3
hsa-miR-223	PIGH	1	1	1	3
hsa-miR-223	PIK3R1	1	1	1	3
hsa-miR-223	PITPNA	1	1	1	3
hsa-miR-223	PKNOX1	1	1	1	3
hsa-miR-223	PLAGL2	1	1	1	3
hsa-miR-223	PLD1	1	1	1	3
hsa-miR-223	NUP54	1	1	1	3
hsa-miR-223	PLXNB1	1	1	1	3
hsa-miR-223	PMP2	1	1	1	3
hsa-miR-223	ATP7A	1	1	1	3
hsa-miR-223	CSNK1G1	1	1	1	3
hsa-miR-223	BRWD1	1	1	1	3
hsa-miR-223	C21orf29	1	1	1	3
hsa-miR-223	SETD4	1	1	1	3
hsa-miR-223	POLE3	1	1	1	3
hsa-miR-223	C21orf91	1	1	1	3
hsa-miR-223	C21orf91	1	1	1	3
hsa-miR-223	DCUN1D1	1	1	1	3
hsa-miR-223	CYCS	1	1	1	3
hsa-miR-223	POLR2H	1	1	1	3
hsa-miR-223	SASH3	1	1	1	3
hsa-miR-223	TXNDC10	1	1	1	3
hsa-miR-223	RHOF	1	1	1	3
hsa-miR-223	POU2F2	1	1	1	3
hsa-miR-223	ANKRD16	1	1	1	3
hsa-miR-223	USP53	1	1	1	3
hsa-miR-223	MRPL50	1	1	1	3
hsa-miR-223	PARP14	1	1	1	3
hsa-miR-223	PPARA	1	1	1	3
hsa-miR-223	PPARD	1	1	1	3
hsa-miR-223	PPEF2	1	1	1	3
hsa-miR-223	2013-03-05	1	1	1	3
hsa-miR-223	PPAT	1	1	1	3
hsa-miR-223	OTUD4	1	1	1	3
hsa-miR-223	EPDR1	1	1	1	3
hsa-miR-223	GRAMD1C	1	1	1	3
hsa-miR-223	BNC2	1	1	1	3
hsa-miR-223	FAM29A	1	1	1	3
hsa-miR-223	GATAD2A	1	1	1	3
hsa-miR-223	C1orf26	1	1	1	3
hsa-miR-223	C10orf26	1	1	1	3
hsa-miR-223	FLJ20160	1	1	1	3
hsa-miR-223	FAM46C	1	1	1	3
hsa-miR-223	PGPEP1	1	1	1	3
hsa-miR-223	FNBP1L	1	1	1	3
hsa-miR-223	ST7L	1	1	1	3
hsa-miR-223	TBC1D8B	1	1	1	3
hsa-miR-223	UHRF1BP1	1	1	1	3
hsa-miR-223	ELOVL2	1	1	1	3
hsa-miR-223	KIAA1797	1	1	1	3
hsa-miR-223	RG9MTD1	1	1	1	3
hsa-miR-223	C21orf55	1	1	1	3
hsa-miR-223	FAM120C	1	1	1	3
hsa-miR-223	C1orf109	1	1	1	3
hsa-miR-223	ULK4	1	1	1	3
hsa-miR-223	FAM118A	1	1	1	3
hsa-miR-223	FAM70A	1	1	1	3
hsa-miR-223	NOL8	1	1	1	3
hsa-miR-223	C9orf40	1	1	1	3
hsa-miR-223	SOBP	1	1	1	3
hsa-miR-223	MED9	1	1	1	3
hsa-miR-223	SAMD4B	1	1	1	3
hsa-miR-223	ATP5SL	1	1	1	3
hsa-miR-223	AGGF1	1	1	1	3
hsa-miR-223	TRIM68	1	1	1	3
hsa-miR-223	CEP27	1	1	1	3
hsa-miR-223	RBM23	1	1	1	3
hsa-miR-223	ARMC1	1	1	1	3
hsa-miR-223	C1orf164	1	1	1	3
hsa-miR-223	C14orf105	1	1	1	3
hsa-miR-223	ARL8B	1	1	1	3
hsa-miR-223	LRRC20	1	1	1	3
hsa-miR-223	RAVER2	1	1	1	3
hsa-miR-223	USP40	1	1	1	3
hsa-miR-223	OGFOD1	1	1	1	3
hsa-miR-223	CCDC25	1	1	1	3
hsa-miR-223	TMEM143	1	1	1	3
hsa-miR-223	TMEM19	1	1	1	3
hsa-miR-223	PGM2	1	1	1	3
hsa-miR-223	UBE2W	1	1	1	3
hsa-miR-223	FBXW7	1	1	1	3
hsa-miR-223	FLJ11184	1	1	1	3
hsa-miR-223	SLC39A9	1	1	1	3
hsa-miR-223	PPP3R2	1	1	1	3
hsa-miR-223	LAPTM4B	1	1	1	3
hsa-miR-223	YOD1	1	1	1	3
hsa-miR-223	TNFRSF19	1	1	1	3
hsa-miR-223	MED29	1	1	1	3
hsa-miR-223	CDKN2AIP	1	1	1	3
hsa-miR-223	ANKRD10	1	1	1	3
hsa-miR-223	THUMPD1	1	1	1	3
hsa-miR-223	PRKACB	1	1	1	3
hsa-miR-223	SMEK1	1	1	1	3
hsa-miR-223	RUFY2	1	1	1	3
hsa-miR-223	FRMD4A	1	1	1	3
hsa-miR-223	RBM22	1	1	1	3
hsa-miR-223	RADIL	1	1	1	3
hsa-miR-223	IPO9	1	1	1	3
hsa-miR-223	KBTBD4	1	1	1	3
hsa-miR-223	POLR3E	1	1	1	3
hsa-miR-223	C10orf6	1	1	1	3
hsa-miR-223	CEP72	1	1	1	3
hsa-miR-223	BTBD7	1	1	1	3
hsa-miR-223	PRKAR1A	1	1	1	3
hsa-miR-223	ENAH	1	1	1	3
hsa-miR-223	PARVA	1	1	1	3
hsa-miR-223	2013-09-11	1	1	1	3
hsa-miR-223	PRKCA	1	1	1	3
hsa-miR-223	CXorf15	1	1	1	3
hsa-miR-223	SCN3B	1	1	1	3
hsa-miR-223	PRKCE	1	1	1	3
hsa-miR-223	CENPJ	1	1	1	3
hsa-miR-223	CENPN	1	1	1	3
hsa-miR-223	CISD1	1	1	1	3
hsa-miR-223	PKN2	1	1	1	3
hsa-miR-223	PBK	1	1	1	3
hsa-miR-223	ZNF395	1	1	1	3
hsa-miR-223	KIAA1166	1	1	1	3
hsa-miR-223	MAPK4	1	1	1	3
hsa-miR-223	GNG12	1	1	1	3
hsa-miR-223	ACRV1	1	1	1	3
hsa-miR-223	PCDHGB7	1	1	1	3
hsa-miR-223	PCDHGA10	1	1	1	3
hsa-miR-223	PCDHA6	1	1	1	3
hsa-miR-223	PCDHA6	1	1	1	3
hsa-miR-223	ANKH	1	1	1	3
hsa-miR-223	MOSPD1	1	1	1	3
hsa-miR-223	C8orf44	1	1	1	3
hsa-miR-223	PROS1	1	1	1	3
hsa-miR-223	PRPS2	1	1	1	3
hsa-miR-223	CYP26B1	1	1	1	3
hsa-miR-223	TMEM9B	1	1	1	3
hsa-miR-223	FMN2	1	1	1	3
hsa-miR-223	RAD18	1	1	1	3
hsa-miR-223	AGPAT4	1	1	1	3
hsa-miR-223	DHX33	1	1	1	3
hsa-miR-223	SPPL2B	1	1	1	3
hsa-miR-223	SPPL2B	1	1	1	3
hsa-miR-223	C11orf30	1	1	1	3
hsa-miR-223	CASC5	1	1	1	3
hsa-miR-223	C12orf5	1	1	1	3
hsa-miR-223	REXO4	1	1	1	3
hsa-miR-223	PLXDC1	1	1	1	3
hsa-miR-223	RNPEPL1	1	1	1	3
hsa-miR-223	PAK7	1	1	1	3
hsa-miR-223	LYZL6	1	1	1	3
hsa-miR-223	PELI1	1	1	1	3
hsa-miR-223	ANKRD50	1	1	1	3
hsa-miR-223	ADAMTSL3	1	1	1	3
hsa-miR-223	ATP10A	1	1	1	3
hsa-miR-223	ATP10D	1	1	1	3
hsa-miR-223	C13orf1	1	1	1	3
hsa-miR-223	PTGER3	1	1	1	3
hsa-miR-223	PTGFR	1	1	1	3
hsa-miR-223	PTGFR	1	1	1	3
hsa-miR-223	SLC24A3	1	1	1	3
hsa-miR-223	PTGS2	1	1	1	3
hsa-miR-223	DSCAML1	1	1	1	3
hsa-miR-223	KIAA1161	1	1	1	3
hsa-miR-223	PLEKHH1	1	1	1	3
hsa-miR-223	SHROOM4	1	1	1	3
hsa-miR-223	MKL2	1	1	1	3
hsa-miR-223	AARS2	1	1	1	3
hsa-miR-223	XPO5	1	1	1	3
hsa-miR-223	PTK6	1	1	1	3
hsa-miR-223	TBC1D14	1	1	1	3
hsa-miR-223	MIB1	1	1	1	3
hsa-miR-223	WDR35	1	1	1	3
hsa-miR-223	KLHDC5	1	1	1	3
hsa-miR-223	NLGN2	1	1	1	3
hsa-miR-223	ARRDC3	1	1	1	3
hsa-miR-223	KLHL14	1	1	1	3
hsa-miR-223	WDFY1	1	1	1	3
hsa-miR-223	HOMEZ	1	1	1	3
hsa-miR-223	WDR48	1	1	1	3
hsa-miR-223	FNIP2	1	1	1	3
hsa-miR-223	SLAIN2	1	1	1	3
hsa-miR-223	DIP2B	1	1	1	3
hsa-miR-223	KIAA1467	1	1	1	3
hsa-miR-223	KIAA1468	1	1	1	3
hsa-miR-223	TSHZ3	1	1	1	3
hsa-miR-223	SH3RF1	1	1	1	3
hsa-miR-223	ZSWIM5	1	1	1	3
hsa-miR-223	POGK	1	1	1	3
hsa-miR-223	ZBTB4	1	1	1	3
hsa-miR-223	RNF213	1	1	1	3
hsa-miR-223	ZBTB26	1	1	1	3
hsa-miR-223	ZNF317	1	1	1	3
hsa-miR-223	BAI3	1	1	1	3
hsa-miR-223	KIAA1600	1	1	1	3
hsa-miR-223	ZFYVE28	1	1	1	3
hsa-miR-223	RBAK	1	1	1	3
hsa-miR-223	PTPN11	1	1	1	3
hsa-miR-223	G6PC2	1	1	1	3
hsa-miR-223	C6orf47	1	1	1	3
hsa-miR-223	SLC4A5	1	1	1	3
hsa-miR-223	ACTA1	1	1	1	3
hsa-miR-223	PURA	1	1	1	3
hsa-miR-223	PURB	1	1	1	3
hsa-miR-223	PTBP2	1	1	1	3
hsa-miR-223	PVR	1	1	1	3
hsa-miR-223	ABCD4	1	1	1	3
hsa-miR-223	PLEKHB1	1	1	1	3
hsa-miR-223	MLL3	1	1	1	3
hsa-miR-223	SELK	1	1	1	3
hsa-miR-223	MID1IP1	1	1	1	3
hsa-miR-223	SNX6	1	1	1	3
hsa-miR-223	RAD52	1	1	1	3
hsa-miR-223	RAG2	1	1	1	3
hsa-miR-223	RALA	1	1	1	3
hsa-miR-223	ENPP5	1	1	1	3
hsa-miR-223	RAP2A	1	1	1	3
hsa-miR-223	RAP2B	1	1	1	3
hsa-miR-223	RASA1	1	1	1	3
hsa-miR-223	BCKDHB	1	1	1	3
hsa-miR-223	RECQL	1	1	1	3
hsa-miR-223	DPF2	1	1	1	3
hsa-miR-223	RGS1	1	1	1	3
hsa-miR-223	RGS2	1	1	1	3
hsa-miR-223	RGS4	1	1	1	3
hsa-miR-223	RGS4	1	1	1	3
hsa-miR-223	RNF4	1	1	1	3
hsa-miR-223	HAPLN2	1	1	1	3
hsa-miR-223	GUF1	1	1	1	3
hsa-miR-223	PAPPA2	1	1	1	3
hsa-miR-223	BRUNOL5	1	1	1	3
hsa-miR-223	FKBP10	1	1	1	3
hsa-miR-223	SMAP1	1	1	1	3
hsa-miR-223	CTXN3	1	1	1	3
hsa-miR-223	RPL22	1	1	1	3
hsa-miR-223	ZNF704	1	1	1	3
hsa-miR-223	RPS6KB1	1	1	1	3
hsa-miR-223	RPS23	1	1	1	3
hsa-miR-223	RRBP1	1	1	1	3
hsa-miR-223	ATXN1	1	1	1	3
hsa-miR-223	ATXN2	1	1	1	3
hsa-miR-223	SCN1A	1	1	1	3
hsa-miR-223	SCN2A	1	1	1	3
hsa-miR-223	SCN2B	1	1	1	3
hsa-miR-223	SCN3A	1	1	1	3
hsa-miR-223	SRR	1	1	1	3
hsa-miR-223	SDC2	1	1	1	3
hsa-miR-223	PRDM1	1	1	1	3
hsa-miR-223	DUSP21	1	1	1	3
hsa-miR-223	MANBAL	1	1	1	3
hsa-miR-223	SDHC	1	1	1	3
hsa-miR-223	SDHC	1	1	1	3
hsa-miR-223	C20orf67	1	1	1	3
hsa-miR-223	DMRTC2	1	1	1	3
hsa-miR-223	SEL1L	1	1	1	3
hsa-miR-223	SMOC1	1	1	1	3
hsa-miR-223	IFIH1	1	1	1	3
hsa-miR-223	ABCG4	1	1	1	3
hsa-miR-223	ZFYVE20	1	1	1	3
hsa-miR-223	SFRS1	1	1	1	3
hsa-miR-223	PAPD5	1	1	1	3
hsa-miR-223	DKFZP686E2158	1	1	1	3
hsa-miR-223	ZFP106	1	1	1	3
hsa-miR-223	MPP5	1	1	1	3
hsa-miR-223	WBSCR17	1	1	1	3
hsa-miR-223	KLHL25	1	1	1	3
hsa-miR-223	GZF1	1	1	1	3
hsa-miR-223	SUDS3	1	1	1	3
hsa-miR-223	MRPS25	1	1	1	3
hsa-miR-223	SGCD	1	1	1	3
hsa-miR-223	PLA2G2F	1	1	1	3
hsa-miR-223	SHOX2	1	1	1	3
hsa-miR-223	SMURF2	1	1	1	3
hsa-miR-223	TNS3	1	1	1	3
hsa-miR-223	SIAH1	1	1	1	3
hsa-miR-223	SPATA20	1	1	1	3
hsa-miR-223	VWA1	1	1	1	3
hsa-miR-223	PCDH20	1	1	1	3
hsa-miR-223	SIM1	1	1	1	3
hsa-miR-223	LRRC19	1	1	1	3
hsa-miR-223	SIM2	1	1	1	3
hsa-miR-223	SKIL	1	1	1	3
hsa-miR-223	REEP1	1	1	1	3
hsa-miR-223	SLC1A2	1	1	1	3
hsa-miR-223	TMEM135	1	1	1	3
hsa-miR-223	NADK	1	1	1	3
hsa-miR-223	ZNF649	1	1	1	3
hsa-miR-223	SLC6A3	1	1	1	3
hsa-miR-223	ZBTB8	1	1	1	3
hsa-miR-223	SLC7A2	1	1	1	3
hsa-miR-223	SLC8A1	1	1	1	3
hsa-miR-223	SLC9A2	1	1	1	3
hsa-miR-223	SLC14A1	1	1	1	3
hsa-miR-223	SLC18A1	1	1	1	3
hsa-miR-223	SLC19A1	1	1	1	3
hsa-miR-223	SLC20A1	1	1	1	3
hsa-miR-223	SLCO1A2	1	1	1	3
hsa-miR-223	HLTF	1	1	1	3
hsa-miR-223	PLEKHA3	1	1	1	3
hsa-miR-223	CAPRIN2	1	1	1	3
hsa-miR-223	ZBTB10	1	1	1	3
hsa-miR-223	CYP4F12	1	1	1	3
hsa-miR-223	SLC2A11	1	1	1	3
hsa-miR-223	SNAPC2	1	1	1	3
hsa-miR-223	SNCA	1	1	1	3
hsa-miR-223	SNTB2	1	1	1	3
hsa-miR-223	BNIP3L	1	1	1	3
hsa-miR-223	SOS1	1	1	1	3
hsa-miR-223	SOX9	1	1	1	3
hsa-miR-223	SOX11	1	1	1	3
hsa-miR-223	SOX12	1	1	1	3
hsa-miR-223	SP1	1	1	1	3
hsa-miR-223	SP3	1	1	1	3
hsa-miR-223	SPOCK1	1	1	1	3
hsa-miR-223	SPTB	1	1	1	3
hsa-miR-223	SRI	1	1	1	3
hsa-miR-223	SRF	1	1	1	3
hsa-miR-223	SSRP1	1	1	1	3
hsa-miR-223	SSTR1	1	1	1	3
hsa-miR-223	SSX1	1	1	1	3
hsa-miR-223	STAT1	1	1	1	3
hsa-miR-223	STAT2	1	1	1	3
hsa-miR-223	STAT5A	1	1	1	3
hsa-miR-223	STIM1	1	1	1	3
hsa-miR-223	SULT1C2	1	1	1	3
hsa-miR-223	SURF6	1	1	1	3
hsa-miR-223	TAF5	1	1	1	3
hsa-miR-223	TAP2	1	1	1	3
hsa-miR-223	TBX15	1	1	1	3
hsa-miR-223	TEAD1	1	1	1	3
hsa-miR-223	TFRC	1	1	1	3
hsa-miR-223	TIAL1	1	1	1	3
hsa-miR-223	TIMP2	1	1	1	3
hsa-miR-223	NKX2-1	1	1	1	3
hsa-miR-223	TSPAN7	1	1	1	3
hsa-miR-223	TSPAN6	1	1	1	3
hsa-miR-223	TMF1	1	1	1	3
hsa-miR-223	TNFAIP1	1	1	1	3
hsa-miR-223	TNS1	1	1	1	3
hsa-miR-223	TP53	1	1	1	3
hsa-miR-223	TP53	1	1	1	3
hsa-miR-223	TPD52L2	1	1	1	3
hsa-miR-223	TPM3	1	1	1	3
hsa-miR-223	TPMT	1	1	1	3
hsa-miR-223	HSP90B1	1	1	1	3
hsa-miR-223	CCT3	1	1	1	3
hsa-miR-223	TRPS1	1	1	1	3
hsa-miR-223	TULP3	1	1	1	3
hsa-miR-223	C6	1	1	1	3
hsa-miR-223	TXNRD1	1	1	1	3
hsa-miR-223	UBE2A	1	1	1	3
hsa-miR-223	UBE2L3	1	1	1	3
hsa-miR-223	UBE2N	1	1	1	3
hsa-miR-223	UBTF	1	1	1	3
hsa-miR-223	UCP3	1	1	1	3
hsa-miR-223	UFD1L	1	1	1	3
hsa-miR-223	UFD1L	1	1	1	3
hsa-miR-223	UGT2B4	1	1	1	3
hsa-miR-223	USF1	1	1	1	3
hsa-miR-223	CLRN1	1	1	1	3
hsa-miR-223	CLRN1	1	1	1	3
hsa-miR-223	VDR	1	1	1	3
hsa-miR-223	MPPED2	1	1	1	3
hsa-miR-223	C11orf9	1	1	1	3
hsa-miR-223	XK	1	1	1	3
hsa-miR-223	YWHAG	1	1	1	3
hsa-miR-223	PTTG1IP	1	1	1	3
hsa-miR-223	ZFX	1	1	1	3
hsa-miR-223	ZIC1	1	1	1	3
hsa-miR-223	ZNF10	1	1	1	3
hsa-miR-223	CA5A	1	1	1	3
hsa-miR-223	ZNF91	1	1	1	3
hsa-miR-223	TRIM25	1	1	1	3
hsa-miR-223	VEZF1	1	1	1	3
hsa-miR-223	ZNF192	1	1	1	3
hsa-miR-223	ZXDA	1	1	1	3
hsa-miR-223	LAPTM5	1	1	1	3
hsa-miR-223	EVI5	1	1	1	3
hsa-miR-223	WDR77	1	1	1	3
hsa-miR-223	C1orf116	1	1	1	3
hsa-miR-223	DERL1	1	1	1	3
hsa-miR-223	FKRP	1	1	1	3
hsa-miR-223	ZNF343	1	1	1	3
hsa-miR-223	C20orf121	1	1	1	3
hsa-miR-223	ZXDC	1	1	1	3
hsa-miR-223	NSBP1	1	1	1	3
hsa-miR-223	ADIPOR2	1	1	1	3
hsa-miR-223	CCNJL	1	1	1	3
hsa-miR-223	C4orf31	1	1	1	3
hsa-miR-223	ARSJ	1	1	1	3
hsa-miR-223	NARG2	1	1	1	3
hsa-miR-223	VTCN1	1	1	1	3
hsa-miR-223	C22orf29	1	1	1	3
hsa-miR-223	TBC1D17	1	1	1	3
hsa-miR-223	LRRC31	1	1	1	3
hsa-miR-223	SHCBP1	1	1	1	3
hsa-miR-223	HPS6	1	1	1	3
hsa-miR-223	EHMT1	1	1	1	3
hsa-miR-223	ST7	1	1	1	3
hsa-miR-223	SGK269	1	1	1	3
hsa-miR-223	TMC5	1	1	1	3
hsa-miR-223	C13orf34	1	1	1	3
hsa-miR-223	BAALC	1	1	1	3
hsa-miR-223	BAALC	1	1	1	3
hsa-miR-223	THSD4	1	1	1	3
hsa-miR-223	LPCAT1	1	1	1	3
hsa-miR-223	CYBRD1	1	1	1	3
hsa-miR-223	CYBRD1	1	1	1	3
hsa-miR-223	ADM2	1	1	1	3
hsa-miR-223	SYNPO2L	1	1	1	3
hsa-miR-223	MYST3	1	1	1	3
hsa-miR-223	DHDDS	1	1	1	3
hsa-miR-223	PHC3	1	1	1	3
hsa-miR-223	C10orf97	1	1	1	3
hsa-miR-223	WWC2	1	1	1	3
hsa-miR-223	FLJ21075	1	1	1	3
hsa-miR-223	VCPIP1	1	1	1	3
hsa-miR-223	NR4A3	1	1	1	3
hsa-miR-223	C13orf18	1	1	1	3
hsa-miR-223	C10orf57	1	1	1	3
hsa-miR-223	RNF34	1	1	1	3
hsa-miR-223	NAT13	1	1	1	3
hsa-miR-223	RAB11FIP1	1	1	1	3
hsa-miR-223	NUBPL	1	1	1	3
hsa-miR-223	WDR26	1	1	1	3
hsa-miR-223	GRPEL1	1	1	1	3
hsa-miR-223	LRRC27	1	1	1	3
hsa-miR-223	CCDC68	1	1	1	3
hsa-miR-223	ULBP1	1	1	1	3
hsa-miR-223	ADAM33	1	1	1	3
hsa-miR-223	TRAF3IP3	1	1	1	3
hsa-miR-223	PRR3	1	1	1	3
hsa-miR-223	LIMD2	1	1	1	3
hsa-miR-223	CALM3	1	1	1	3
hsa-miR-223	SH3BP5L	1	1	1	3
hsa-miR-223	SETD7	1	1	1	3
hsa-miR-223	SLC2A10	1	1	1	3
hsa-miR-223	SLC25A32	1	1	1	3
hsa-miR-223	ST8SIA2	1	1	1	3
hsa-miR-223	GAN	1	1	1	3
hsa-miR-223	SLC7A5	1	1	1	3
hsa-miR-223	TXNDC1	1	1	1	3
hsa-miR-223	CLPB	1	1	1	3
hsa-miR-223	APOLD1	1	1	1	3
hsa-miR-223	SNX27	1	1	1	3
hsa-miR-223	ANP32E	1	1	1	3
hsa-miR-223	AKAP1	1	1	1	3
hsa-miR-223	TMEM49	1	1	1	3
hsa-miR-223	VANGL1	1	1	1	3
hsa-miR-223	SBF2	1	1	1	3
hsa-miR-223	SFXN3	1	1	1	3
hsa-miR-223	ARPC5L	1	1	1	3
hsa-miR-223	SEH1L	1	1	1	3
hsa-miR-223	SEH1L	1	1	1	3
hsa-miR-223	USP9X	1	1	1	3
hsa-miR-223	SMC1A	1	1	1	3
hsa-miR-223	ARID1A	1	1	1	3
hsa-miR-223	KLRC4	1	1	1	3
hsa-miR-223	SNN	1	1	1	3
hsa-miR-223	CDC7	1	1	1	3
hsa-miR-223	FZD4	1	1	1	3
hsa-miR-223	UCK1	1	1	1	3
hsa-miR-223	NUDT12	1	1	1	3
hsa-miR-223	TMEM47	1	1	1	3
hsa-miR-223	C8orf13	1	1	1	3
hsa-miR-223	SESN2	1	1	1	3
hsa-miR-223	CALN1	1	1	1	3
hsa-miR-223	LONP2	1	1	1	3
hsa-miR-223	MAD1L1	1	1	1	3
hsa-miR-223	SYT16	1	1	1	3
hsa-miR-223	TMTC1	1	1	1	3
hsa-miR-223	TBC1D10A	1	1	1	3
hsa-miR-223	KCTD10	1	1	1	3
hsa-miR-223	STK40	1	1	1	3
hsa-miR-223	PLA2G6	1	1	1	3
hsa-miR-223	KATNAL1	1	1	1	3
hsa-miR-223	SLC41A2	1	1	1	3
hsa-miR-223	USP42	1	1	1	3
hsa-miR-223	ZNRF3	1	1	1	3
hsa-miR-223	UTP15	1	1	1	3
hsa-miR-223	ARID5B	1	1	1	3
hsa-miR-223	ANTXR1	1	1	1	3
hsa-miR-223	LOXL4	1	1	1	3
hsa-miR-223	MLSTD2	1	1	1	3
hsa-miR-223	CASP9	1	1	1	3
hsa-miR-223	NBPF3	1	1	1	3
hsa-miR-223	FYTTD1	1	1	1	3
hsa-miR-223	PSD2	1	1	1	3
hsa-miR-223	ANKRD32	1	1	1	3
hsa-miR-223	SLC37A3	1	1	1	3
hsa-miR-223	SLC37A3	1	1	1	3
hsa-miR-223	ZDHHC16	1	1	1	3
hsa-miR-223	C10orf58	1	1	1	3
hsa-miR-223	C12orf31	1	1	1	3
hsa-miR-223	CASP10	1	1	1	3
hsa-miR-223	BRMS1L	1	1	1	3
hsa-miR-223	PCGF5	1	1	1	3
hsa-miR-223	ZNF528	1	1	1	3
hsa-miR-223	ZNF333	1	1	1	3
hsa-miR-223	KIAA1804	1	1	1	3
hsa-miR-223	LCOR	1	1	1	3
hsa-miR-223	C14orf142	1	1	1	3
hsa-miR-223	KIAA1853	1	1	1	3
hsa-miR-223	PARD6B	1	1	1	3
hsa-miR-223	ZNF594	1	1	1	3
hsa-miR-223	TTBK1	1	1	1	3
hsa-miR-223	SPINK7	1	1	1	3
hsa-miR-223	N-PAC	1	1	1	3
hsa-miR-223	CCDC62	1	1	1	3
hsa-miR-223	FKBP6	1	1	1	3
hsa-miR-223	CBX2	1	1	1	3
hsa-miR-223	FCRLA	1	1	1	3
hsa-miR-223	PHF5A	1	1	1	3
hsa-miR-223	SPPL2A	1	1	1	3
hsa-miR-223	TMTC4	1	1	1	3
hsa-miR-223	C9orf3	1	1	1	3
hsa-miR-223	ZNF382	1	1	1	3
hsa-miR-223	SLC35B4	1	1	1	3
hsa-miR-223	ZNF587	1	1	1	3
hsa-miR-223	RAB2B	1	1	1	3
hsa-miR-223	MAEL	1	1	1	3
hsa-miR-223	ABHD13	1	1	1	3
hsa-miR-223	PRPF38A	1	1	1	3
hsa-miR-223	TNS4	1	1	1	3
hsa-miR-223	IGSF21	1	1	1	3
hsa-miR-223	RERG	1	1	1	3
hsa-miR-223	C18orf45	1	1	1	3
hsa-miR-223	PKP4	1	1	1	3
hsa-miR-223	PIK3R3	1	1	1	3
hsa-miR-223	PEX3	1	1	1	3
hsa-miR-223	TRIM5	1	1	1	3
hsa-miR-223	API5	1	1	1	3
hsa-miR-223	KIAA1755	1	1	1	3
hsa-miR-223	SELI	1	1	1	3
hsa-miR-223	DNAJC5B	1	1	1	3
hsa-miR-223	CDC14B	1	1	1	3
hsa-miR-223	PDLIM4	1	1	1	3
hsa-miR-223	PDLIM4	1	1	1	3
hsa-miR-223	STC2	1	1	1	3
hsa-miR-223	TP63	1	1	1	3
hsa-miR-223	TP63	1	1	1	3
hsa-miR-223	DCHS1	1	1	1	3
hsa-miR-223	NCOA1	1	1	1	3
hsa-miR-223	NCOA1	1	1	1	3
hsa-miR-223	CBFB	1	1	1	3
hsa-miR-223	IRS2	1	1	1	3
hsa-miR-223	SLC4A4	1	1	1	3
hsa-miR-223	CBLB	1	1	1	3
hsa-miR-223	CDC23	1	1	1	3
hsa-miR-223	RNMT	1	1	1	3
hsa-miR-223	ADAM9	1	1	1	3
hsa-miR-223	CD164	1	1	1	3
hsa-miR-223	MPDZ	1	1	1	3
hsa-miR-223	FPGT	1	1	1	3
hsa-miR-223	DPM2	1	1	1	3
hsa-miR-223	CD84	1	1	1	3
hsa-miR-223	TSC22D1	1	1	1	3
hsa-miR-223	VNN1	1	1	1	3
hsa-miR-223	PRPF4B	1	1	1	3
hsa-miR-223	FUBP3	1	1	1	3
hsa-miR-223	BTRC	1	1	1	3
hsa-miR-223	WASL	1	1	1	3
hsa-miR-223	FAM125B	1	1	1	3
hsa-miR-223	C3orf15	1	1	1	3
hsa-miR-223	KBTBD6	1	1	1	3
hsa-miR-223	UBE3B	1	1	1	3
hsa-miR-223	LIMD1	1	1	1	3
hsa-miR-223	MAP3K14	1	1	1	3
hsa-miR-223	FAM105B	1	1	1	3
hsa-miR-223	BAZ1B	1	1	1	3
hsa-miR-223	BMF	1	1	1	3
hsa-miR-223	BMF	1	1	1	3
hsa-miR-223	CCNT2	1	1	1	3
hsa-miR-223	CCNT2	1	1	1	3
hsa-miR-223	CLDN10	1	1	1	3
hsa-miR-223	CLDN8	1	1	1	3
hsa-miR-223	IL33	1	1	1	3
hsa-miR-223	TMEM67	1	1	1	3
hsa-miR-223	TIGD7	1	1	1	3
hsa-miR-223	SYNGR2	1	1	1	3
hsa-miR-223	ANKRD44	1	1	1	3
hsa-miR-223	SYT12	1	1	1	3
hsa-miR-223	SFRS2IP	1	1	1	3
hsa-miR-223	YTHDC1	1	1	1	3
hsa-miR-223	C14orf43	1	1	1	3
hsa-miR-223	CABLES1	1	1	1	3
hsa-miR-223	OSMR	1	1	1	3
hsa-miR-223	ACVR2A	1	1	1	3
hsa-miR-223	DCLK1	1	1	1	3
hsa-miR-223	TTC30A	1	1	1	3
hsa-miR-223	XPR1	1	1	1	3
hsa-miR-223	VAPA	1	1	1	3
hsa-miR-223	DHRS3	1	1	1	3
hsa-miR-223	MFHAS1	1	1	1	3
hsa-miR-223	ZBTB47	1	1	1	3
hsa-miR-223	CD83	1	1	1	3
hsa-miR-223	TMEM44	1	1	1	3
hsa-miR-223	ORAI3	1	1	1	3
hsa-miR-223	MAPK1IP1L	1	1	1	3
hsa-miR-223	CACNA2D4	1	1	1	3
hsa-miR-223	KL	1	1	1	3
hsa-miR-223	ADIPOQ	1	1	1	3
hsa-miR-223	SYAP1	1	1	1	3
hsa-miR-223	ORMDL1	1	1	1	3
hsa-miR-223	FOXQ1	1	1	1	3
hsa-miR-223	TP53INP1	1	1	1	3
hsa-miR-223	CDYL	1	1	1	3
hsa-miR-223	QKI	1	1	1	3
hsa-miR-223	QKI	1	1	1	3
hsa-miR-223	HOMER1	1	1	1	3
hsa-miR-223	PCYT1B	1	1	1	3
hsa-miR-223	AKAP6	1	1	1	3
hsa-miR-223	MAPK8IP1	1	1	1	3
hsa-miR-223	ONECUT2	1	1	1	3
hsa-miR-223	SCARB1	1	1	1	3
hsa-miR-223	SCARB1	1	1	1	3
hsa-miR-223	SLC4A7	1	1	1	3
hsa-miR-223	SCARB2	1	1	1	3
hsa-miR-223	SPTLC2	1	1	1	3
hsa-miR-223	GOSR1	1	1	1	3
hsa-miR-223	BAG2	1	1	1	3
hsa-miR-223	ZNF254	1	1	1	3
hsa-miR-223	TSGA14	1	1	1	3
hsa-miR-223	ENTPD5	1	1	1	3
hsa-miR-223	PSCDBP	1	1	1	3
hsa-miR-223	RNF14	1	1	1	3
hsa-miR-223	RALGPS1	1	1	1	3
hsa-miR-223	HS2ST1	1	1	1	3
hsa-miR-223	SOCS5	1	1	1	3
hsa-miR-223	CD59	1	1	1	3
hsa-miR-223	VGLL4	1	1	1	3
hsa-miR-223	GREB1	1	1	1	3
hsa-miR-223	GREB1	1	1	1	3
hsa-miR-223	EDEM1	1	1	1	3
hsa-miR-223	TRAM2	1	1	1	3
hsa-miR-223	ULK2	1	1	1	3
hsa-miR-223	KIAA0226	1	1	1	3
hsa-miR-223	USP6NL	1	1	1	3
hsa-miR-223	SEC14L5	1	1	1	3
hsa-miR-223	KIAA0256	1	1	1	3
hsa-miR-223	KIAA0408	1	1	1	3
hsa-miR-223	VPRBP	1	1	1	3
hsa-miR-223	SART3	1	1	1	3
hsa-miR-223	PHACTR2	1	1	1	3
hsa-miR-223	SNPH	1	1	1	3
hsa-miR-223	HDAC4	1	1	1	3
hsa-miR-223	TOX	1	1	1	3
hsa-miR-223	ProSAPiP1	1	1	1	3
hsa-miR-223	BCLAF1	1	1	1	3
hsa-miR-223	RIMS3	1	1	1	3
hsa-miR-223	MTSS1	1	1	1	3
hsa-miR-223	ARMCX2	1	1	1	3
hsa-miR-223	TRIM14	1	1	1	3
hsa-miR-223	MFAP3L	1	1	1	3
hsa-miR-223	ZNF518A	1	1	1	3
hsa-miR-223	TOMM70A	1	1	1	3
hsa-miR-223	TBC1D4	1	1	1	3
hsa-miR-223	SRGAP3	1	1	1	3
hsa-miR-223	RABGAP1L	1	1	1	3
hsa-miR-223	ZBTB40	1	1	1	3
hsa-miR-223	MAFB	1	1	1	3
hsa-miR-223	XYLB	1	1	1	3
hsa-miR-223	SLC23A2	1	1	1	3
hsa-miR-223	FGF19	1	1	1	3
hsa-miR-223	AKT3	1	1	1	3
hsa-miR-223	YAF2	1	1	1	3
hsa-miR-223	ANGPTL7	1	1	1	3
hsa-miR-223	CREB3	1	1	1	3
hsa-miR-223	TRIM3	1	1	1	3
hsa-miR-223	CFTR	1	1	1	3
hsa-miR-223	TCERG1	1	1	1	3
hsa-miR-223	SLC2A13	1	1	1	3
hsa-miR-223	IKIP	1	1	1	3
hsa-miR-223	KLHDC7A	1	1	1	3
hsa-miR-223	XIRP2	1	1	1	3
hsa-miR-223	COL6A6	1	1	1	3
hsa-miR-223	CPEB2	1	1	1	3
hsa-miR-223	ASB8	1	1	1	3
hsa-miR-223	ZBTB46	1	1	1	3
hsa-miR-223	CSNK1A1	1	1	1	3
hsa-miR-223	ZSCAN29	1	1	1	3
hsa-miR-223	RC3H1	1	1	1	3
hsa-miR-223	VPS13B	1	1	1	3
hsa-miR-223	RLBP1L1	1	1	1	3
hsa-miR-223	RASEF	1	1	1	3
hsa-miR-223	ZXDB	1	1	1	3
hsa-miR-223	RP13-102H20.1	1	1	1	3
hsa-miR-223	KIAA1946	1	1	1	3
hsa-miR-223	TXLNB	1	1	1	3
hsa-miR-223	ABAT	1	1	1	3
hsa-miR-223	PHC2	1	1	1	3
hsa-miR-223	ZNF626	1	1	1	3
hsa-miR-223	TET3	1	1	1	3
hsa-miR-223	PIP5K3	1	1	1	3
hsa-miR-223	FAM116A	1	1	1	3
hsa-miR-223	FAT	1	1	1	3
hsa-miR-223	JMJD1C	1	1	1	3
hsa-miR-223	NAPEPLD	1	1	1	3
hsa-miR-223	UNC5CL	1	1	1	3
hsa-miR-223	C6orf146	1	1	1	3
hsa-miR-223	FGF5	1	1	1	3
hsa-miR-223	TFEC	1	1	1	3
hsa-miR-223	RBM16	1	1	1	3
hsa-miR-223	CPEB3	1	1	1	3
hsa-miR-223	FOXJ3	1	1	1	3
hsa-miR-223	ELL2	1	1	1	3
hsa-miR-223	SMG1	1	1	1	3
hsa-miR-223	SARM1	1	1	1	3
hsa-miR-223	FSTL4	1	1	1	3
hsa-miR-223	CLASP2	1	1	1	3
hsa-miR-223	EFR3A	1	1	1	3
hsa-miR-223	LARP5	1	1	1	3
hsa-miR-223	BAT2D1	1	1	1	3
hsa-miR-223	DOCK9	1	1	1	3
hsa-miR-223	DOCK9	1	1	1	3
hsa-miR-223	SIRT4	1	1	1	3
hsa-miR-223	SLC7A8	1	1	1	3
hsa-miR-223	MACF1	1	1	1	3
hsa-miR-223	DAAM2	1	1	1	3
hsa-miR-223	SLC7A11	1	1	1	3
hsa-miR-223	ZKSCAN5	1	1	1	3
hsa-miR-223	KIF4A	1	1	1	3
hsa-miR-223	FUT8	1	1	1	3
hsa-miR-223	USP49	1	1	1	3
hsa-miR-223	MXRA5	1	1	1	3
hsa-miR-223	LRIG1	1	1	1	3
hsa-miR-223	APPL1	1	1	1	3
hsa-miR-223	PHF19	1	1	1	3
hsa-miR-223	KLHL3	1	1	1	3
hsa-miR-223	SH3YL1	1	1	1	3
hsa-miR-223	AP3M1	1	1	1	3
hsa-miR-223	RNF11	1	1	1	3
hsa-miR-223	C1orf107	1	1	1	3
hsa-miR-223	C2orf30	1	1	1	3
hsa-miR-223	CSDC2	1	1	1	3
hsa-miR-223	PGDS	1	1	1	3
hsa-miR-223	SLCO1B3	1	1	1	3
hsa-miR-223	C3orf23	1	1	1	3
hsa-miR-223	XKR6	1	1	1	3
hsa-miR-223	TRIM59	1	1	1	3
hsa-miR-223	GRM6	1	1	1	3
hsa-miR-223	TRPM5	1	1	1	3
hsa-miR-223	UBN1	1	1	1	3
hsa-miR-223	HMGCS1	1	1	1	3
hsa-miR-223	FAM5C	1	1	1	3
hsa-miR-223	FREM2	1	1	1	3
hsa-miR-223	IDS	1	1	1	3
hsa-miR-223	IGF1R	1	1	1	3
hsa-miR-223	ITPR2	1	1	1	3
hsa-miR-223	DNAJB13	1	1	1	3
hsa-miR-223	KLRC3	1	1	1	3
hsa-miR-223	KRT9	1	1	1	3
hsa-miR-223	LGALS8	1	1	1	3
hsa-miR-223	SH2D5	1	1	1	3
hsa-miR-223	C9orf105	1	1	1	3
hsa-miR-223	CAPRIN1	1	1	1	3
hsa-miR-223	MECP2	1	1	1	3
hsa-miR-223	NDP	1	1	1	3
hsa-miR-223	NEFH	1	1	1	3
hsa-miR-223	NFATC1	1	1	1	3
hsa-miR-223	NFATC1	1	1	1	3
hsa-miR-223	NFIB	1	1	1	3
hsa-miR-223	NFX1	1	1	1	3
hsa-miR-223	G0S2	1	1	1	3
hsa-miR-223	F11R	1	1	1	3
hsa-miR-223	SLMO2	1	1	1	3
hsa-miR-223	PHF20	1	1	1	3
hsa-miR-223	BFAR	1	1	1	3
hsa-miR-223	GCNT4	1	1	1	3
hsa-miR-223	AMOTL2	1	1	1	3
hsa-miR-223	C11orf73	1	1	1	3
hsa-miR-223	NCKIPSD	1	1	1	3
hsa-miR-223	PLCB4	1	1	1	3
hsa-miR-223	PLCG1	1	1	1	3
hsa-miR-223	KCTD5	1	1	1	3
hsa-miR-223	ANKIB1	1	1	1	3
hsa-miR-223	DDIT4	1	1	1	3
hsa-miR-223	TMED9	1	1	1	3
hsa-miR-223	TTC19	1	1	1	3
hsa-miR-223	TNFRSF19	1	1	1	3
hsa-miR-223	ZCCHC8	1	1	1	3
hsa-miR-223	FAM46A	1	1	1	3
hsa-miR-223	MBNL3	1	1	1	3
hsa-miR-223	MBNL3	1	1	1	3
hsa-miR-223	CENPN	1	1	1	3
hsa-miR-223	PCDHGA11	1	1	1	3
hsa-miR-223	PRLR	1	1	1	3
hsa-miR-223	PSEN1	1	1	1	3
hsa-miR-223	CCDC47	1	1	1	3
hsa-miR-223	SLC17A7	1	1	1	3
hsa-miR-223	CYSLTR2	1	1	1	3
hsa-miR-223	GOPC	1	1	1	3
hsa-miR-223	PSMD8	1	1	1	3
hsa-miR-223	KIAA1219	1	1	1	3
hsa-miR-223	NPAL3	1	1	1	3
hsa-miR-223	PTGFRN	1	1	1	3
hsa-miR-223	HEG1	1	1	1	3
hsa-miR-223	SEMA6A	1	1	1	3
hsa-miR-223	KIAA1462	1	1	1	3
hsa-miR-223	PTPN2	1	1	1	3
hsa-miR-223	G6PC2	1	1	1	3
hsa-miR-223	RCN2	1	1	1	3
hsa-miR-223	BACH2	1	1	1	3
hsa-miR-223	SORT1	1	1	1	3
hsa-miR-223	SC4MOL	1	1	1	3
hsa-miR-223	SDC4	1	1	1	3
hsa-miR-223	TMEM16C	1	1	1	3
hsa-miR-223	HIF3A	1	1	1	3
hsa-miR-223	RAPH1	1	1	1	3
hsa-miR-223	SLC10A2	1	1	1	3
hsa-miR-223	SMARCD1	1	1	1	3
hsa-miR-223	TPM3	1	1	1	3
hsa-miR-223	UCP3	1	1	1	3
hsa-miR-223	USH2A	1	1	1	3
hsa-miR-223	USH2A	1	1	1	3
hsa-miR-223	ZNF200	1	1	1	3
hsa-miR-223	GNPTAB	1	1	1	3
hsa-miR-223	GTDC1	1	1	1	3
hsa-miR-223	TREML2	1	1	1	3
hsa-miR-223	NOL10	1	1	1	3
hsa-miR-223	NIP30	1	1	1	3
hsa-miR-223	EDC3	1	1	1	3
hsa-miR-223	STAM	1	1	1	3
hsa-miR-223	TMEM22	1	1	1	3
hsa-miR-223	SLC38A1	1	1	1	3
hsa-miR-223	RAB11FIP4	1	1	1	3
hsa-miR-223	CCDC62	1	1	1	3
hsa-miR-223	CYorf15B	1	1	1	3
hsa-miR-223	CNDP1	1	1	1	3
hsa-miR-223	JUB	1	1	1	3
hsa-miR-223	ARHGAP19	1	1	1	3
hsa-miR-223	NKD2	1	1	1	3
hsa-miR-223	LMO4	1	1	1	3
hsa-miR-223	RFXANK	1	1	1	3
hsa-miR-223	CBFB	1	1	1	3
hsa-miR-223	CCKBR	1	1	1	3
hsa-miR-223	MTMR2	1	1	1	3
hsa-miR-223	SLC39A13	1	1	1	3
hsa-miR-223	CALML4	1	1	1	3
hsa-miR-223	CD247	1	1	1	3
hsa-miR-223	DSEL	1	1	1	3
hsa-miR-223	LRAT	1	1	1	3
hsa-miR-223	CCPG1	1	1	1	3
hsa-miR-223	NRXN3	1	1	1	3
hsa-miR-223	LPXN	1	1	1	3
hsa-miR-223	CD86	1	1	1	3
hsa-miR-223	QKI	1	1	1	3
hsa-miR-223	ADAMTS3	1	1	1	3
hsa-miR-223	GREB1	1	1	1	3
hsa-miR-223	KIAA0355	1	1	1	3
hsa-miR-223	PHF16	1	1	1	3
hsa-miR-223	RNF144A	1	1	1	3
hsa-miR-223	DNAJC6	1	1	1	3
hsa-miR-223	KLHL21	1	1	1	3
hsa-miR-223	CDC27	1	1	1	3
hsa-miR-223	FRAT1	0	1	1	2
hsa-miR-223	GJC1	1	0	1	2
hsa-miR-223	DNM1L	1	0	1	2
hsa-miR-223	DNM1L	1	0	1	2
hsa-miR-223	SCAMP3	0	1	1	2
hsa-miR-223	ACTR2	1	0	1	2
hsa-miR-223	TRAP1	0	1	1	2
hsa-miR-223	FAM13A1	1	0	1	2
hsa-miR-223	CTDSPL	1	0	1	2
hsa-miR-223	CD96	1	0	1	2
hsa-miR-223	CDK9	0	1	1	2
hsa-miR-223	LANCL1	1	0	1	2
hsa-miR-223	ATP8A1	1	0	1	2
hsa-miR-223	VAV3	1	0	1	2
hsa-miR-223	HAX1	1	0	1	2
hsa-miR-223	NXF1	0	1	1	2
hsa-miR-223	CARM1	0	1	1	2
hsa-miR-223	NCOA2	0	1	1	2
hsa-miR-223	ZNF211	1	0	1	2
hsa-miR-223	NEBL	1	0	1	2
hsa-miR-223	CCT4	0	1	1	2
hsa-miR-223	SORBS1	1	0	1	2
hsa-miR-223	SORBS1	1	0	1	2
hsa-miR-223	SORBS1	1	0	1	2
hsa-miR-223	SORBS1	1	0	1	2
hsa-miR-223	SORBS1	1	0	1	2
hsa-miR-223	SORBS1	1	0	1	2
hsa-miR-223	SMC2	1	0	1	2
hsa-miR-223	SMC2	1	0	1	2
hsa-miR-223	USP16	1	0	1	2
hsa-miR-223	USP16	1	0	1	2
hsa-miR-223	TRIM3	1	0	1	2
hsa-miR-223	DMRT2	1	1	0	2
hsa-miR-223	GNA13	0	1	1	2
hsa-miR-223	FUT9	0	1	1	2
hsa-miR-223	CCR9	1	0	1	2
hsa-miR-223	COPS8	1	0	1	2
hsa-miR-223	C11orf58	0	1	1	2
hsa-miR-223	GLIPR1	1	1	0	2
hsa-miR-223	TLK2	0	1	1	2
hsa-miR-223	GTF2A1L	0	1	1	2
hsa-miR-223	ABHD2	1	0	1	2
hsa-miR-223	CHD2	0	1	1	2
hsa-miR-223	WWP2	0	1	1	2
hsa-miR-223	TRIOBP	1	0	1	2
hsa-miR-223	DIDO1	1	0	1	2
hsa-miR-223	KRR1	1	1	0	2
hsa-miR-223	PTPRT	1	0	1	2
hsa-miR-223	LDB3	1	0	1	2
hsa-miR-223	PSIP1	1	0	1	2
hsa-miR-223	POLI	0	1	1	2
hsa-miR-223	IRAK3	0	1	1	2
hsa-miR-223	ZHX1	1	0	1	2
hsa-miR-223	AP1GBP1	1	0	1	2
hsa-miR-223	LARP4	1	0	1	2
hsa-miR-223	LARP4	1	0	1	2
hsa-miR-223	ZNF257	0	1	1	2
hsa-miR-223	NLRP3	1	0	1	2
hsa-miR-223	NLRP3	1	0	1	2
hsa-miR-223	NLRP3	1	0	1	2
hsa-miR-223	NLRP3	1	0	1	2
hsa-miR-223	CSMD2	1	0	1	2
hsa-miR-223	WDR31	1	0	1	2
hsa-miR-223	ADCYAP1	1	0	1	2
hsa-miR-223	LRRC3B	0	1	1	2
hsa-miR-223	RAB3IP	1	0	1	2
hsa-miR-223	RAB3IP	1	0	1	2
hsa-miR-223	RAB3IP	1	0	1	2
hsa-miR-223	OLFM3	0	1	1	2
hsa-miR-223	CLCN7	1	0	1	2
hsa-miR-223	TRAPPC6B	1	0	1	2
hsa-miR-223	MTFMT	0	1	1	2
hsa-miR-223	CNGA1	1	0	1	2
hsa-miR-223	SGSM1	1	0	1	2
hsa-miR-223	SGSM1	1	0	1	2
hsa-miR-223	SGSM1	1	0	1	2
hsa-miR-223	XIRP2	1	0	1	2
hsa-miR-223	ACVR1C	0	1	1	2
hsa-miR-223	FLJ44379	0	1	1	2
hsa-miR-223	LIN54	1	0	1	2
hsa-miR-223	LIN54	1	0	1	2
hsa-miR-223	JMY	1	1	0	2
hsa-miR-223	C9orf57	1	1	0	2
hsa-miR-223	CREB1	1	0	1	2
hsa-miR-223	CXorf39	1	0	1	2
hsa-miR-223	SFRS12	1	0	1	2
hsa-miR-223	CSF1	1	0	1	2
hsa-miR-223	LAYN	0	1	1	2
hsa-miR-223	ALG10B	0	1	1	2
hsa-miR-223	C13orf31	1	0	1	2
hsa-miR-223	ZNF681	0	1	1	2
hsa-miR-223	MANEAL	1	0	1	2
hsa-miR-223	LSM14B	0	1	1	2
hsa-miR-223	CTNND1	1	0	1	2
hsa-miR-223	CTNND1	1	0	1	2
hsa-miR-223	CTNND1	1	0	1	2
hsa-miR-223	CTNND1	1	0	1	2
hsa-miR-223	CTNND1	1	0	1	2
hsa-miR-223	CTNND1	1	0	1	2
hsa-miR-223	CTNND1	1	0	1	2
hsa-miR-223	AIFM3	1	0	1	2
hsa-miR-223	AIFM3	1	0	1	2
hsa-miR-223	CTSB	1	0	1	2
hsa-miR-223	CTSB	1	0	1	2
hsa-miR-223	2013-09-10	1	0	1	2
hsa-miR-223	GPR155	1	0	1	2
hsa-miR-223	AMOT	1	0	1	2
hsa-miR-223	ESCO2	1	0	1	2
hsa-miR-223	CAMSAP1	1	1	0	2
hsa-miR-223	RIBC1	0	1	1	2
hsa-miR-223	CYP24A1	1	0	1	2
hsa-miR-223	FAM71D	0	1	1	2
hsa-miR-223	2013-03-10	1	0	1	2
hsa-miR-223	C18orf54	1	0	1	2
hsa-miR-223	MMAA	1	1	0	2
hsa-miR-223	RASSF6	1	0	1	2
hsa-miR-223	SGMS2	1	0	1	2
hsa-miR-223	RNF133	0	1	1	2
hsa-miR-223	GLIS3	1	0	1	2
hsa-miR-223	DIO2	0	1	1	2
hsa-miR-223	DMD	1	0	1	2
hsa-miR-223	DMD	1	0	1	2
hsa-miR-223	DMD	1	0	1	2
hsa-miR-223	DMD	1	0	1	2
hsa-miR-223	DMD	1	0	1	2
hsa-miR-223	DMD	1	0	1	2
hsa-miR-223	DMD	1	0	1	2
hsa-miR-223	DMD	1	0	1	2
hsa-miR-223	DMD	1	0	1	2
hsa-miR-223	ABAT	1	0	1	2
hsa-miR-223	ABAT	1	0	1	2
hsa-miR-223	DRP2	0	1	1	2
hsa-miR-223	DSC3	0	1	1	2
hsa-miR-223	DSC3	0	1	1	2
hsa-miR-223	DSG2	0	1	1	2
hsa-miR-223	DTNA	0	1	1	2
hsa-miR-223	DUSP6	1	0	1	2
hsa-miR-223	AGTR1	1	0	1	2
hsa-miR-223	AGTR1	1	0	1	2
hsa-miR-223	ECE1	1	0	1	2
hsa-miR-223	ECE1	1	0	1	2
hsa-miR-223	ECE1	1	0	1	2
hsa-miR-223	EDNRA	1	0	1	2
hsa-miR-223	PHC2	1	0	1	2
hsa-miR-223	EFNA1	1	0	1	2
hsa-miR-223	DNAH10	1	1	0	2
hsa-miR-223	ZNF585A	0	1	1	2
hsa-miR-223	ELF2	1	0	1	2
hsa-miR-223	ALG14	0	1	1	2
hsa-miR-223	ELF5	1	0	1	2
hsa-miR-223	PLD5	0	1	1	2
hsa-miR-223	ARL13B	1	0	1	2
hsa-miR-223	EML1	1	0	1	2
hsa-miR-223	RANBP3L	1	0	1	2
hsa-miR-223	SLC29A1	1	0	1	2
hsa-miR-223	SLC29A1	1	0	1	2
hsa-miR-223	SLC29A1	1	0	1	2
hsa-miR-223	SLC29A1	1	0	1	2
hsa-miR-223	EPB41	1	0	1	2
hsa-miR-223	EPB41	1	0	1	2
hsa-miR-223	AK2	1	0	1	2
hsa-miR-223	C3orf58	1	0	1	2
hsa-miR-223	SENP5	0	1	1	2
hsa-miR-223	ERBB4	1	0	1	2
hsa-miR-223	ESRRG	1	0	1	2
hsa-miR-223	ESRRG	1	0	1	2
hsa-miR-223	ETV1	1	0	1	2
hsa-miR-223	ETV5	0	1	1	2
hsa-miR-223	ACSL3	1	0	1	2
hsa-miR-223	PTK2B	0	1	1	2
hsa-miR-223	EFEMP1	1	0	1	2
hsa-miR-223	HEPACAM	1	1	0	2
hsa-miR-223	FAM13C1	1	0	1	2
hsa-miR-223	C6orf136	1	0	1	2
hsa-miR-223	C6orf136	1	0	1	2
hsa-miR-223	RNF182	0	1	1	2
hsa-miR-223	RSBN1L	0	1	1	2
hsa-miR-223	TMEM130	1	0	1	2
hsa-miR-223	FGF2	1	1	0	2
hsa-miR-223	FGFR2	1	0	1	2
hsa-miR-223	FHL1	1	0	1	2
hsa-miR-223	RRAS2	0	1	1	2
hsa-miR-223	MRAS	1	0	1	2
hsa-miR-223	AAK1	0	1	1	2
hsa-miR-223	CLSTN1	1	0	1	2
hsa-miR-223	ZNF365	1	0	1	2
hsa-miR-223	ALDOB	1	1	0	2
hsa-miR-223	TRAK1	1	0	1	2
hsa-miR-223	NT5C2	1	1	0	2
hsa-miR-223	PCNX	0	1	1	2
hsa-miR-223	FBXL11	1	1	0	2
hsa-miR-223	C1orf34	1	0	1	2
hsa-miR-223	PLCH1	1	0	1	2
hsa-miR-223	TMCC1	1	0	1	2
hsa-miR-223	ENDOD1	0	1	1	2
hsa-miR-223	KIAA0913	0	1	1	2
hsa-miR-223	NMNAT2	1	0	1	2
hsa-miR-223	TBC1D9B	1	0	1	2
hsa-miR-223	FOXO3	1	0	1	2
hsa-miR-223	GARNL4	0	1	1	2
hsa-miR-223	TNRC6B	1	0	1	2
hsa-miR-223	NFASC	1	0	1	2
hsa-miR-223	2013-09-07	1	1	0	2
hsa-miR-223	TBC1D12	0	1	1	2
hsa-miR-223	PDS5A	1	0	1	2
hsa-miR-223	PDS5A	0	1	1	2
hsa-miR-223	MGA	1	0	1	2
hsa-miR-223	FMO3	1	0	1	2
hsa-miR-223	IQCE	0	1	1	2
hsa-miR-223	DOCK9	1	0	1	2
hsa-miR-223	FREQ	1	0	1	2
hsa-miR-223	SLC7A8	1	0	1	2
hsa-miR-223	RHOQ	1	1	0	2
hsa-miR-223	NPTXR	0	1	1	2
hsa-miR-223	SLC39A14	1	0	1	2
hsa-miR-223	SLC39A14	1	0	1	2
hsa-miR-223	RBM9	0	1	1	2
hsa-miR-223	PIGN	1	0	1	2
hsa-miR-223	BACE1	1	0	1	2
hsa-miR-223	BACE1	1	0	1	2
hsa-miR-223	BACE1	1	0	1	2
hsa-miR-223	PRND	1	0	1	2
hsa-miR-223	AIPL1	1	0	1	2
hsa-miR-223	EML2	1	0	1	2
hsa-miR-223	CYorf15A	0	1	1	2
hsa-miR-223	FUT8	1	0	1	2
hsa-miR-223	FUT8	1	0	1	2
hsa-miR-223	FUT8	1	0	1	2
hsa-miR-223	FUT8	1	0	1	2
hsa-miR-223	C22orf30	1	1	0	2
hsa-miR-223	MSRB3	1	0	1	2
hsa-miR-223	TCP11L2	0	1	1	2
hsa-miR-223	TMEM188	0	1	1	2
hsa-miR-223	SYT14	1	0	1	2
hsa-miR-223	GABRB2	1	0	1	2
hsa-miR-223	GABRB3	1	0	1	2
hsa-miR-223	C11orf41	0	1	1	2
hsa-miR-223	RIPK5	1	0	1	2
hsa-miR-223	LETMD1	1	0	1	2
hsa-miR-223	POT1	1	0	1	2
hsa-miR-223	C3orf60	0	1	1	2
hsa-miR-223	ALS2CL	1	0	1	2
hsa-miR-223	IBTK	0	1	1	2
hsa-miR-223	ANKRD17	1	0	1	2
hsa-miR-223	POLDIP2	0	1	1	2
hsa-miR-223	WSB1	1	0	1	2
hsa-miR-223	STEAP2	1	1	0	2
hsa-miR-223	FBXO9	1	0	1	2
hsa-miR-223	FBXO9	1	0	1	2
hsa-miR-223	GCH1	0	1	1	2
hsa-miR-223	IL1F5	1	0	1	2
hsa-miR-223	CKAP2	1	0	1	2
hsa-miR-223	GFI1	1	0	1	2
hsa-miR-223	GFI1	1	0	1	2
hsa-miR-223	ABL2	0	1	1	2
hsa-miR-223	ABL2	1	0	1	2
hsa-miR-223	VPS41	1	0	1	2
hsa-miR-223	CACYBP	1	0	1	2
hsa-miR-223	ARFIP1	1	0	1	2
hsa-miR-223	C2orf30	1	0	1	2
hsa-miR-223	C2orf30	1	0	1	2
hsa-miR-223	GLG1	0	1	1	2
hsa-miR-223	GLRA2	1	0	1	2
hsa-miR-223	GLRA2	1	0	1	2
hsa-miR-223	HTRA2	1	0	1	2
hsa-miR-223	CECR2	1	0	1	2
hsa-miR-223	GLUL	1	0	1	2
hsa-miR-223	GLUL	1	0	1	2
hsa-miR-223	GNAO1	0	1	1	2
hsa-miR-223	GP2	1	0	1	2
hsa-miR-223	GP2	1	0	1	2
hsa-miR-223	GP2	1	0	1	2
hsa-miR-223	GPM6B	1	0	1	2
hsa-miR-223	GPM6B	1	0	1	2
hsa-miR-223	KSR2	0	1	1	2
hsa-miR-223	GLT8D3	0	1	1	2
hsa-miR-223	ZDHHC22	0	1	1	2
hsa-miR-223	WDR62	1	0	1	2
hsa-miR-223	FAM80A	0	1	1	2
hsa-miR-223	ANGPT2	1	0	1	2
hsa-miR-223	ANGPT2	1	0	1	2
hsa-miR-223	C2orf61	0	1	1	2
hsa-miR-223	GPER	1	0	1	2
hsa-miR-223	GPER	1	0	1	2
hsa-miR-223	GPR34	1	0	1	2
hsa-miR-223	PPIL6	0	1	1	2
hsa-miR-223	MKNK2	1	1	0	2
hsa-miR-223	GRIA1	0	1	1	2
hsa-miR-223	HIPK2	0	1	1	2
hsa-miR-223	GRIN2A	1	1	0	2
hsa-miR-223	C20orf30	1	0	1	2
hsa-miR-223	C20orf30	1	0	1	2
hsa-miR-223	C20orf30	1	0	1	2
hsa-miR-223	GTPBP8	1	0	1	2
hsa-miR-223	OLA1	1	0	1	2
hsa-miR-223	UBN1	1	0	1	2
hsa-miR-223	PURG	1	1	0	2
hsa-miR-223	SLC39A3	0	1	1	2
hsa-miR-223	HMGCS1	1	0	1	2
hsa-miR-223	EIF4E3	1	0	1	2
hsa-miR-223	EIF4E3	1	0	1	2
hsa-miR-223	HNRNPU	1	0	1	2
hsa-miR-223	HNRNPU	1	0	1	2
hsa-miR-223	APC	1	0	1	2
hsa-miR-223	APC	1	0	1	2
hsa-miR-223	IGSF3	1	0	1	2
hsa-miR-223	NLRP14	0	1	1	2
hsa-miR-223	ZNF260	0	1	1	2
hsa-miR-223	MTX3	0	1	1	2
hsa-miR-223	7A5	0	1	1	2
hsa-miR-223	RBPJ	1	0	1	2
hsa-miR-223	RBPJ	1	0	1	2
hsa-miR-223	RBPJ	1	0	1	2
hsa-miR-223	IL1RN	1	0	1	2
hsa-miR-223	IL1RN	1	0	1	2
hsa-miR-223	IL1RN	1	0	1	2
hsa-miR-223	IL16	1	0	1	2
hsa-miR-223	INPP5B	0	1	1	2
hsa-miR-223	INSL3	0	1	1	2
hsa-miR-223	INSR	1	0	1	2
hsa-miR-223	ITGB1	0	1	1	2
hsa-miR-223	ITGB1	0	1	1	2
hsa-miR-223	ITGB1	0	1	1	2
hsa-miR-223	ITIH3	0	1	1	2
hsa-miR-223	KCNC1	0	1	1	2
hsa-miR-223	PTAR1	0	1	1	2
hsa-miR-223	KCNJ15	1	0	1	2
hsa-miR-223	KHK	1	0	1	2
hsa-miR-223	KLRD1	0	1	1	2
hsa-miR-223	ARG2	0	1	1	2
hsa-miR-223	ZNF470	0	1	1	2
hsa-miR-223	LYSMD1	0	1	1	2
hsa-miR-223	BOLA3	1	1	0	2
hsa-miR-223	AFF3	1	0	1	2
hsa-miR-223	ZNF793	0	1	1	2
hsa-miR-223	LBR	1	0	1	2
hsa-miR-223	ARHGAP5	1	0	1	2
hsa-miR-223	LEPR	1	0	1	2
hsa-miR-223	ABLIM1	1	0	1	2
hsa-miR-223	ABLIM1	1	0	1	2
hsa-miR-223	ABLIM1	1	0	1	2
hsa-miR-223	FAM102A	1	0	1	2
hsa-miR-223	SH2D5	1	0	1	2
hsa-miR-223	LOC401052	0	1	1	2
hsa-miR-223	C9orf105	1	0	1	2
hsa-miR-223	FAM19A1	0	1	1	2
hsa-miR-223	SMAD1	1	0	1	2
hsa-miR-223	MAP4	1	1	0	2
hsa-miR-223	MAP4	1	1	0	2
hsa-miR-223	MAPT	1	0	1	2
hsa-miR-223	MAPT	1	0	1	2
hsa-miR-223	MAPT	1	0	1	2
hsa-miR-223	MAPT	1	0	1	2
hsa-miR-223	MAPT	1	0	1	2
hsa-miR-223	MBNL1	1	0	1	2
hsa-miR-223	MBNL1	1	0	1	2
hsa-miR-223	MBNL1	1	0	1	2
hsa-miR-223	MBNL1	1	0	1	2
hsa-miR-223	MBNL1	1	0	1	2
hsa-miR-223	MBNL1	1	0	1	2
hsa-miR-223	MCC	0	1	1	2
hsa-miR-223	MCM6	0	1	1	2
hsa-miR-223	MDK	1	0	1	2
hsa-miR-223	MDK	1	0	1	2
hsa-miR-223	MECP2	1	0	1	2
hsa-miR-223	MEF2A	1	1	0	2
hsa-miR-223	MEF2C	1	0	1	2
hsa-miR-223	MEOX1	1	0	1	2
hsa-miR-223	MGAT3	0	1	1	2
hsa-miR-223	MGAT3	1	0	1	2
hsa-miR-223	CIITA	0	1	1	2
hsa-miR-223	MID1	1	0	1	2
hsa-miR-223	MID1	1	0	1	2
hsa-miR-223	TRIM67	0	1	1	2
hsa-miR-223	MYO1B	1	0	1	2
hsa-miR-223	ASPH	0	1	1	2
hsa-miR-223	MSR1	1	0	1	2
hsa-miR-223	MSR1	1	0	1	2
[truncated: 3,684 more rows]

## Sheet: mir-30b
MicroRNA	Gene	DIANAmT	miRanda	Targetscan	SUM		Category	Term	Count	%	PValue	Genes	List Total	Pop Hits	Pop Total	Fold Enrichment	Bonferroni	Benjamini	FDR
hsa-miR-30b	GNPDA1	1	1	1	3		REACTOME_PATHWAY	REACT_15518:Transmembrane transport of small molecules	13	0.0602075	0.00114206	SLC36A1, SLC38A2, SLC16A10, SLC7A10, SLC6A15, PEX3, SLC7A5, SLC7A11, SLC7A6, SLC7A2, SLC6A6, SLC38A1, ABCA12	368	42	3398	2.85805	0.0768745	0.0768745	1.17565
hsa-miR-30b	TANK	1	1	1	3		REACTOME_PATHWAY	REACT_11044:Signaling by Rho GTPases	22	0.10189	0.0209672	ARHGEF3, ABR, VAV3, MCF2, ARHGEF6, G3BP2, ARHGAP28, AKAP13, ARHGEF9, ARHGAP29, ARHGEF12, OCRL, VAV2, ARHGAP26, MCF2L, SOS1, SRGAP3, RHOBTB1, RHOB, ARHGAP11A, DEPDC1B, PIK3R2	368	123	3398	1.65156	0.773114	0.523675	19.6919
hsa-miR-30b	HDAC5	1	1	1	3		REACTOME_PATHWAY	REACT_9417:Signaling by EGFR	11	0.0509448	0.0255427	EGFR, KRAS, PLCG1, AP2A1, SOS1, GAB1, SH3KBP1, ADAM12, CLTC, PAG1, SH3GL2	368	47	3398	2.16108	0.836545	0.453237	23.4923
hsa-miR-30b	BCL2L11	1	1	1	3		REACTOME_PATHWAY	REACT_12034:Signaling by BMP	7	0.0324194	0.0312443	ACVR2A, ACVR2B, UBE2D3, SMAD4, BMPR2, SMAD1, UBE2D1	368	23	3398	2.81026	0.891608	0.426215	28.0005
hsa-miR-30b	SH2B3	1	1	1	3		REACTOME_PATHWAY	REACT_16888:Signaling by PDGF	13	0.0602075	0.0382729	COL4A3, PDGFA, COL5A2, NCK2, COL9A3, KRAS, CRKL, PLCG1, SOS1, PDGFRB, THBS2, RASA1, PIK3R2	368	64	3398	1.87559	0.934893	0.420937	33.227
hsa-miR-30b	MAMLD1	1	1	1	3		REACTOME_PATHWAY	REACT_498:Signaling by Insulin receptor	9	0.0416821	0.052825	IRS2, KRAS, TSC1, SOS1, EEF2K, TRIB3, RPS6KB1, IRS1, PIK3R2	368	39	3398	2.13085	0.977607	0.469092	42.974
hsa-miR-30b	RANBP9	1	1	1	3		REACTOME_PATHWAY	REACT_11061:Signalling by NGF	27	0.125046	0.0571288	ADCY1, TRIB3, FOXO3, CLTC, ADCYAP1, SORCS3, CASP3, KRAS, MYD88, PPP2CA, SOS1, PRKACB, FRS2, PIK3R2, IRS2, CREB1, IRS1, BCL2L11, RALGDS, CAMK4, PLCG1, AP2A1, RPS6KA2, PRKAR1A, PSEN2, OMG, SH3GL2	368	176	3398	1.41653	0.98372	0.444705	45.5994
hsa-miR-30b	DNAJB6	1	1	1	3		REACTOME_PATHWAY	REACT_11123:Membrane Trafficking	9	0.0416821	0.0679648	SEC23A, AP1S3, SEC24A, STX7, AP1B1, ARCN1, CLTC, SEC24D, SH3GL2	368	41	3398	2.02691	0.992751	0.459827	51.733
hsa-miR-30b	EDIL3	1	1	1	3		REACTOME_PATHWAY	REACT_6844:Signaling by TGF beta	5	0.0231567	0.0698162	UBE2D3, TGFBR2, SMAD4, SMAD2, UBE2D1	368	15	3398	3.0779	0.993693	0.430446	52.7161
hsa-miR-30b	UST	1	1	1	3		REACTOME_PATHWAY	REACT_299:Signaling by Notch	5	0.0231567	0.0854802	NOTCH2, NOTCH1, DLL4, PSEN2, JAG2	368	16	3398	2.88553	0.998079	0.465002	60.3373
hsa-miR-30b	ARPC5	1	1	1	3
hsa-miR-30b	TSPAN2	1	1	1	3
hsa-miR-30b	TRIM10	1	1	1	3
hsa-miR-30b	TRIM10	1	1	1	3
hsa-miR-30b	ACTR1A	1	1	1	3
hsa-miR-30b	ARL4C	1	1	1	3
hsa-miR-30b	FAM13A1	1	1	1	3
hsa-miR-30b	CDH17	1	1	1	3
hsa-miR-30b	MBNL2	1	1	1	3
hsa-miR-30b	RBM5	1	1	1	3
hsa-miR-30b	LHFPL2	1	1	1	3
hsa-miR-30b	PSME3	1	1	1	3
hsa-miR-30b	TRIM13	1	1	1	3
hsa-miR-30b	PRG4	1	1	1	3
hsa-miR-30b	KLRG1	1	1	1	3
hsa-miR-30b	CD96	1	1	1	3
hsa-miR-30b	M6PRBP1	1	1	1	3
hsa-miR-30b	STX6	1	1	1	3
hsa-miR-30b	LRRC17	1	1	1	3
hsa-miR-30b	LRRC17	1	1	1	3
hsa-miR-30b	WDR68	1	1	1	3
hsa-miR-30b	KCNMB2	1	1	1	3
hsa-miR-30b	ZMPSTE24	1	1	1	3
hsa-miR-30b	OPRS1	1	1	1	3
hsa-miR-30b	LILRB2	1	1	1	3
hsa-miR-30b	2013-03-06	1	1	1	3
hsa-miR-30b	TNIP1	1	1	1	3
hsa-miR-30b	LAMC3	1	1	1	3
hsa-miR-30b	IKZF1	1	1	1	3
hsa-miR-30b	TRDN	1	1	1	3
hsa-miR-30b	ABCA9	1	1	1	3
hsa-miR-30b	HMG20A	1	1	1	3
hsa-miR-30b	SEMA3A	1	1	1	3
hsa-miR-30b	SCML2	1	1	1	3
hsa-miR-30b	ADARB1	1	1	1	3
hsa-miR-30b	SPON1	1	1	1	3
hsa-miR-30b	UBAC1	1	1	1	3
hsa-miR-30b	TUBGCP3	1	1	1	3
hsa-miR-30b	VAV3	1	1	1	3
hsa-miR-30b	ZNF238	1	1	1	3
hsa-miR-30b	TRIM38	1	1	1	3
hsa-miR-30b	SEC23A	1	1	1	3
hsa-miR-30b	VAT1	1	1	1	3
hsa-miR-30b	ENOX2	1	1	1	3
hsa-miR-30b	SEMA6B	1	1	1	3
hsa-miR-30b	CIB2	1	1	1	3
hsa-miR-30b	NEBL	1	1	1	3
hsa-miR-30b	SLU7	1	1	1	3
hsa-miR-30b	CCT4	1	1	1	3
hsa-miR-30b	ERLIN1	1	1	1	3
hsa-miR-30b	POLR3G	1	1	1	3
hsa-miR-30b	CAMKK2	1	1	1	3
hsa-miR-30b	CAMKK2	1	1	1	3
hsa-miR-30b	CUGBP2	1	1	1	3
hsa-miR-30b	CUGBP2	1	1	1	3
hsa-miR-30b	GNA13	1	1	1	3
hsa-miR-30b	ADCY1	1	1	1	3
hsa-miR-30b	MGEA5	1	1	1	3
hsa-miR-30b	NFAT5	1	1	1	3
hsa-miR-30b	CFL2	1	1	1	3
hsa-miR-30b	YME1L1	1	1	1	3
hsa-miR-30b	STAG2	1	1	1	3
hsa-miR-30b	PHTF1	1	1	1	3
hsa-miR-30b	MAP3K2	1	1	1	3
hsa-miR-30b	JARID1B	1	1	1	3
hsa-miR-30b	HBS1L	1	1	1	3
hsa-miR-30b	FUSIP1	1	1	1	3
hsa-miR-30b	ZBTB6	1	1	1	3
hsa-miR-30b	ARPP-19	1	1	1	3
hsa-miR-30b	FRS2	1	1	1	3
hsa-miR-30b	FGL2	1	1	1	3
hsa-miR-30b	C1QL1	1	1	1	3
hsa-miR-30b	RAB10	1	1	1	3
hsa-miR-30b	PPARGC1A	1	1	1	3
hsa-miR-30b	MAN1A2	1	1	1	3
hsa-miR-30b	EDAR	1	1	1	3
hsa-miR-30b	PAPOLA	1	1	1	3
hsa-miR-30b	SUB1	1	1	1	3
hsa-miR-30b	DBF4	1	1	1	3
hsa-miR-30b	STARD3	1	1	1	3
hsa-miR-30b	TMED2	1	1	1	3
hsa-miR-30b	TMED10	1	1	1	3
hsa-miR-30b	ASCC3	1	1	1	3
hsa-miR-30b	ASCC3	1	1	1	3
hsa-miR-30b	RAB32	1	1	1	3
hsa-miR-30b	METAP2	1	1	1	3
hsa-miR-30b	CHD1	1	1	1	3
hsa-miR-30b	CPSF6	1	1	1	3
hsa-miR-30b	DDX52	1	1	1	3
hsa-miR-30b	ABHD2	1	1	1	3
hsa-miR-30b	WWP1	1	1	1	3
hsa-miR-30b	RAPGEF4	1	1	1	3
hsa-miR-30b	TRIM31	1	1	1	3
hsa-miR-30b	RER1	1	1	1	3
hsa-miR-30b	ADAMTS5	1	1	1	3
hsa-miR-30b	PTPN21	1	1	1	3
hsa-miR-30b	CIT	1	1	1	3
hsa-miR-30b	PTPRT	1	1	1	3
hsa-miR-30b	KIF3A	1	1	1	3
hsa-miR-30b	CAPN11	1	1	1	3
hsa-miR-30b	LDB3	1	1	1	3
hsa-miR-30b	CHI3L1	1	1	1	3
hsa-miR-30b	FAM107A	1	1	1	3
hsa-miR-30b	ADAMTS6	1	1	1	3
hsa-miR-30b	BAZ1A	1	1	1	3
hsa-miR-30b	LZTS1	1	1	1	3
hsa-miR-30b	TNRC4	1	1	1	3
hsa-miR-30b	CHKA	1	1	1	3
hsa-miR-30b	WBP4	1	1	1	3
hsa-miR-30b	SEC23IP	1	1	1	3
hsa-miR-30b	FZD10	1	1	1	3
hsa-miR-30b	AKAP13	1	1	1	3
hsa-miR-30b	AKAP10	1	1	1	3
hsa-miR-30b	CHML	1	1	1	3
hsa-miR-30b	GALNT6	1	1	1	3
hsa-miR-30b	PDCD10	1	1	1	3
hsa-miR-30b	PRRT2	1	1	1	3
hsa-miR-30b	C14orf126	1	1	1	3
hsa-miR-30b	MAN1B1	1	1	1	3
hsa-miR-30b	SNX18	1	1	1	3
hsa-miR-30b	KLF12	1	1	1	3
hsa-miR-30b	VPS26B	1	1	1	3
hsa-miR-30b	KTI12	1	1	1	3
hsa-miR-30b	LYST	1	1	1	3
hsa-miR-30b	CHRM3	1	1	1	3
hsa-miR-30b	LARP4	1	1	1	3
hsa-miR-30b	GLCCI1	1	1	1	3
hsa-miR-30b	PDAP1	1	1	1	3
hsa-miR-30b	CBX3	1	1	1	3
hsa-miR-30b	CYP2U1	1	1	1	3
hsa-miR-30b	ADPRHL1	1	1	1	3
hsa-miR-30b	TRIM9	1	1	1	3
hsa-miR-30b	NLRP3	1	1	1	3
hsa-miR-30b	ERMAP	1	1	1	3
hsa-miR-30b	MBD6	1	1	1	3
hsa-miR-30b	TUBGCP5	1	1	1	3
hsa-miR-30b	ESCO1	1	1	1	3
hsa-miR-30b	GALNT13	1	1	1	3
hsa-miR-30b	OSBPL8	1	1	1	3
hsa-miR-30b	OSBPL11	1	1	1	3
hsa-miR-30b	C1QTNF7	1	1	1	3
hsa-miR-30b	PCMTD1	1	1	1	3
hsa-miR-30b	FCRL1	1	1	1	3
hsa-miR-30b	FCHO2	1	1	1	3
hsa-miR-30b	SLC5A11	1	1	1	3
hsa-miR-30b	WDFY2	1	1	1	3
hsa-miR-30b	CTHRC1	1	1	1	3
hsa-miR-30b	ADCYAP1	1	1	1	3
hsa-miR-30b	LYSMD3	1	1	1	3
hsa-miR-30b	FOXP4	1	1	1	3
hsa-miR-30b	C20orf108	1	1	1	3
hsa-miR-30b	CYYR1	1	1	1	3
hsa-miR-30b	RAB39B	1	1	1	3
hsa-miR-30b	C1orf19	1	1	1	3
hsa-miR-30b	C1orf19	1	1	1	3
hsa-miR-30b	MED12L	1	1	1	3
hsa-miR-30b	CENTD1	1	1	1	3
hsa-miR-30b	DACH2	1	1	1	3
hsa-miR-30b	SH2D1B	1	1	1	3
hsa-miR-30b	SSX2IP	1	1	1	3
hsa-miR-30b	SLC16A10	1	1	1	3
hsa-miR-30b	IHPK3	1	1	1	3
hsa-miR-30b	ADD1	1	1	1	3
hsa-miR-30b	CLCN5	1	1	1	3
hsa-miR-30b	UBE2J2	1	1	1	3
hsa-miR-30b	C10orf90	1	1	1	3
hsa-miR-30b	FAM24A	1	1	1	3
hsa-miR-30b	ZNF488	1	1	1	3
hsa-miR-30b	MMP21	1	1	1	3
hsa-miR-30b	ANKRD22	1	1	1	3
hsa-miR-30b	LRRK2	1	1	1	3
hsa-miR-30b	RHEBL1	1	1	1	3
hsa-miR-30b	IKIP	1	1	1	3
hsa-miR-30b	TMEM16D	1	1	1	3
hsa-miR-30b	SLAIN1	1	1	1	3
hsa-miR-30b	C14orf28	1	1	1	3
hsa-miR-30b	TRAPPC6B	1	1	1	3
hsa-miR-30b	FRMD6	1	1	1	3
hsa-miR-30b	TTC8	1	1	1	3
hsa-miR-30b	TC2N	1	1	1	3
hsa-miR-30b	SLC24A4	1	1	1	3
hsa-miR-30b	C15orf40	1	1	1	3
hsa-miR-30b	NIPA1	1	1	1	3
hsa-miR-30b	WHDC1	1	1	1	3
hsa-miR-30b	DCUN1D3	1	1	1	3
hsa-miR-30b	MSI2	1	1	1	3
hsa-miR-30b	ZPBP2	1	1	1	3
hsa-miR-30b	CCDC43	1	1	1	3
hsa-miR-30b	CCDC43	1	1	1	3
hsa-miR-30b	CNTD1	1	1	1	3
hsa-miR-30b	ZFP3	1	1	1	3
hsa-miR-30b	MRPL10	1	1	1	3
hsa-miR-30b	ZNF491	1	1	1	3
hsa-miR-30b	ANKLE1	1	1	1	3
hsa-miR-30b	SHE	1	1	1	3
hsa-miR-30b	CNR1	1	1	1	3
hsa-miR-30b	ADH4	1	1	1	3
hsa-miR-30b	C1orf173	1	1	1	3
hsa-miR-30b	TPRG1L	1	1	1	3
hsa-miR-30b	C1orf93	1	1	1	3
hsa-miR-30b	UBXD3	1	1	1	3
hsa-miR-30b	FCRLB	1	1	1	3
hsa-miR-30b	C1orf131	1	1	1	3
hsa-miR-30b	COL4A3	1	1	1	3
hsa-miR-30b	ZNF831	1	1	1	3
hsa-miR-30b	TBC1D20	1	1	1	3
hsa-miR-30b	CHMP4B	1	1	1	3
hsa-miR-30b	COL5A2	1	1	1	3
hsa-miR-30b	C2orf60	1	1	1	3
hsa-miR-30b	NEU4	1	1	1	3
hsa-miR-30b	COL9A3	1	1	1	3
hsa-miR-30b	ICA1L	1	1	1	3
hsa-miR-30b	LOC130074	1	1	1	3
hsa-miR-30b	RFTN2	1	1	1	3
hsa-miR-30b	COL12A1	1	1	1	3
hsa-miR-30b	AP1S3	1	1	1	3
hsa-miR-30b	COL13A1	1	1	1	3
hsa-miR-30b	PQLC3	1	1	1	3
hsa-miR-30b	COL19A1	1	1	1	3
hsa-miR-30b	LRRC15	1	1	1	3
hsa-miR-30b	FAM43A	1	1	1	3
hsa-miR-30b	SLC31A1	1	1	1	3
hsa-miR-30b	GNPDA2	1	1	1	3
hsa-miR-30b	CPEB2	1	1	1	3
hsa-miR-30b	SLCO6A1	1	1	1	3
hsa-miR-30b	PPARGC1B	1	1	1	3
hsa-miR-30b	DNAJC21	1	1	1	3
hsa-miR-30b	WDR36	1	1	1	3
hsa-miR-30b	ANKRD43	1	1	1	3
hsa-miR-30b	IRAK1BP1	1	1	1	3
hsa-miR-30b	PM20D2	1	1	1	3
hsa-miR-30b	CPD	1	1	1	3
hsa-miR-30b	CPE	1	1	1	3
hsa-miR-30b	C7orf31	1	1	1	3
hsa-miR-30b	CPOX	1	1	1	3
hsa-miR-30b	HGSNAT	1	1	1	3
hsa-miR-30b	CREB1	1	1	1	3
hsa-miR-30b	PTPDC1	1	1	1	3
hsa-miR-30b	CXorf39	1	1	1	3
hsa-miR-30b	FAM123B	1	1	1	3
hsa-miR-30b	UPRT	1	1	1	3
hsa-miR-30b	CRKL	1	1	1	3
hsa-miR-30b	CRMP1	1	1	1	3
hsa-miR-30b	CRP	1	1	1	3
hsa-miR-30b	MUC17	1	1	1	3
hsa-miR-30b	GATA5	1	1	1	3
hsa-miR-30b	UBE2F	1	1	1	3
hsa-miR-30b	ADAMTS14	1	1	1	3
hsa-miR-30b	ZNF280B	1	1	1	3
hsa-miR-30b	STK35	1	1	1	3
hsa-miR-30b	ADPRH	1	1	1	3
hsa-miR-30b	MPP7	1	1	1	3
hsa-miR-30b	KDELC2	1	1	1	3
hsa-miR-30b	PLEKHA7	1	1	1	3
hsa-miR-30b	SPTY2D1	1	1	1	3
hsa-miR-30b	TMEM86A	1	1	1	3
hsa-miR-30b	CPNE8	1	1	1	3
hsa-miR-30b	FLJ32549	1	1	1	3
hsa-miR-30b	CSN1S1	1	1	1	3
hsa-miR-30b	FBXL14	1	1	1	3
hsa-miR-30b	RAD9B	1	1	1	3
hsa-miR-30b	FAM109A	1	1	1	3
hsa-miR-30b	CSNK1A1	1	1	1	3
hsa-miR-30b	PRIMA1	1	1	1	3
hsa-miR-30b	FAM81A	1	1	1	3
hsa-miR-30b	Gcom1	1	1	1	3
hsa-miR-30b	Gcom1	1	1	1	3
hsa-miR-30b	Gcom1	1	1	1	3
hsa-miR-30b	ZSCAN29	1	1	1	3
hsa-miR-30b	CMTM4	1	1	1	3
hsa-miR-30b	GSG1L	1	1	1	3
hsa-miR-30b	C17orf56	1	1	1	3
hsa-miR-30b	TMEM99	1	1	1	3
hsa-miR-30b	ZNF480	1	1	1	3
hsa-miR-30b	TICAM1	1	1	1	3
hsa-miR-30b	DIRAS1	1	1	1	3
hsa-miR-30b	ZNF569	1	1	1	3
hsa-miR-30b	PHF13	1	1	1	3
hsa-miR-30b	SLC35F3	1	1	1	3
hsa-miR-30b	CTH	1	1	1	3
hsa-miR-30b	ADRA2A	1	1	1	3
hsa-miR-30b	CTNND2	1	1	1	3
hsa-miR-30b	CCDC117	1	1	1	3
hsa-miR-30b	CTPS	1	1	1	3
hsa-miR-30b	FAM109B	1	1	1	3
hsa-miR-30b	CTRL	1	1	1	3
hsa-miR-30b	PUS10	1	1	1	3
hsa-miR-30b	C2orf67	1	1	1	3
hsa-miR-30b	ARL6IP6	1	1	1	3
hsa-miR-30b	CTSK	1	1	1	3
hsa-miR-30b	SLC16A14	1	1	1	3
hsa-miR-30b	GPR155	1	1	1	3
hsa-miR-30b	FGD5	1	1	1	3
hsa-miR-30b	ADRB1	1	1	1	3
hsa-miR-30b	CCDC100	1	1	1	3
hsa-miR-30b	TMEM161B	1	1	1	3
hsa-miR-30b	CYB561	1	1	1	3
hsa-miR-30b	PLEKHG4B	1	1	1	3
hsa-miR-30b	FAM81B	1	1	1	3
hsa-miR-30b	ADRB2	1	1	1	3
hsa-miR-30b	CYLD	1	1	1	3
hsa-miR-30b	C6orf151	1	1	1	3
hsa-miR-30b	MBOAT1	1	1	1	3
hsa-miR-30b	NKAIN2	1	1	1	3
hsa-miR-30b	FLJ31818	1	1	1	3
hsa-miR-30b	AMOTL1	1	1	1	3
hsa-miR-30b	CRYGN	1	1	1	3
hsa-miR-30b	RBM33	1	1	1	3
hsa-miR-30b	ESCO2	1	1	1	3
hsa-miR-30b	C8orf42	1	1	1	3
hsa-miR-30b	FAM91A1	1	1	1	3
hsa-miR-30b	CYP8B1	1	1	1	3
hsa-miR-30b	PRUNE2	1	1	1	3
hsa-miR-30b	FMR1NB	1	1	1	3
hsa-miR-30b	RP13-102H20.1	1	1	1	3
hsa-miR-30b	CYP24A1	1	1	1	3
hsa-miR-30b	AP2A1	1	1	1	3
hsa-miR-30b	DAG1	1	1	1	3
hsa-miR-30b	PPTC7	1	1	1	3
hsa-miR-30b	DGKH	1	1	1	3
hsa-miR-30b	DGKH	1	1	1	3
hsa-miR-30b	GPR180	1	1	1	3
hsa-miR-30b	DGKQ	1	1	1	3
hsa-miR-30b	AP1B1	1	1	1	3
hsa-miR-30b	ZFP1	1	1	1	3
hsa-miR-30b	FBXO39	1	1	1	3
hsa-miR-30b	DBT	1	1	1	3
hsa-miR-30b	ZNF567	1	1	1	3
hsa-miR-30b	ZNF100	1	1	1	3
hsa-miR-30b	GBP6	1	1	1	3
hsa-miR-30b	PAP2D	1	1	1	3
hsa-miR-30b	IL28RA	1	1	1	3
hsa-miR-30b	IL28RA	1	1	1	3
hsa-miR-30b	C1orf71	1	1	1	3
hsa-miR-30b	DCX	1	1	1	3
hsa-miR-30b	LONRF2	1	1	1	3
hsa-miR-30b	C3orf57	1	1	1	3
hsa-miR-30b	GPR125	1	1	1	3
hsa-miR-30b	MIER3	1	1	1	3
hsa-miR-30b	PAPD4	1	1	1	3
hsa-miR-30b	DCP2	1	1	1	3
hsa-miR-30b	C6orf118	1	1	1	3
hsa-miR-30b	SLC30A8	1	1	1	3
hsa-miR-30b	OLFML2A	1	1	1	3
hsa-miR-30b	QSOX2	1	1	1	3
hsa-miR-30b	ASXL1	1	1	1	3
hsa-miR-30b	C14orf147	1	1	1	3
hsa-miR-30b	DLD	1	1	1	3
hsa-miR-30b	DLX1	1	1	1	3
hsa-miR-30b	DLX1	1	1	1	3
hsa-miR-30b	DMD	1	1	1	3
hsa-miR-30b	DMD	1	1	1	3
hsa-miR-30b	DNMT3A	1	1	1	3
hsa-miR-30b	DNMT3B	1	1	1	3
hsa-miR-30b	DPYSL2	1	1	1	3
hsa-miR-30b	DPYSL3	1	1	1	3
hsa-miR-30b	RCAN1	1	1	1	3
hsa-miR-30b	DSP	1	1	1	3
hsa-miR-30b	DTNA	1	1	1	3
hsa-miR-30b	DYRK1A	1	1	1	3
hsa-miR-30b	DYRK1A	1	1	1	3
hsa-miR-30b	DYRK1A	1	1	1	3
hsa-miR-30b	E2F3	1	1	1	3
hsa-miR-30b	EDA	1	1	1	3
hsa-miR-30b	ABCA1	1	1	1	3
hsa-miR-30b	EDG3	1	1	1	3
hsa-miR-30b	EDNRA	1	1	1	3
hsa-miR-30b	EDNRB	1	1	1	3
hsa-miR-30b	EEF1A1	1	1	1	3
hsa-miR-30b	EIF2C4	1	1	1	3
hsa-miR-30b	EFNA3	1	1	1	3
hsa-miR-30b	MEGF9	1	1	1	3
hsa-miR-30b	EGFR	1	1	1	3
hsa-miR-30b	EGR3	1	1	1	3
hsa-miR-30b	EIF2S1	1	1	1	3
hsa-miR-30b	C10orf72	1	1	1	3
hsa-miR-30b	GRAMD2	1	1	1	3
hsa-miR-30b	DZIP1L	1	1	1	3
hsa-miR-30b	ELAVL2	1	1	1	3
hsa-miR-30b	ELAVL3	1	1	1	3
hsa-miR-30b	ELF1	1	1	1	3
hsa-miR-30b	ZNF585A	1	1	1	3
hsa-miR-30b	C1orf168	1	1	1	3
hsa-miR-30b	GKN2	1	1	1	3
hsa-miR-30b	ARL13B	1	1	1	3
hsa-miR-30b	EML1	1	1	1	3
hsa-miR-30b	FBXO45	1	1	1	3
hsa-miR-30b	CCDC46	1	1	1	3
hsa-miR-30b	ZBTB7C	1	1	1	3
hsa-miR-30b	LOC201725	1	1	1	3
hsa-miR-30b	C4orf34	1	1	1	3
hsa-miR-30b	EN2	1	1	1	3
hsa-miR-30b	C7orf33	1	1	1	3
hsa-miR-30b	LGI3	1	1	1	3
hsa-miR-30b	C9orf72	1	1	1	3
hsa-miR-30b	C9orf25	1	1	1	3
hsa-miR-30b	ANKS6	1	1	1	3
hsa-miR-30b	EPB41	1	1	1	3
hsa-miR-30b	EPHA3	1	1	1	3
hsa-miR-30b	LASS3	1	1	1	3
hsa-miR-30b	EPHB2	1	1	1	3
hsa-miR-30b	HIPK1	1	1	1	3
hsa-miR-30b	STX2	1	1	1	3
hsa-miR-30b	STX2	1	1	1	3
hsa-miR-30b	C3orf58	1	1	1	3
hsa-miR-30b	CLN8	1	1	1	3
hsa-miR-30b	SLC36A1	1	1	1	3
hsa-miR-30b	ERBB4	1	1	1	3
hsa-miR-30b	ERG	1	1	1	3
hsa-miR-30b	ABCA3	1	1	1	3
hsa-miR-30b	ESRRG	1	1	1	3
hsa-miR-30b	ETF1	1	1	1	3
hsa-miR-30b	ETS2	1	1	1	3
hsa-miR-30b	EXTL2	1	1	1	3
hsa-miR-30b	EYA2	1	1	1	3
hsa-miR-30b	ALDH2	1	1	1	3
hsa-miR-30b	FAP	1	1	1	3
hsa-miR-30b	C10orf56	1	1	1	3
hsa-miR-30b	CCNY	1	1	1	3
hsa-miR-30b	RTKN2	1	1	1	3
hsa-miR-30b	PATL1	1	1	1	3
hsa-miR-30b	FCER1G	1	1	1	3
hsa-miR-30b	FAM13C1	1	1	1	3
hsa-miR-30b	C10orf25	1	1	1	3
hsa-miR-30b	HNRPA3	1	1	1	3
hsa-miR-30b	RASGEF1A	1	1	1	3
hsa-miR-30b	REEP3	1	1	1	3
hsa-miR-30b	ARL5B	1	1	1	3
hsa-miR-30b	NT5DC1	1	1	1	3
hsa-miR-30b	FCGR2B	1	1	1	3
hsa-miR-30b	FAM26D	1	1	1	3
hsa-miR-30b	C6orf89	1	1	1	3
hsa-miR-30b	FKTN	1	1	1	3
hsa-miR-30b	TWISTNB	1	1	1	3
hsa-miR-30b	FCN1	1	1	1	3
hsa-miR-30b	FOXK1	1	1	1	3
hsa-miR-30b	DAGLB	1	1	1	3
hsa-miR-30b	FBXL13	1	1	1	3
hsa-miR-30b	RFXDC1	1	1	1	3
hsa-miR-30b	SLC35F1	1	1	1	3
hsa-miR-30b	SCUBE3	1	1	1	3
hsa-miR-30b	ALDH9A1	1	1	1	3
hsa-miR-30b	FDX1	1	1	1	3
hsa-miR-30b	SEMA3D	1	1	1	3
hsa-miR-30b	FGF5	1	1	1	3
hsa-miR-30b	NID2	1	1	1	3
hsa-miR-30b	COG2	1	1	1	3
hsa-miR-30b	FKBP1A	1	1	1	3
hsa-miR-30b	RRAS2	1	1	1	3
hsa-miR-30b	IKZF2	1	1	1	3
hsa-miR-30b	RNF44	1	1	1	3
hsa-miR-30b	DLGAP4	1	1	1	3
hsa-miR-30b	PPM1E	1	1	1	3
hsa-miR-30b	VASH1	1	1	1	3
hsa-miR-30b	ZNF507	1	1	1	3
hsa-miR-30b	ADNP2	1	1	1	3
hsa-miR-30b	ICK	1	1	1	3
hsa-miR-30b	FNDC3A	1	1	1	3
hsa-miR-30b	ZNF510	1	1	1	3
hsa-miR-30b	FKBP3	1	1	1	3
hsa-miR-30b	ENPP4	1	1	1	3
hsa-miR-30b	MLXIP	1	1	1	3
hsa-miR-30b	WDR37	1	1	1	3
hsa-miR-30b	BAHD1	1	1	1	3
hsa-miR-30b	EPN2	1	1	1	3
hsa-miR-30b	MAPRE1	1	1	1	3
hsa-miR-30b	RPIA	1	1	1	3
hsa-miR-30b	TRIM32	1	1	1	3
hsa-miR-30b	SORCS3	1	1	1	3
hsa-miR-30b	LIMCH1	1	1	1	3
hsa-miR-30b	WDFY3	1	1	1	3
hsa-miR-30b	KIAA0265	1	1	1	3
hsa-miR-30b	FBXO21	1	1	1	3
hsa-miR-30b	GOLGA8A	1	1	1	3
hsa-miR-30b	TMCC1	1	1	1	3
hsa-miR-30b	MAST3	1	1	1	3
hsa-miR-30b	PDZD2	1	1	1	3
hsa-miR-30b	MON2	1	1	1	3
hsa-miR-30b	KIF21B	1	1	1	3
hsa-miR-30b	PDS5B	1	1	1	3
hsa-miR-30b	FNBP1	1	1	1	3
hsa-miR-30b	ENDOD1	1	1	1	3
hsa-miR-30b	CLUAP1	1	1	1	3
hsa-miR-30b	HECW1	1	1	1	3
hsa-miR-30b	SWAP70	1	1	1	3
hsa-miR-30b	RRP1B	1	1	1	3
hsa-miR-30b	KIAA0241	1	1	1	3
hsa-miR-30b	TRIM35	1	1	1	3
hsa-miR-30b	FOXO3	1	1	1	3
hsa-miR-30b	ARHGAP26	1	1	1	3
hsa-miR-30b	KIF1B	1	1	1	3
hsa-miR-30b	CDC2L6	1	1	1	3
hsa-miR-30b	TBC1D2B	1	1	1	3
hsa-miR-30b	TBC1D2B	1	1	1	3
hsa-miR-30b	SPG20	1	1	1	3
hsa-miR-30b	KIAA0423	1	1	1	3
hsa-miR-30b	HIC2	1	1	1	3
hsa-miR-30b	CLASP2	1	1	1	3
hsa-miR-30b	JMJD3	1	1	1	3
hsa-miR-30b	EPB41L3	1	1	1	3
hsa-miR-30b	DCUN1D4	1	1	1	3
hsa-miR-30b	CLCC1	1	1	1	3
hsa-miR-30b	2013-09-06	1	1	1	3
hsa-miR-30b	2013-09-06	1	1	1	3
hsa-miR-30b	WDR43	1	1	1	3
hsa-miR-30b	EFR3A	1	1	1	3
hsa-miR-30b	TTLL12	1	1	1	3
hsa-miR-30b	ZCCHC14	1	1	1	3
hsa-miR-30b	2013-09-07	1	1	1	3
hsa-miR-30b	RGL1	1	1	1	3
hsa-miR-30b	MESDC2	1	1	1	3
hsa-miR-30b	RCOR1	1	1	1	3
hsa-miR-30b	UBXD2	1	1	1	3
hsa-miR-30b	UBXD8	1	1	1	3
hsa-miR-30b	ATP11B	1	1	1	3
hsa-miR-30b	TBC1D1	1	1	1	3
hsa-miR-30b	KIAA1024	1	1	1	3
hsa-miR-30b	CAMTA1	1	1	1	3
hsa-miR-30b	HISPPD1	1	1	1	3
hsa-miR-30b	MCF2L	1	1	1	3
hsa-miR-30b	TSPYL4	1	1	1	3
hsa-miR-30b	C3orf63	1	1	1	3
hsa-miR-30b	C3orf63	1	1	1	3
hsa-miR-30b	CSTF2T	1	1	1	3
hsa-miR-30b	LPHN3	1	1	1	3
hsa-miR-30b	EHBP1	1	1	1	3
hsa-miR-30b	DMXL2	1	1	1	3
hsa-miR-30b	C22orf9	1	1	1	3
hsa-miR-30b	SATB2	1	1	1	3
hsa-miR-30b	SLC9A8	1	1	1	3
hsa-miR-30b	KIAA1033	1	1	1	3
hsa-miR-30b	USP22	1	1	1	3
hsa-miR-30b	DPY19L1	1	1	1	3
hsa-miR-30b	WDR7	1	1	1	3
hsa-miR-30b	PHF15	1	1	1	3
hsa-miR-30b	AFF2	1	1	1	3
hsa-miR-30b	DNAJC16	1	1	1	3
hsa-miR-30b	SR140	1	1	1	3
hsa-miR-30b	KIAA0323	1	1	1	3
hsa-miR-30b	USP24	1	1	1	3
hsa-miR-30b	PSD3	1	1	1	3
hsa-miR-30b	ARHGEF12	1	1	1	3
hsa-miR-30b	PUM2	1	1	1	3
hsa-miR-30b	KIAA0776	1	1	1	3
hsa-miR-30b	KIAA0892	1	1	1	3
hsa-miR-30b	NUDCD3	1	1	1	3
hsa-miR-30b	KIAA0999	1	1	1	3
hsa-miR-30b	ZDHHC17	1	1	1	3
hsa-miR-30b	KIAA0368	1	1	1	3
hsa-miR-30b	SIRT3	1	1	1	3
hsa-miR-30b	SIRT1	1	1	1	3
hsa-miR-30b	FREQ	1	1	1	3
hsa-miR-30b	CRB1	1	1	1	3
hsa-miR-30b	AP4E1	1	1	1	3
hsa-miR-30b	CAPN7	1	1	1	3
hsa-miR-30b	TGDS	1	1	1	3
hsa-miR-30b	LEPROTL1	1	1	1	3
hsa-miR-30b	ZFYVE26	1	1	1	3
hsa-miR-30b	RIMBP2	1	1	1	3
hsa-miR-30b	TTC9	1	1	1	3
hsa-miR-30b	POFUT1	1	1	1	3
hsa-miR-30b	R3HDM1	1	1	1	3
hsa-miR-30b	CENTB2	1	1	1	3
hsa-miR-30b	CLCF1	1	1	1	3
hsa-miR-30b	MMD	1	1	1	3
hsa-miR-30b	SEC14L2	1	1	1	3
hsa-miR-30b	TTC33	1	1	1	3
hsa-miR-30b	RASD2	1	1	1	3
hsa-miR-30b	SNAPIN	1	1	1	3
hsa-miR-30b	DDAH1	1	1	1	3
hsa-miR-30b	KLHDC2	1	1	1	3
hsa-miR-30b	CARHSP1	1	1	1	3
hsa-miR-30b	PDSS1	1	1	1	3
hsa-miR-30b	CLEC5A	1	1	1	3
hsa-miR-30b	CD2AP	1	1	1	3
hsa-miR-30b	MKRN2	1	1	1	3
hsa-miR-30b	ZMYND8	1	1	1	3
hsa-miR-30b	KPNA6	1	1	1	3
hsa-miR-30b	SSBP2	1	1	1	3
hsa-miR-30b	RABGAP1	1	1	1	3
hsa-miR-30b	STX12	1	1	1	3
hsa-miR-30b	SGK3	1	1	1	3
hsa-miR-30b	RAB38	1	1	1	3
hsa-miR-30b	C9orf5	1	1	1	3
hsa-miR-30b	C15orf2	1	1	1	3
hsa-miR-30b	PPIL2	1	1	1	3
hsa-miR-30b	PPIL2	1	1	1	3
hsa-miR-30b	PITPNB	1	1	1	3
hsa-miR-30b	BRD1	1	1	1	3
hsa-miR-30b	MTCH2	1	1	1	3
hsa-miR-30b	ZNF318	1	1	1	3
hsa-miR-30b	FRK	1	1	1	3
hsa-miR-30b	RNASEH1	1	1	1	3
hsa-miR-30b	FRZB	1	1	1	3
hsa-miR-30b	NR5A2	1	1	1	3
hsa-miR-30b	ABL1	1	1	1	3
hsa-miR-30b	FUT4	1	1	1	3
hsa-miR-30b	SRD5A2L2	1	1	1	3
hsa-miR-30b	FYB	1	1	1	3
hsa-miR-30b	LYCAT	1	1	1	3
hsa-miR-30b	CADM2	1	1	1	3
hsa-miR-30b	EBF3	1	1	1	3
hsa-miR-30b	LASS6	1	1	1	3
hsa-miR-30b	RNF169	1	1	1	3
hsa-miR-30b	FAM26E	1	1	1	3
hsa-miR-30b	NAALADL2	1	1	1	3
hsa-miR-30b	GAB1	1	1	1	3
hsa-miR-30b	RNF144B	1	1	1	3
hsa-miR-30b	ELMOD2	1	1	1	3
hsa-miR-30b	GABRA4	1	1	1	3
hsa-miR-30b	C3orf43	1	1	1	3
hsa-miR-30b	GABRA5	1	1	1	3
hsa-miR-30b	PAN3	1	1	1	3
hsa-miR-30b	TMEM196	1	1	1	3
hsa-miR-30b	GK5	1	1	1	3
hsa-miR-30b	CXorf23	1	1	1	3
hsa-miR-30b	GCET2	1	1	1	3
hsa-miR-30b	NEGR1	1	1	1	3
[truncated: 5,912 more rows]

## Sheet: mir-30c
MicroRNA	Gene	DIANAmT	miRanda	Targetscan	SUM		Category	Term	Count	%	PValue	Genes	List Total	Pop Hits	Pop Total	Fold Enrichment	Bonferroni	Benjamini	FDR
[truncated: 12,755 more rows]

[truncated: 13 more sheets: mir-331-3p, mir-324-3p, mir-342-3p, mir-425, mir-451, mir-484, mir-486, mir-532-5p, mir-574-3p, mir-652, mir-92a, Sheet1, Sheet2]
