# Supplementary material for: Effects of statin on circulating microRNAome and predicted function regulatory network in patients with unstable angina
Source: BMC Med Genomics. 2015 Mar 13;8:12. doi: 10.1186/s12920-015-0082-4 (PMC4364658; doi:10.1186/s12920-015-0082-4)
Supplement: Additional file 5: Table S3. — Enriched pathways of upregulated genes in atherosclerosis lesions. [file 12920_2015_82_MOESM5_ESM.xls]

## Sheet: Sheet1
rupture macrophage（GSE41571）
Term	Count	%	PValue	Fold Enrichment	FDR
REACT_1505:Integration of energy metabolism	70	1.81913	9.13465e-05	1.52759	0.0953058
REACT_15380:Diabetes pathways	86	2.23493	0.000125207	1.44214	0.130613
REACT_11044:Signaling by Rho GTPases	42	1.09148	0.000729107	1.63192	0.758424
REACT_11061:Signalling by NGF	53	1.37734	0.00336895	1.43919	3.46111
REACT_6900:Signaling in Immune system	75	1.94906	0.0200942	1.25328	19.0937
REACT_604:Hemostasis	62	1.61123	0.0311885	1.26089	28.16
REACT_299:Signaling by Notch	8	0.2079	0.0330018	2.38959	29.5511
REACT_11123:Membrane Trafficking	15	0.389813	0.0333391	1.74848	29.8072
REACT_474:Metabolism of carbohydrates	28	0.727651	0.0424197	1.42359	36.3926
REACT_6185:HIV Infection	48	1.2474	0.06893	1.24674	52.5496
stage cornary plaque（GSE40231）
Term	Count	%	PValue	Fold Enrichment	FDR
REACT_71:Gene Expression	92	1.93929	0.00649239	1.27054	6.53708
REACT_13685:Synaptic Transmission	26	0.548061	0.0186927	1.55152	17.7865
REACT_9417:Signaling by EGFR	17	0.358347	0.0221248	1.74831	20.7225
REACT_11044:Signaling by Rho GTPases	35	0.737774	0.0364216	1.37541	31.9606
REACT_604:Hemostasis	60	1.26476	0.0505306	1.2341	41.619
REACT_15295:Opioid Signalling	24	0.505902	0.0514543	1.45007	42.2059
REACT_578:Apoptosis	35	0.737774	0.0672968	1.31143	51.4754
REACT_6167:Influenza Infection	41	0.86425	0.0792807	1.26227	57.5703
REACT_125:Processing of Capped Intron-Containing Pre-mRNA	30	0.632378	0.0860168	1.31825	60.6838
advance cartoid plaque（GSE28829）
Term	Count	%	PValue	Fold Enrichment	FDR
REACT_6900:Signaling in Immune system	96	5.51091	1.86136e-22	2.69642	1.8971e-19
REACT_604:Hemostasis	56	3.2147	9.12734e-07	1.91427	0.000930253
REACT_11044:Signaling by Rho GTPases	29	1.66475	0.000814088	1.89398	0.826619
REACT_13552:Integrin cell surface interactions	21	1.20551	0.00159228	2.08265	1.61102
REACT_12529:Signaling by VEGF	5	0.287026	0.037896	3.65141	32.5473
REACT_16888:Signaling by PDGF	13	0.746269	0.0917701	1.63172	62.5085
cartoid plaque（GSE43292）
Term	Count	%	PValue	Fold Enrichment	FDR
REACT_6900:Signaling in Immune system	139	4.27692	4.75826e-28	2.34585	4.92439e-25
REACT_604:Hemostasis	88	2.70769	1.54189e-09	1.80745	1.59573e-06
REACT_11044:Signaling by Rho GTPases	43	1.32308	0.000282198	1.68738	0.291666
REACT_299:Signaling by Notch	11	0.338462	0.000319994	3.31836	0.330672
REACT_13552:Integrin cell surface interactions	29	0.892308	0.00233975	1.72808	2.39513
REACT_383:DNA Replication	31	0.953846	0.0104635	1.54256	10.3143
REACT_11061:Signalling by NGF	50	1.53846	0.0122794	1.37122	12.003
REACT_11193:Metabolism of vitamins and cofactors	18	0.553846	0.015527	1.77308	14.9518
REACT_15518:Transmembrane transport of small molecules	15	0.461538	0.0377503	1.72382	32.8505
REACT_1538:Cell Cycle Checkpoints	32	0.984615	0.0444236	1.37906	37.5167
REACT_578:Apoptosis	36	1.10769	0.04485	1.34699	37.8046
REACT_474:Metabolism of carbohydrates	27	0.830769	0.0624911	1.38639	48.7175
REACT_152:Cell Cycle, Mitotic	74	2.27692	0.0786363	1.17492	57.1558

## Sheet: Sheet2
rupture macrophage（GSE41571）
Term	Count	%	PValue	Genes	List Total	Pop Hits	Pop Total	Fold Enrichment	Bonferroni	Benjamini	FDR
REACT_1505:Integration of energy metabolism	70	1.81913	9.13465e-05	228690_S_AT, 233777_AT, 208969_AT, 222078_AT, 218563_AT, 206162_X_AT, 200852_X_AT, 201102_S_AT, 201963_AT, 202343_X_AT, 203189_S_AT, 201463_S_AT, 229647_AT, 218320_S_AT, 202004_X_AT, 209321_S_AT, 1569231_X_AT, 209223_AT, 1553569_AT, 212555_AT, 201740_AT, 214333_X_AT, 202961_S_AT, 225011_AT, 217058_AT, 225304_S_AT, 226616_S_AT, 201441_AT, 208432_S_AT, 218190_S_AT, 243901_AT, 207275_S_AT, 206246_AT…	711	219	3398	1.52759	0.00664642	0.00664642	0.0953058
REACT_15380:Diabetes pathways	86	2.23493	0.000125207	222078_AT, 206162_X_AT, 202343_X_AT, 203189_S_AT, 229647_AT, 222411_S_AT, 202004_X_AT, 1569231_X_AT, 1553569_AT, 1566677_AT, 212555_AT, 213491_X_AT, 225011_AT, 243342_AT, 235676_AT, 226616_S_AT, 208432_S_AT, 243901_AT, 243321_AT, 209383_AT, 204527_AT, 214689_AT, 207157_S_AT, 1562057_AT, 202090_S_AT, 200966_X_AT, 208689_S_AT, 200744_S_AT, 206128_AT, 217356_S_AT, 218101_S_AT, 226209_AT, 226161_AT, …	711	285	3398	1.44214	0.00909904	0.00455992	0.130613
REACT_11044:Signaling by Rho GTPases	42	1.09148	0.000729107	224451_X_AT, 237241_AT, 34206_AT, 202044_AT, 218913_S_AT, 223169_S_AT, 231536_AT, 212117_AT, 201168_X_AT, 238047_AT, 1565882_AT, 226219_AT, 211716_X_AT, 242402_X_AT, 208324_AT, 1555812_A_AT, 224272_AT, 214449_S_AT, 213039_AT, 204882_AT, 1556645_S_AT, 232543_X_AT, 202845_S_AT, 1553906_S_AT, 227811_AT, 1569025_S_AT, 1567458_S_AT, 1558473_AT, 1554538_AT, 242445_AT, 217575_S_AT, 241097_AT, 217297_S_A…	711	123	3398	1.63192	0.0518516	0.0175915	0.758424
REACT_11061:Signalling by NGF	53	1.37734	0.00336895	215764_X_AT, 216296_AT, 1553118_AT, 200960_X_AT, 205558_AT, 211779_X_AT, 202545_AT, 226389_S_AT, 1556340_AT, 210449_X_AT, 216295_S_AT, 204262_S_AT, 209321_S_AT, 201168_X_AT, 230202_AT, 212555_AT, 211716_X_AT, 225011_AT, 243342_AT, 216326_S_AT, 1561867_AT, 217808_S_AT, 219393_S_AT, 1552263_AT, 205622_AT, 209124_AT, 200695_AT, 1563561_AT, 221036_S_AT, 201538_S_AT, 208759_AT, 201401_S_AT, 201536_AT,…	711	176	3398	1.43919	0.21835	0.0597291	3.46111
REACT_6900:Signaling in Immune system	75	1.94906	0.0200942	203547_AT, 209880_S_AT, 205867_AT, 211911_X_AT, 216968_AT, 234350_AT, 205558_AT, 234764_X_AT, 215777_AT, 202752_X_AT, 209879_AT, 216231_S_AT, 211529_X_AT, 221875_X_AT, 229560_AT, 214444_S_AT, 205270_S_AT, 214448_X_AT, 208677_S_AT, 36004_AT, 214669_X_AT, 210152_AT, 217685_AT, 216401_X_AT, 204232_AT, 212740_AT, 1552939_AT, 202897_AT, 1569830_AT, 1554899_S_AT, 209138_X_AT, 202329_AT, 202625_AT, 2166…	711	286	3398	1.25328	0.772776	0.256483	19.0937
REACT_604:Hemostasis	62	1.61123	0.0311885	201494_AT, 201858_S_AT, 209555_S_AT, 209880_S_AT, 200852_X_AT, 205867_AT, 211924_S_AT, 1569591_AT, 204613_AT, 202752_X_AT, 216238_S_AT, 214146_S_AT, 209879_AT, 206028_S_AT, 243342_AT, 208677_S_AT, 217685_AT, 216438_S_AT, 213055_AT, 204232_AT, 203084_AT, 1552939_AT, 207810_AT, 202897_AT, 207157_S_AT, 216092_S_AT, 241119_AT, 210845_S_AT, 200966_X_AT, 1554899_S_AT, 1569592_A_AT, 222246_AT, 237667_AT…	711	235	3398	1.26089	0.901038	0.319892	28.16
REACT_299:Signaling by Notch	8	0.2079	0.0330018	203460_S_AT, 227938_S_AT, 221036_S_AT, 201945_AT, 211373_S_AT, 223525_AT, 204262_S_AT, 208759_AT, 218302_AT	711	16	3398	2.38959	0.913687	0.29529	29.5511
REACT_11123:Membrane Trafficking	15	0.389813	0.0333391	200065_S_AT, 209130_AT, 216296_AT, 241502_X_AT, 218254_S_AT, 205423_AT, 229395_AT, 200960_X_AT, 1555731_A_AT, 201264_AT, 1565650_AT, 217861_S_AT, 212900_AT, 222912_AT, 204050_S_AT, 209452_S_AT, 202253_S_AT, 222386_S_AT, 216295_S_AT, 225926_AT	711	41	3398	1.74848	0.915858	0.266118	29.8072
REACT_474:Metabolism of carbohydrates	28	0.727651	0.0424197	217356_S_AT, 237667_AT, 218387_S_AT, 233777_AT, 222078_AT, 201102_S_AT, 214687_X_AT, 201463_S_AT, 211065_X_AT, 209440_AT, 208447_S_AT, 220455_AT, 202528_AT, 202830_S_AT, 229458_S_AT, 217238_S_AT, 200978_AT, 208308_S_AT, 202990_AT, 1556369_A_AT, 207088_S_AT, 208677_S_AT, 202275_AT, 243901_AT, 217685_AT, 206246_AT, 202464_S_AT, 200622_X_AT, 205450_AT, 200966_X_AT, 240202_X_AT, 201118_AT, 211275_S_AT	711	94	3398	1.42359	0.957754	0.296426	36.3926
REACT_6185:HIV Infection	48	1.2474	0.06893	203547_AT, 215764_X_AT, 200039_S_AT, 202153_S_AT, 200085_S_AT, 214935_AT, 208018_S_AT, 243789_AT, 244260_AT, 211779_X_AT, 210460_S_AT, 216231_S_AT, 201400_AT, 217578_AT, 208074_S_AT, 214995_S_AT, 202120_X_AT, 200820_AT, 209463_S_AT, 200615_S_AT, 1555731_A_AT, 208878_S_AT, 203198_AT, 241610_X_AT, 244226_S_AT, 213160_AT, 244012_X_AT, 203194_S_AT, 200065_S_AT, 206545_AT, 205423_AT, 209595_AT, 156745…	711	184	3398	1.24674	0.994559	0.406294	52.5496
stage cornary plaque（GSE40231）
Term	Count	%	PValue	Genes	List Total	Pop Hits	Pop Total	Fold Enrichment	Bonferroni	Benjamini	FDR
REACT_71:Gene Expression	92	1.93929	0.00649239	227374_AT, 244637_AT, 225986_X_AT, 214305_S_AT, 243319_AT, 224935_AT, 241241_AT, 211937_AT, 220711_AT, 211730_S_AT, 200012_X_AT, 211938_AT, 229083_AT, 208706_S_AT, 213359_AT, 216170_AT, 233027_AT, 226319_S_AT, 201797_S_AT, 201696_AT, 211710_X_AT, 1556272_A_AT, 227205_AT, 223707_AT, 212433_X_AT, 238610_S_AT, 212042_X_AT, 214314_S_AT, 212391_X_AT, 214335_AT, 227348_AT, 235457_AT, 235500_AT, 203107_…	703	350	3398	1.27054	0.370269	0.370269	6.53708
REACT_13685:Synaptic Transmission	26	0.548061	0.0186927	207355_AT, 238556_AT, 236538_AT, 213276_AT, 222066_AT, 1554592_A_AT, 216481_AT, 222967_AT, 227107_AT, 230638_AT, 212669_AT, 215654_AT, 244471_X_AT, 223237_X_AT, 228776_AT, 223080_AT, 214018_AT, 221197_S_AT, 237891_AT, 210923_AT, 214495_AT, 213093_AT, 1552922_AT, 209793_AT, 207429_AT, 203158_S_AT, 210684_S_AT, 242367_AT, 1569178_AT, 229617_X_AT, 214322_AT	703	81	3398	1.55152	0.738087	0.488226	17.7865
REACT_9417:Signaling by EGFR	17	0.358347	0.0221248	235980_AT, 217718_S_AT, 205867_AT, 1562270_AT, 232541_AT, 232925_AT, 229010_AT, 1560728_AT, 227426_AT, 226777_AT, 243327_AT, 223237_X_AT, 232268_AT, 237708_AT, 229617_X_AT, 1557030_AT, 214230_AT, 242214_AT, 212780_AT, 1565484_X_AT, 1562137_AT, 214352_S_AT, 212239_AT	703	47	3398	1.74831	0.795769	0.411101	20.7225
REACT_11044:Signaling by Rho GTPases	35	0.737774	0.0364216	222131_X_AT, 234541_S_AT, 227948_AT, 221789_X_AT, 1556662_AT, 239456_AT, 220295_X_AT, 224884_AT, 213135_AT, 212780_AT, 215955_X_AT, 213643_S_AT, 227039_AT, 242402_X_AT, 212962_AT, 65770_AT, 234129_AT, 238905_AT, 205109_S_AT, 203263_S_AT, 214449_S_AT, 232628_AT, 233849_S_AT, 205635_AT, 234542_AT, 1555313_A_AT, 235705_AT, 234301_S_AT, 218806_S_AT, 1552627_A_AT, 214671_S_AT, 1562270_AT, 1569025_S_AT…	703	123	3398	1.37541	0.928224	0.482399	31.9606
REACT_604:Hemostasis	60	1.26476	0.0505306	214064_AT, 1555765_A_AT, 232058_AT, 205867_AT, 211924_S_AT, 239542_AT, 1568765_AT, 212486_S_AT, 241619_AT, 211925_S_AT, 214146_S_AT, 212780_AT, 214352_S_AT, 211912_AT, 235980_AT, 225710_AT, 224861_AT, 206057_X_AT, 219612_S_AT, 204891_S_AT, 208982_AT, 213055_AT, 215240_AT, 238996_X_AT, 214845_S_AT, 240728_AT, 224681_AT, 201666_AT, 225369_AT, 209946_AT, 242397_AT, 220407_S_AT, 202236_S_AT, 1558719_…	703	235	3398	1.2341	0.974815	0.521116	41.619
REACT_15295:Opioid Signalling	24	0.505902	0.0514543	213245_AT, 201402_AT, 1555765_A_AT, 236234_AT, 239542_AT, 241619_AT, 211840_S_AT, 213052_AT, 240052_AT, 213766_X_AT, 211925_S_AT, 214286_AT, 213950_S_AT, 206356_S_AT, 203741_S_AT, 225710_AT, 224861_AT, 234070_AT, 215340_AT, 1556763_AT, 229606_AT, 231213_AT, 242435_AT, 214227_AT, 220108_AT, 240728_AT, 214679_X_AT, 215671_AT, 235139_AT	703	80	3398	1.45007	0.976496	0.464792	42.2059
REACT_578:Apoptosis	35	0.737774	0.0672968	211833_S_AT, 241162_AT, 211554_S_AT, 225859_AT, 223679_AT, 214534_AT, 1555884_AT, 1555938_X_AT, 214926_AT, 213443_AT, 203526_S_AT, 202085_AT, 215310_AT, 213950_S_AT, 208030_S_AT, 1861_AT, 213574_S_AT, 244225_X_AT, 217718_S_AT, 232614_AT, 238425_AT, 201373_AT, 212296_AT, 237542_AT, 202352_S_AT, 211464_X_AT, 1554600_S_AT, 212086_X_AT, 1569981_AT, 212089_AT, 202244_AT, 201130_S_AT, 231228_AT, 211888…	703	129	3398	1.31143	0.992891	0.506699	51.4754
REACT_6167:Influenza Infection	41	0.86425	0.0792807	212107_S_AT, 211976_AT, 241241_AT, 211270_X_AT, 1560386_AT, 217092_X_AT, 211730_S_AT, 217555_AT, 213459_AT, 200012_X_AT, 212085_AT, 229083_AT, 214042_S_AT, 213359_AT, 213264_AT, 233027_AT, 226319_S_AT, 211710_X_AT, 1555843_AT, 223707_AT, 212433_X_AT, 237193_S_AT, 238610_S_AT, 212042_X_AT, 214003_X_AT, 216380_X_AT, 228650_AT, 212391_X_AT, 214335_AT, 213414_S_AT, 235500_AT, 200751_S_AT, 203107_X_AT…	703	157	3398	1.26227	0.997162	0.519571	57.5703
REACT_125:Processing of Capped Intron-Containing Pre-mRNA	30	0.632378	0.0860168	212107_S_AT, 204370_AT, 244637_AT, 228650_AT, 214305_S_AT, 225986_X_AT, 211270_X_AT, 235500_AT, 200751_S_AT, 214144_AT, 236948_X_AT, 200000_S_AT, 211730_S_AT, 217555_AT, 210077_S_AT, 203832_AT, 200014_S_AT, 229083_AT, 200687_S_AT, 212720_AT, 201357_S_AT, 213359_AT, 1568941_A_AT, 235324_AT, 213264_AT, 229508_AT, 226319_S_AT, 201696_AT, 1555843_AT, 1558230_AT, 213887_S_AT, 213461_AT, 1565716_AT, 23…	703	110	3398	1.31825	0.998315	0.508135	60.6838
advance cartoid plaque（GSE28829）
Term	Count	%	PValue	Genes	List Total	Pop Hits	Pop Total	Fold Enrichment	Bonferroni	Benjamini	FDR
REACT_6900:Signaling in Immune system	96	5.51091	1.86136e-22	203547_AT, 209671_X_AT, 202311_S_AT, 210754_S_AT, 211911_X_AT, 204670_X_AT, 234764_X_AT, 233969_AT, 213537_AT, 220146_AT, 213193_X_AT, 214022_S_AT, 209879_AT, 209140_X_AT, 204006_S_AT, 210982_S_AT, 229560_AT, 221875_X_AT, 208747_S_AT, 235979_AT, 205572_AT, 212587_S_AT, 205270_S_AT, 205885_S_AT, 214669_X_AT, 210152_AT, 229937_X_AT, 216401_X_AT, 204232_AT, 226878_AT, 210972_X_AT, 217148_X_AT, 20845…	423	286	3398	2.69642	1.20989e-20	1.20989e-20	1.8971e-19
REACT_604:Hemostasis	56	3.2147	9.12734e-07	201494_AT, 206687_S_AT, 207540_S_AT, 202311_S_AT, 210754_S_AT, 201858_S_AT, 211360_S_AT, 1558299_AT, 209555_S_AT, 205786_S_AT, 211924_S_AT, 204613_AT, 203470_S_AT, 244457_AT, 1554240_A_AT, 202310_S_AT, 209879_AT, 201860_S_AT, 244023_AT, 205479_S_AT, 215075_S_AT, 205572_AT, 203305_AT, 203332_S_AT, 216614_AT, 205885_S_AT, 204891_S_AT, 205612_AT, 215447_AT, 202662_S_AT, 204200_S_AT, 204232_AT, 21142…	423	235	3398	1.91427	5.9326e-05	2.96634e-05	0.000930253
REACT_11044:Signaling by Rho GTPases	29	1.66475	0.000814088	224451_X_AT, 218501_AT, 218806_S_AT, 227811_AT, 34206_AT, 1553906_S_AT, 218807_AT, 226056_AT, 218913_S_AT, 212516_AT, 204425_AT, 206219_S_AT, 225173_AT, 229723_AT, 218950_AT, 201288_AT, 213135_AT, 213329_AT, 213603_S_AT, 236293_AT, 226219_AT, 206868_AT, 206298_AT, 225171_AT, 213618_AT, 218870_AT, 203175_AT, 1555812_A_AT, 244061_AT, 207419_S_AT, 38149_AT, 215602_AT, 212873_AT, 232628_AT, 47069_AT,…	423	123	3398	1.89398	0.0515605	0.017491	0.826619
REACT_13552:Integrin cell surface interactions	21	1.20551	0.00159228	209875_S_AT, 202311_S_AT, 243366_S_AT, 202329_AT, 203868_S_AT, 205786_S_AT, 1554240_A_AT, 228094_AT, 210184_AT, 205884_AT, 202310_S_AT, 205055_AT, 205801_S_AT, 1568574_X_AT, 215075_S_AT, 219213_AT, 221664_S_AT, 202112_AT, 205885_S_AT, 215485_S_AT, 213620_S_AT, 213475_S_AT, 201645_AT, 1555349_A_AT, 202637_S_AT, 213416_AT, 230925_AT, 204989_S_AT, 202803_S_AT, 223000_S_AT, 204683_AT, 202638_S_AT, 20…	423	81	3398	2.08265	0.0983968	0.0255628	1.61102
REACT_12529:Signaling by VEGF	5	0.287026	0.037896	242677_AT, 212171_X_AT, 229902_AT, 210513_S_AT, 239519_AT, 1561365_AT, 222877_AT, 214632_AT, 203934_AT, 232701_AT, 233626_AT, 210512_S_AT, 229225_AT, 211527_X_AT	423	11	3398	3.65141	0.918823	0.394817	32.5473
REACT_16888:Signaling by PDGF	13	0.746269	0.0917701	209875_S_AT, 215075_S_AT, 202311_S_AT, 202424_AT, 215305_AT, 203131_AT, 203083_AT, 201852_X_AT, 212488_AT, 204200_S_AT, 216061_X_AT, 202310_S_AT, 209969_S_AT, 201438_AT, 201860_S_AT, 215076_S_AT, 203010_AT, 1568574_X_AT	423	64	3398	1.63172	0.998083	0.647531	62.5085
cartoid plaque（GSE43292）
Term	Count	%	PValue	Genes	List Total	Pop Hits	Pop Total	Fold Enrichment	Bonferroni	Benjamini	FDR
REACT_6900:Signaling in Immune system	139	4.27692	4.75826e-28	7921677, 8177732, 7966127, 7898799, 7953835, 8071597, 8073194, 8146171, 8060418, 8025601, 8125530, 8046695, 7898793, 8053584, 8109507, 8180402, 8036224, 7977933, 7921873, 8125537, 8180003, 7996772, 8031223, 8180093, 8039212, 8179331, 8070826, 8130151, 8065353, 8175977, 8177725, 8053690, 8115734, 8039180, 8128956, 8118324, 7944179, 8180078, 8044391, 7922219, 8146934, 8017547, 8033257, 7995096, 812…	704	286	3398	2.34585	3.33078e-26	3.33078e-26	4.92439e-25
REACT_604:Hemostasis	88	2.70769	1.54189e-09	7921677, 7966127, 8060418, 8046695, 7987475, 8174779, 7926786, 7977933, 7996772, 7895299, 8118734, 8070826, 8065353, 8029147, 7997453, 8128956, 8044391, 7982597, 7922219, 7995096, 7984871, 7946559, 7995017, 7899753, 7894264, 8011759, 7994826, 7951271, 8049246, 8123744, 7961142, 8150509, 7907160, 7896724, 8041422, 8067955, 8037374, 7977786, 8126303, 7994603, 7981068, 7963786, 8064485, 7921667, 793…	704	235	3398	1.80745	1.07933e-07	5.39663e-08	1.59573e-06
REACT_11044:Signaling by Rho GTPases	43	1.32308	0.000282198	8024170, 7961532, 8026638, 7921752, 8025142, 8114733, 8085164, 8025076, 8088247, 8119132, 7945944, 8069880, 7921179, 7939173, 7982358, 7909175, 7935403, 7967202, 8081838, 7933469, 8108873, 8130539, 7982287, 8083941, 7918157, 8019964, 8099760, 8073705, 7894083, 8175900, 7893647, 8066848, 8156373, 8094743, 7964436, 8112260, 8042416, 7896717, 8045563, 7956759, 8168028, 7904482, 7950197, 8129458, 796…	704	123	3398	1.68738	0.0195628	0.00656392	0.291666
REACT_299:Signaling by Notch	11	0.338462	0.000319994	7986092, 8125383, 7919729, 7906576, 7984124, 7982854, 8165217, 7989224, 8179987, 7975545, 7910146, 8027996	704	16	3398	3.31836	0.0221541	0.00558514	0.330672
REACT_13552:Integrin cell surface interactions	29	0.892308	0.00233975	8163637, 8025601, 8046695, 7926786, 7996837, 8046380, 8046428, 7952022, 8041422, 8033987, 8018364, 8070826, 8011430, 7963786, 8105267, 7982597, 8017547, 7995096, 7984871, 7963614, 8131666, 7960464, 7995128, 8017599, 8063394, 8016646, 7994826, 8096281, 8096301	704	81	3398	1.72808	0.151236	0.0322629	2.39513
REACT_383:DNA Replication	31	0.953846	0.0104635	8030641, 7973564, 8118571, 7995354, 8146130, 8006812, 8117225, 8180049, 8072687, 8002133, 7968637, 8082350, 7926259, 7940561, 8179495, 7895180, 8119088, 7916167, 8064844, 8146357, 8125500, 7973936, 7893061, 7941214, 7978123, 8006392, 7914834, 7969017, 7896651, 8102643, 7894926, 7964271, 8007071, 8006984, 8061471, 7902913, 7895602, 8003204, 7894501, 8178855, 8178211	704	97	3398	1.54256	0.521119	0.115486	10.3143
REACT_11061:Signalling by NGF	50	1.53846	0.0122794	8146171, 7956989, 7906576, 7910146, 8164810, 8019851, 7995492, 8118734, 8018364, 8044375, 8175977, 8029147, 8050766, 8080487, 8164665, 8080013, 8164177, 7986092, 7978285, 7893647, 8008834, 7991602, 7984124, 8155203, 8147206, 8150076, 8164692, 7984319, 7941797, 7919729, 8119088, 8078729, 8132406, 7899192, 8121418, 8130739, 7937533, 8119016, 8050190, 8091009, 7965335, 8041763, 7975545, 8027996, 789…	704	176	3398	1.37122	0.578897	0.116226	12.003
REACT_11193:Metabolism of vitamins and cofactors	18	0.553846	0.015527	8013616, 7915472, 7994609, 7933084, 8070912, 8097991, 8146092, 7910950, 8013243, 8064808, 7960865, 8051030, 8045539, 7912496, 8007272, 7930304, 8142120, 8034304, 7942232	704	49	3398	1.77308	0.665601	0.127966	14.9518
REACT_15518:Transmembrane transport of small molecules	15	0.461538	0.0377503	8003298, 7962559, 7940717, 7977933, 8109350, 8121515, 8037835, 8102800, 8078014, 8017964, 7996772, 7977786, 8024120, 8011093, 7960177	704	42	3398	1.72382	0.932369	0.258662	32.8505
REACT_1538:Cell Cycle Checkpoints	32	0.984615	0.0444236	7983969, 7914851, 7956989, 8063043, 7973564, 8151871, 8118571, 7995354, 8006812, 8180049, 8072687, 8002133, 8082350, 7927710, 7926259, 7982663, 8075164, 7895180, 8179495, 8119088, 7916167, 8146357, 8125500, 7973936, 7893061, 7978123, 8006392, 7914834, 7896651, 7927658, 7894926, 8007071, 7943620, 8012257, 8006984, 8027402, 7902913, 7895602, 8105828, 7894501, 8178855, 8178211	704	112	3398	1.37906	0.958449	0.272459	37.5167
REACT_578:Apoptosis	36	1.10769	0.04485	7914851, 8074261, 7973564, 8118571, 7996837, 8006812, 8180049, 8175835, 8021470, 8002133, 8065569, 8084963, 8177983, 8047419, 8020779, 8179495, 7895180, 8044375, 8124430, 7987454, 7907430, 8118142, 8125766, 8125500, 7973936, 7893061, 7960518, 7978123, 8006392, 8030158, 7914834, 8080487, 7896651, 8179263, 7894926, 7978366, 8107706, 8006984, 8124527, 8092169, 8047403, 7895602, 7931930, 7894501, 813…	704	129	3398	1.34699	0.959727	0.253237	37.8046
REACT_474:Metabolism of carbohydrates	27	0.830769	0.0624911	8162502, 7915472, 7897620, 7953508, 8043413, 7960865, 8010770, 8069057, 7990151, 7929624, 7965480, 7913667, 8088106, 8027621, 8086961, 7902435, 8180371, 7973530, 7937465, 7958152, 8115957, 7909285, 7994737, 7912198, 8176133, 8168500, 8141107, 7979085, 7952132, 7994928, 8042942	704	94	3398	1.38639	0.989079	0.313686	48.7175
REACT_152:Cell Cycle, Mitotic	74	2.27692	0.0786363	7983969, 7973564, 8151871, 8118571, 8146130, 8126371, 8006812, 8180049, 8117995, 8082350, 7906930, 8179174, 8146357, 8125500, 7911017, 7973936, 8040223, 7914834, 7969017, 7937175, 7959408, 7994109, 8097356, 7894926, 7927658, 7982757, 7964271, 8085754, 7901010, 8019842, 8061471, 7894501, 8003204, 8054580, 8108301, 8109639, 8066074, 8178211, 7903334, 8157534, 7970317, 8177858, 8030641, 8063043, 799…	704	304	3398	1.17492	0.996763	0.356609	57.1558
